# Supplementary material for: Synthetic Lethality Screening Identifies FDA-Approved Drugs that Overcome ATP7B-Mediated Tolerance of Tumor Cells to Cisplatin
Source: Cancers (Basel). 2020 Mar 6;12(3):608. doi: 10.3390/cancers12030608 (PMC7139527; doi:10.3390/cancers12030608)
Supplement: Supplementary file 1 [file cancers-12-00608-s001.zip]

Archive with 7 entries (7 files):
- Full Western blot images.pdf
- Supplementary dataset 1.xlsx
- Supplementary Figures.pdf
- Supplementary METHODS.pdf
- Supplementary table 1.xlsx
- Supplementary table 2.xlsx
- Supplementary table 3.xlsx
