# Supplementary material for: Synthetic Lethality Screening Identifies FDA-Approved Drugs that Overcome ATP7B-Mediated Tolerance of Tumor Cells to Cisplatin
Source: Cancers (Basel). 2020 Mar 6;12(3):608. doi: 10.3390/cancers12030608 (PMC7139527; doi:10.3390/cancers12030608)
Supplement: Supplementary file 1 [file cancers-12-00608-s001.zip › Supplementary dataset 1.xlsx]

## Sheet: results_CP20vsCP20T
EnsemblID	GeneSymbol	CP20T_1	CP20T_2	CP20T_3	CP20cells_1	CP20cells_2	CP20cells_3	logFC	logCPM	LR	PValue	FDR
ENSG00000156103.11	MMP16	86.835	19.5943	19.9901	334.427	335.935	335.127	3.82818	5.73275	198.141	5.31471e-45	7.72228e-41
ENSG00000204262.7	COL5A2	135.235	29.9678	28.5573	534.004	527.202	551.318	3.95727	6.38784	181.997	1.77545e-41	1.28986e-37
ENSG00000153234.9	NR4A2	135.235	277.778	247.497	6.16455	10.4328	8.67242	-4.72254	5.39749	176.276	3.15122e-40	1.52624e-36
ENSG00000123983.9	ACSL3	173.67	106.04	104.71	836.837	769.938	768.128	2.72732	7.10733	154.165	2.13181e-35	7.74381e-32
ENSG00000156011.12	PSD3	115.305	23.0522	22.8459	309.769	317.851	359.286	3.58327	5.89805	143.329	4.98117e-33	1.44753e-29
ENSG00000170381.8	SEMA3E	86.835	39.1887	57.1147	376.037	384.621	377.25	2.74548	5.96678	142.858	6.31302e-33	1.5288e-29
ENSG00000131711.10	MAP1B	54.0939	49.5621	47.5956	315.163	338.717	327.074	2.73168	5.88013	140.63	1.93796e-32	3.51982e-29
ENSG00000168496.3	FEN1	261.928	728.448	599.704	63.1866	68.8562	56.9902	-3.21073	6.78732	140.743	1.83124e-32	3.51982e-29
ENSG00000076248.6	UNG	451.257	731.906	648.251	104.797	113.369	121.414	-2.45192	7.34205	134.79	3.66974e-31	5.92459e-28
ENSG00000090863.7	GLG1	66.9056	20.7469	24.7497	274.322	278.207	262.65	3.31458	5.35533	133.848	5.89765e-31	8.56929e-28
ENSG00000170558.4	CDH2	37.0116	9.22086	6.66338	188.789	166.924	199.466	4.17525	4.73292	132.945	9.29588e-31	1.2279e-27
ENSG00000272512.1	RP11-54O7.17	123.847	164.823	78.0567	3.08227	8.34621	3.71675	-4.53939	4.20281	127.106	1.76101e-29	2.13228e-26
ENSG00000162783.8	IER5	503.927	564.778	389.332	107.109	97.3724	118.317	-2.13743	6.80305	126.759	2.09772e-29	2.3446e-26
ENSG00000044574.7	HSPA5	2078.34	1002.77	1061.38	10934.4	10006.4	10633	3.14019	10.4298	122.108	2.18586e-28	2.26861e-25
ENSG00000272327.1	RP11-1002K11.1	4.27057	2.30522	7.61529	50.087	56.3369	52.0345	3.41328	3.29085	119.635	7.60467e-28	7.36639e-25
ENSG00000118217.5	ATF6	68.3291	24.2048	18.0863	275.864	239.258	245.306	3.32249	5.41823	119.036	1.02869e-27	9.34183e-25
ENSG00000156140.4	ADAMTS3	34.1646	9.22086	24.7497	164.902	166.229	157.342	2.76817	4.81382	118.696	1.22065e-27	1.0433e-24
ENSG00000073792.11	IGF2BP2	189.329	92.2086	101.854	648.048	637.094	647.334	2.54153	7.08642	118.211	1.5586e-27	1.25814e-24
ENSG00000106070.13	GRB10	4.27057	6.91565	8.5672	87.8448	84.1576	83.6269	3.64524	3.98637	118.057	1.6844e-27	1.28812e-24
ENSG00000101871.10	MID1	132.388	84.1404	111.374	498.558	498.686	468.93	2.20061	6.67681	115.651	5.66851e-27	3.98292e-24
ENSG00000121005.4	CRISPLD1	15.6588	13.8313	10.471	125.603	95.9814	108.405	3.09194	4.07842	115.62	5.75645e-27	3.98292e-24
ENSG00000112414.10	GPR126	91.1055	23.0522	34.2688	432.289	443.044	382.825	3.58056	5.98418	112.613	2.62298e-26	1.65704e-23
ENSG00000196586.9	MYO6	121	31.1204	39.9803	278.946	291.422	268.845	2.7487	5.71902	112.634	2.59464e-26	1.65704e-23
ENSG00000156453.9	PCDH1	5.6941	10.3735	7.61529	67.81	66.0741	76.1934	3.14087	3.59825	111.767	4.01776e-26	2.43242e-23
ENSG00000075213.6	SEMA3A	44.1292	13.8313	12.3748	206.512	194.049	192.032	3.59395	4.75104	111.521	4.54879e-26	2.64376e-23
ENSG00000133110.10	POSTN	818.526	147.534	190.382	3664.05	3541.57	3726.04	4.15289	8.82385	111.438	4.74453e-26	2.65146e-23
ENSG00000075568.12	TMEM131	9.96467	0	2.85573	78.598	68.8562	58.8486	4.59564	3.49132	111.305	5.07206e-26	2.72952e-23
ENSG00000075151.15	EIF4G3	118.152	24.2048	21.894	270.47	277.511	276.898	3.31015	5.65123	109.922	1.01913e-25	5.28858e-23
ENSG00000155111.10	CDK19	61.2115	29.9678	33.3169	194.954	212.828	206.899	2.47518	5.25577	109.83	1.06755e-25	5.34882e-23
ENSG00000170017.8	ALCAM	132.388	33.4256	20.942	587.944	538.33	508.575	4.02668	6.18068	109.017	1.6089e-25	7.79243e-23
ENSG00000162413.12	KLHL21	150.894	225.911	198.949	38.5284	35.4714	34.6897	-2.38914	5.47191	108.607	1.97826e-25	9.27231e-23
ENSG00000138685.8	FGF2	91.1055	51.8674	81.8644	374.496	318.547	362.383	2.25768	6.03025	106.779	4.97743e-25	2.26006e-22
ENSG00000160007.13	ARHGAP35	25.6234	16.1365	35.2207	144.096	140.494	144.334	2.52368	4.88751	106.716	5.13662e-25	2.26167e-22
ENSG00000138448.7	ITGAV	414.245	115.261	86.6239	1679.07	1893.2	1915.37	3.90679	7.89266	105.231	1.08694e-24	4.64506e-22
ENSG00000081189.9	MEF2C	108.188	29.9678	50.4513	288.963	310.201	304.774	2.59274	5.92036	104.42	1.63644e-24	6.79354e-22
ENSG00000198846.5	TOX	95.3761	34.5782	46.6436	262.764	238.562	252.739	2.41588	5.76837	103.974	2.04978e-24	8.27316e-22
ENSG00000144485.6	HES6	226.34	262.795	189.43	43.9224	50.7728	44.601	-2.24741	5.81713	103.692	2.36311e-24	9.28e-22
ENSG00000070961.10	ATP2B1	210.682	70.3091	120.893	760.551	757.418	726.005	2.63894	7.13228	103.48	2.62996e-24	1.0041e-21
ENSG00000153132.8	CLGN	64.0586	18.4417	37.1245	325.95	380.448	363.003	3.2795	5.69582	103.432	2.6951e-24	1.0041e-21
ENSG00000151233.6	GXYLT1	180.788	187.875	149.45	638.801	632.225	769.987	2.01434	6.75556	101.906	5.82224e-24	2.11493e-21
ENSG00000053254.11	FOXN3	21.3529	8.06825	17.1344	80.1391	82.071	82.388	2.39649	4.14538	100.942	9.47197e-24	3.35677e-21
ENSG00000071537.9	SEL1L	41.2822	16.1365	13.3268	222.694	222.565	233.536	3.61364	4.96908	99.72	1.75542e-23	5.94447e-21
ENSG00000273266.1	HOXC4	4.27057	1.15261	3.80764	42.3813	38.949	42.7426	3.73835	3.02476	99.7157	1.7592e-23	5.94447e-21
ENSG00000174938.10	SEZ6L2	129.541	29.9678	45.6917	487.77	445.827	371.675	3.24824	6.17269	98.6339	3.03768e-23	1.00312e-20
ENSG00000139083.6	ETV6	21.3529	5.76304	2.85573	81.6803	82.071	96.0161	3.87856	4.03727	98.4717	3.2971e-23	1.06279e-20
ENSG00000152348.11	ATG10	38.4351	8.06825	10.471	167.984	168.315	176.546	3.81532	4.97782	98.4315	3.36465e-23	1.06279e-20
ENSG00000167513.4	CDT1	382.928	503.69	576.858	134.849	118.933	105.927	-2.02361	7.36195	98.2943	3.60603e-23	1.1148e-20
ENSG00000135317.8	SNX14	61.2115	47.2569	45.6917	218.841	187.094	195.129	2.00819	5.50923	98.0878	4.00234e-23	1.21154e-20
ENSG00000149948.9	HMGA2	367.269	153.297	213.228	1184.36	1147.6	1106.97	2.43045	7.74656	97.1714	6.35771e-23	1.88526e-20
ENSG00000187239.12	FNBP1	17.0823	8.06825	10.471	71.6629	65.3786	76.8128	2.65214	4.08084	97.0398	6.79467e-23	1.97453e-20
ENSG00000105011.4	ASF1B	303.211	615.493	551.157	89.3859	103.632	83.0074	-2.48334	6.82676	96.7268	7.95834e-23	2.26735e-20
ENSG00000162733.12	DDR2	382.928	71.4617	103.758	1389.34	1368.78	1456.35	3.72308	7.62002	96.4602	9.10555e-23	2.5443e-20
ENSG00000137177.14	KIF13A	24.1999	8.06825	17.1344	84.7625	102.241	105.927	2.57708	4.38453	95.4838	1.49106e-22	4.08776e-20
ENSG00000166147.9	FBN1	18.5058	2.30522	2.85573	59.3338	68.8562	68.1404	4.04622	3.28472	94.8483	2.05551e-22	5.53084e-20
ENSG00000132182.7	NUP210	41.2822	12.6787	18.0863	146.408	134.93	148.67	2.91514	4.72152	94.4504	2.51315e-22	6.63928e-20
ENSG00000135862.5	LAMC1	123.847	39.1887	47.5956	351.379	396.445	406.984	2.90152	5.97327	94.2141	2.83183e-22	7.34758e-20
ENSG00000144339.7	TMEFF2	42.7057	5.76304	4.75956	100.174	104.328	93.5382	3.7977	4.14718	93.8672	3.37423e-22	8.60132e-20
ENSG00000156639.7	ZFAND3	46.9763	11.5261	15.2306	196.495	169.706	171.59	3.40235	5.07068	92.9059	5.4841e-22	1.37386e-19
ENSG00000163739.4	CXCL1	39.8587	9.22086	11.4229	141.785	136.321	151.148	3.43129	4.69559	92.2352	7.69651e-22	1.89543e-19
ENSG00000083444.12	PLOD1	86.835	65.6986	68.5376	308.998	267.774	268.845	1.97653	5.86873	91.9007	9.11348e-22	2.20698e-19
ENSG00000169432.10	SCN9A	209.258	42.6465	69.4895	517.822	526.507	498.664	2.89362	6.60534	91.7217	9.97629e-22	2.37632e-19
ENSG00000081237.14	PTPRC	38.4351	5.76304	8.5672	169.525	155.796	183.36	4.11702	4.68984	91.2523	1.26472e-21	2.91036e-19
ENSG00000156650.8	KAT6B	32.7411	10.3735	26.6535	138.702	146.754	138.759	2.54626	5.10057	91.25	1.26621e-21	2.91036e-19
ENSG00000169398.15	PTK2	45.5528	6.91565	17.1344	141.014	137.712	130.086	3.01175	4.85381	91.2256	1.28192e-21	2.91036e-19
ENSG00000034053.10	APBA2	22.7764	10.3735	21.894	110.191	103.632	110.883	2.57481	4.62791	90.1961	2.15686e-21	4.82142e-19
ENSG00000024048.6	UBR2	44.1292	46.1043	42.836	149.49	162.056	149.909	1.82239	5.25036	89.9372	2.45841e-21	5.41222e-19
ENSG00000092140.10	G2E3	55.5174	43.7991	63.778	197.266	201.004	187.076	1.86296	5.45757	89.4395	3.16153e-21	6.85627e-19
ENSG00000108179.9	PPIF	123.847	259.337	192.286	33.905	37.5579	22.92	-2.61268	5.23461	88.8857	4.18297e-21	8.93801e-19
ENSG00000006704.6	GTF2IRD1	8.54114	3.45782	16.1825	67.0395	75.1159	65.6626	3.00002	3.81787	88.8159	4.3332e-21	9.12484e-19
ENSG00000137509.6	PRCP	92.5291	74.9195	60.9223	285.11	286.553	265.128	1.92214	5.76924	88.6153	4.7956e-21	9.9543e-19
ENSG00000123636.13	BAZ2B	153.741	51.8674	72.3452	376.808	430.525	397.692	2.47211	6.46462	88.2379	5.80378e-21	1.18773e-18
ENSG00000157168.14	NRG1	264.775	23.0522	46.6436	891.548	842.967	844.941	4.19813	7.18334	87.7062	7.59363e-21	1.53244e-18
ENSG00000117114.15	LPHN2	46.9763	16.1365	17.1344	134.079	122.411	135.661	2.69664	4.51738	87.5417	8.25228e-21	1.64254e-18
ENSG00000167900.7	TK1	199.293	286.999	316.986	77.0569	70.9428	73.7156	-1.8838	6.59127	87.1381	1.01202e-20	1.98712e-18
ENSG00000180385.4	AC034193.5	368.693	632.782	377.909	103.256	91.8083	92.2993	-2.09637	6.68614	86.9945	1.08824e-20	2.10829e-18
ENSG00000087086.9	FTL	2377.28	1688.57	1497.36	441.536	433.307	450.346	-2.02793	9.05135	86.9446	1.11602e-20	2.13365e-18
ENSG00000019991.11	HGF	170.823	48.4095	48.5475	428.436	366.538	405.745	2.80458	6.08638	86.85	1.17069e-20	2.20912e-18
ENSG00000196498.9	NCOR2	129.541	26.51	24.7497	262.764	290.031	364.242	3.28847	5.91544	86.5107	1.38982e-20	2.58898e-18
ENSG00000148339.8	SLC25A25	249.117	395.344	240.834	50.8575	60.51	57.6096	-2.26315	5.83003	86.4407	1.43992e-20	2.64836e-18
ENSG00000085563.10	ABCB1	4.27057	12.6787	5.71147	86.3037	73.0293	79.9101	3.4805	3.8177	86.0513	1.75332e-20	3.18447e-18
ENSG00000110090.8	CPT1A	150.894	51.8674	71.3933	436.912	410.355	459.019	2.58823	6.24312	85.4502	2.37607e-20	4.21029e-18
ENSG00000112246.5	SIM1	119.576	68.0039	92.3354	341.362	343.585	328.313	1.90094	6.15208	85.4527	2.37312e-20	4.21029e-18
ENSG00000108064.6	TFAM	560.868	500.232	367.438	141.014	135.626	139.378	-1.74147	6.87346	85.4038	2.43253e-20	4.2584e-18
ENSG00000082805.15	ERC1	176.517	43.7991	34.2688	301.292	340.803	357.428	2.85088	6.14542	84.9537	3.05441e-20	5.22124e-18
ENSG00000197081.8	IGF2R	35.5881	14.9839	15.2306	139.473	119.629	162.918	2.91407	4.51814	84.9743	3.02276e-20	5.22124e-18
ENSG00000205002.3	AARD	85.4114	50.7147	74.2491	251.976	268.47	260.792	1.93239	5.83533	84.728	3.42366e-20	5.7844e-18
ENSG00000176170.9	SPHK1	66.9056	101.429	79.9605	13.0997	8.34621	14.867	-2.73335	4.22285	84.6799	3.50791e-20	5.85862e-18
ENSG00000123146.15	CD97	34.1646	29.9678	31.4131	127.144	119.629	105.927	1.9127	4.7818	84.4464	3.94766e-20	6.51812e-18
ENSG00000052802.8	MSMO1	259.081	277.778	251.305	95.5505	81.3755	83.6269	-1.56661	6.08065	84.3621	4.11971e-20	6.72577e-18
ENSG00000073111.9	MCM2	321.716	424.16	408.37	124.832	97.3724	120.175	-1.72767	6.87067	84.249	4.36218e-20	7.0425e-18
ENSG00000076685.14	NT5C2	229.187	108.345	117.085	483.146	491.731	569.282	2.01501	6.80204	84.0932	4.71999e-20	7.50589e-18
ENSG00000210144.1	MT-TY	629.198	462.196	279.862	90.9271	116.151	118.936	-2.07696	7.10984	84.0796	4.75252e-20	7.50589e-18
ENSG00000153015.11	CWC27	156.588	65.6986	78.0567	369.873	396.445	387.162	2.21795	6.37274	84.0191	4.90009e-20	7.65573e-18
ENSG00000186834.2	HEXIM1	599.304	518.674	422.649	134.079	115.456	122.653	-2.01029	7.08602	83.8936	5.22131e-20	8.07082e-18
ENSG00000100219.12	XBP1	95.3761	44.9517	79.0086	303.604	283.771	294.862	1.98821	6.10474	83.8075	5.4538e-20	8.25456e-18
ENSG00000142687.13	KIAA0319L	101.07	36.8835	47.5956	213.447	237.867	253.358	2.25952	5.62331	83.8267	5.40116e-20	8.25456e-18
ENSG00000113645.9	WWC1	38.4351	13.8313	16.1825	105.568	110.587	109.025	2.56696	4.71335	83.355	6.85635e-20	1.02704e-17
ENSG00000085982.9	USP40	34.1646	8.06825	18.0863	115.585	97.3724	117.697	2.63116	4.68623	83.2757	7.13717e-20	1.05819e-17
ENSG00000052126.10	PLEKHA5	17.0823	6.91565	16.1825	97.0916	73.7248	80.5296	2.65514	4.15778	83.2195	7.34289e-20	1.0777e-17
ENSG00000213190.2	MLLT11	212.105	231.674	176.104	62.416	69.5517	61.3264	-1.64404	5.7755	82.5742	1.01775e-19	1.47879e-17
ENSG00000112319.13	EYA4	54.0939	17.2891	33.3169	228.088	195.44	201.324	2.66183	5.32536	82.5151	1.04865e-19	1.5086e-17
ENSG00000060718.14	COL11A1	12.8117	3.45782	2.85573	71.6629	68.1607	89.202	4.02737	3.61574	82.2916	1.17418e-19	1.67263e-17
ENSG00000114439.14	BBX	210.682	69.1565	138.027	786.75	847.14	772.465	2.5499	7.3496	82.1903	1.23597e-19	1.74356e-17
ENSG00000149968.7	MMP3	281.858	106.04	101.854	826.82	738.639	747.686	2.66404	7.09069	81.9228	1.41506e-19	1.977e-17
ENSG00000000971.11	CFH	118.152	19.5943	31.4131	289.734	292.117	297.96	3.21517	5.5612	81.8373	1.47766e-19	2.04481e-17
ENSG00000135250.12	SRPK2	153.741	55.3252	99.9507	511.657	450.695	503.62	2.30224	6.72234	81.6732	1.60556e-19	2.20083e-17
ENSG00000146670.5	CDCA5	121	272.015	197.046	40.0696	34.7759	39.0259	-2.37076	5.55338	81.3858	1.85684e-19	2.52148e-17
ENSG00000143333.6	RGS16	119.576	100.277	73.2972	11.5585	10.4328	12.3892	-3.03085	4.66266	81.051	2.1997e-19	2.95941e-17
ENSG00000101412.9	E2F1	156.588	303.136	260.824	44.693	54.2503	45.2205	-2.3635	6.03382	80.768	2.53836e-19	3.3837e-17
ENSG00000125740.9	FOSB	108.188	109.498	74.2491	12.3291	12.5193	10.5308	-2.99644	4.43753	80.2265	3.33867e-19	4.41008e-17
ENSG00000113070.6	HBEGF	116.729	64.546	46.6436	9.24682	4.86862	2.47783	-3.70715	3.93322	80.2014	3.38133e-19	4.42619e-17
ENSG00000189120.3	SP6	66.9056	79.5299	102.806	4.62341	16.6924	11.7697	-2.7761	4.17704	79.9335	3.87217e-19	5.02345e-17
ENSG00000068784.8	SRBD1	37.0116	18.4417	16.1825	87.8448	95.9814	92.9188	2.17632	4.62382	79.8979	3.94259e-19	5.06954e-17
ENSG00000117859.14	OSBPL9	229.187	85.293	121.845	525.528	489.644	499.903	2.05871	6.8251	79.4918	4.84237e-19	6.1719e-17
ENSG00000013503.5	POLR3B	18.5058	4.61043	16.1825	82.4508	94.5903	100.352	2.75281	4.31274	79.3493	5.20455e-19	6.57583e-17
ENSG00000111880.11	RNGTT	17.0823	6.91565	2.85573	43.9224	53.5548	56.3707	2.9939	3.6952	79.2152	5.57011e-19	6.97704e-17
ENSG00000128641.13	MYO1B	81.1409	36.8835	28.5573	212.677	189.181	243.447	2.4859	5.41413	79.19	5.6415e-19	7.00606e-17
ENSG00000011275.14	RNF216	69.7527	43.7991	66.6338	220.383	219.088	238.491	1.94611	5.82661	78.8905	6.56504e-19	8.0839e-17
ENSG00000164056.6	SPRY1	139.505	65.6986	151.354	547.104	623.183	480.7	2.14257	6.91088	78.8163	6.81633e-19	8.32279e-17
ENSG00000184678.8	HIST2H2BE	109.611	76.0721	57.1147	4.62341	9.73724	10.5308	-3.19196	3.74489	78.6556	7.39385e-19	8.95273e-17
ENSG00000179241.8	LDLRAD3	54.0939	9.22086	8.5672	196.495	137.017	193.271	3.89404	5.02062	78.3833	8.48649e-19	1.01908e-16
ENSG00000066777.4	ARFGEF1	24.1999	17.2891	19.0382	95.5505	82.071	86.7242	2.16769	4.36728	78.3567	8.60158e-19	1.02443e-16
ENSG00000008083.9	JARID2	38.4351	19.5943	25.7016	154.884	157.187	177.165	2.60109	5.12387	77.8612	1.10543e-18	1.27847e-16
ENSG00000100285.9	NEFH	774.397	987.785	851.96	262.764	276.816	251.5	-1.69609	7.81104	77.8554	1.10865e-18	1.27847e-16
ENSG00000160957.8	RECQL4	311.752	328.493	212.276	65.4983	75.1159	52.654	-2.10481	6.35582	77.8726	1.09907e-18	1.27847e-16
ENSG00000175130.6	MARCKSL1	230.611	247.811	190.382	59.3338	43.8176	50.1761	-2.09042	5.75605	77.8902	1.08928e-18	1.27847e-16
ENSG00000117298.10	ECE1	58.3645	8.06825	21.894	157.196	155.1	161.059	2.86937	4.74339	77.7726	1.15613e-18	1.32272e-16
ENSG00000227896.2	RP11-77P6.2	48.3998	43.7991	29.5092	4.62341	5.56414	2.47783	-3.19741	3.0374	77.6623	1.22253e-18	1.38776e-16
ENSG00000075223.9	SEMA3C	7.11762	0	2.85573	36.9873	32.6893	36.548	3.65044	2.50764	77.531	1.30655e-18	1.47164e-16
ENSG00000117155.12	SSX2IP	316.022	216.69	275.102	797.538	790.803	834.41	1.62312	7.49788	77.3772	1.41239e-18	1.56657e-16
ENSG00000122884.8	P4HA1	49.8233	26.51	35.2207	195.724	151.623	177.785	2.28524	4.9627	77.3788	1.41122e-18	1.56657e-16
ENSG00000084234.12	APLP2	838.456	245.505	211.324	2930.47	2711.13	2881.72	3.35552	8.62926	77.287	1.47835e-18	1.61507e-16
ENSG00000171603.12	CLSTN1	75.4468	39.1887	39.9803	259.682	275.425	287.429	2.53807	5.66639	77.3015	1.46753e-18	1.61507e-16
ENSG00000087087.14	SRRT	1033.48	1156.07	937.632	332.886	382.534	352.472	-1.51743	8.25239	76.9641	1.74097e-18	1.88778e-16
ENSG00000138600.5	SPPL2A	42.7057	34.5782	37.1245	154.114	160.664	143.714	2.03784	5.09149	76.8667	1.82895e-18	1.9685e-16
ENSG00000151320.6	AKAP6	18.5058	3.45782	5.71147	63.9572	71.6383	50.7956	3.26625	3.65628	76.8112	1.88108e-18	2.00972e-16
ENSG00000054793.9	ATP9A	61.2115	12.6787	20.942	175.69	185.703	201.324	3.14472	5.12072	76.7031	1.98689e-18	2.10727e-16
ENSG00000054598.5	FOXC1	177.94	233.979	224.651	51.6281	76.5069	57.6096	-1.75057	5.72458	76.2745	2.46849e-18	2.59907e-16
ENSG00000064652.6	SNX24	22.7764	5.76304	8.5672	65.4983	62.5965	61.9458	2.75494	3.99172	76.2104	2.5499e-18	2.66548e-16
ENSG00000187531.9	SIRT7	543.786	510.605	317.938	107.109	116.151	130.086	-1.94563	6.94036	76.1872	2.58011e-18	2.67779e-16
ENSG00000167522.10	ANKRD11	565.139	112.956	198.949	1661.35	1686.63	1631.03	3.06103	8.32244	76.1261	2.66114e-18	2.74229e-16
ENSG00000153993.9	SEMA3D	55.5174	38.0361	28.5573	171.066	167.62	200.085	2.20682	5.01378	76.0629	2.74769e-18	2.79513e-16
ENSG00000270170.1	NCBP2-AS2	405.704	686.954	470.244	120.979	136.321	139.998	-1.85383	6.71743	76.0606	2.75089e-18	2.79513e-16
ENSG00000150093.14	ITGB1	159.435	54.1726	53.307	383.743	347.063	364.242	2.53063	6.0759	76.0316	2.79155e-18	2.81676e-16
ENSG00000075420.8	FNDC3B	14.2352	3.45782	5.71147	46.2341	61.901	55.7513	3.09312	3.4997	75.6974	3.30646e-18	3.3133e-16
ENSG00000182173.8	TSEN54	199.293	268.558	182.767	52.3987	45.2086	48.3178	-2.12334	5.73336	75.1843	4.28773e-18	4.26717e-16
ENSG00000046604.8	DSG2	15.6588	20.7469	23.7978	113.274	128.671	95.3966	2.48021	4.35433	74.9551	4.81541e-18	4.75972e-16
ENSG00000162599.11	NFIA	59.788	18.4417	18.0863	142.555	172.488	166.015	2.84118	5.07671	74.8508	5.07673e-18	4.98411e-16
ENSG00000031691.6	CENPQ	68.3291	94.5138	82.8163	17.7231	20.17	14.2475	-2.21492	4.43325	74.7817	5.25737e-18	5.12682e-16
ENSG00000115464.10	USP34	132.388	41.4939	49.4994	218.841	232.998	248.403	2.14863	5.81136	74.644	5.63721e-18	5.46057e-16
ENSG00000129932.3	DOHH	195.023	300.831	253.208	82.4508	55.6414	45.2205	-2.07786	6.10991	74.2258	6.96735e-18	6.70434e-16
ENSG00000197555.5	SIPA1L1	31.3175	3.45782	10.471	120.209	129.366	119.555	3.57295	4.58304	74.162	7.19638e-18	6.87917e-16
ENSG00000154001.9	PPP2R5E	202.14	144.076	237.026	754.387	683.693	776.801	1.95534	7.34768	74.0583	7.58433e-18	7.20264e-16
ENSG00000173114.8	LRRN3	25.6234	8.06825	19.9901	88.6154	101.546	97.8744	2.39447	4.11147	73.9445	8.03449e-18	7.58059e-16
ENSG00000104825.12	NFKBIB	401.434	554.404	437.879	128.685	153.014	148.67	-1.66502	6.79864	73.6911	9.13521e-18	8.56353e-16
ENSG00000139318.7	DUSP6	398.587	106.04	187.526	1115.01	1121.87	1384.49	2.69236	7.74376	73.5611	9.757e-18	9.08777e-16
ENSG00000091651.4	ORC6	142.352	214.385	217.988	53.1692	60.51	61.9458	-1.7347	5.77314	73.5184	9.97009e-18	9.17811e-16
ENSG00000214756.3	METTL12	167.976	153.297	111.374	27.7405	36.1669	41.5037	-1.97987	5.51693	73.5164	9.98033e-18	9.17811e-16
ENSG00000134343.8	ANO3	69.7527	16.1365	11.4229	127.914	121.716	136.9	2.92397	4.62625	73.4192	1.04839e-17	9.5806e-16
ENSG00000225630.1	MTND2P28	2707.54	2271.79	1017.59	264.305	357.496	400.17	-2.60229	8.48308	73.3193	1.10284e-17	1.00152e-15
ENSG00000101849.11	TBL1X	138.082	20.7469	56.1628	488.54	490.34	501.142	3.14633	6.49774	72.9533	1.32754e-17	1.19809e-15
ENSG00000058063.11	ATP11B	233.458	96.8191	153.258	730.499	659.35	737.775	2.21955	7.1302	72.911	1.35629e-17	1.21648e-15
ENSG00000112186.7	CAP2	99.6467	27.6626	35.2207	193.413	230.216	236.014	2.54797	5.58214	72.8867	1.37307e-17	1.22397e-15
ENSG00000113522.9	RAD50	244.846	124.482	212.276	674.247	724.033	675.829	1.8113	7.28359	72.4326	1.72835e-17	1.53128e-15
ENSG00000158528.7	PPP1R9A	35.5881	8.06825	4.75956	113.274	128.671	118.936	3.79665	4.59607	72.3618	1.79147e-17	1.57758e-15
ENSG00000118873.11	RAB3GAP2	92.5291	72.6143	116.133	355.232	369.32	339.463	1.94207	6.27128	72.1901	1.95432e-17	1.71062e-15
ENSG00000082701.10	GSK3B	35.5881	14.9839	26.6535	113.274	130.062	141.237	2.35519	4.84176	72.0902	2.05581e-17	1.78868e-15
ENSG00000159023.14	EPB41	115.305	21.8995	42.836	262.764	275.425	309.11	2.73415	5.96195	72.0555	2.09231e-17	1.8096e-15
ENSG00000147044.16	CASK	35.5881	3.45782	1.90382	79.3686	63.9876	67.521	4.11245	3.55837	71.8645	2.30492e-17	1.98168e-15
ENSG00000134371.9	CDC73	99.6467	73.7669	107.566	262.764	265.688	264.509	1.52409	6.11749	71.7437	2.45046e-17	2.09442e-15
ENSG00000140836.10	ZFHX3	185.058	29.9678	67.5857	391.449	383.925	488.133	2.65228	6.61936	71.4982	2.77506e-17	2.35799e-15
ENSG00000167081.12	PBX3	86.835	51.8674	54.2589	272.011	226.043	258.314	2.03081	5.81015	71.4414	2.85613e-17	2.41277e-15
ENSG00000174482.6	LINGO2	5.6941	1.15261	1.90382	40.0696	36.1669	57.6096	4.04428	2.90122	71.4112	2.9002e-17	2.42183e-15
ENSG00000198805.7	PNP	204.987	223.606	208.469	59.3338	57.7279	47.6983	-1.92237	5.89595	71.4204	2.88672e-17	2.42183e-15
ENSG00000112893.5	MAN2A1	35.5881	12.6787	19.0382	109.421	105.023	110.883	2.47064	4.23506	71.3798	2.94674e-17	2.44663e-15
ENSG00000100979.10	PLTP	78.2938	24.2048	21.894	186.478	198.918	199.466	2.79862	5.09915	71.3621	2.97323e-17	2.4546e-15
ENSG00000118007.8	STAG1	38.4351	11.5261	10.471	107.109	112.674	112.741	2.99145	4.5681	71.1249	3.35311e-17	2.75258e-15
ENSG00000071205.7	ARHGAP10	41.2822	25.3574	22.8459	94.7799	114.76	105.927	1.90961	4.74611	70.9433	3.67636e-17	3.00099e-15
ENSG00000130489.8	SCO2	241.999	286.999	222.747	71.6629	70.2472	71.8572	-1.78073	6.06664	70.9156	3.72841e-17	3.02647e-15
ENSG00000173950.11	XXYLT1	28.4705	16.1365	6.66338	124.832	123.802	113.98	2.96447	4.43855	70.8496	3.85519e-17	3.112e-15
ENSG00000171105.9	INSR	2.84705	5.76304	0	37.7579	31.9938	30.9729	3.72256	2.5306	70.7794	3.99487e-17	3.20693e-15
ENSG00000140694.12	PARN	37.0116	20.7469	27.6054	112.503	110.587	101.591	1.97512	4.74958	70.7008	4.15722e-17	3.31893e-15
ENSG00000100867.10	DHRS2	11.3882	1.15261	0	57.7926	40.34	57.6096	5.27392	2.90281	70.1762	5.42368e-17	4.3007e-15
ENSG00000136770.6	DNAJC1	427.057	121.024	207.517	1146.61	1153.86	1281.66	2.52989	7.87312	70.168	5.44618e-17	4.3007e-15
ENSG00000164687.6	FABP5	145.199	159.06	108.518	34.6756	26.4297	27.8756	-2.17678	5.18253	69.9617	6.04657e-17	4.73144e-15
ENSG00000171848.9	RRM2	444.139	571.693	594.944	198.807	186.399	151.767	-1.5653	7.68386	69.9584	6.05677e-17	4.73144e-15
ENSG00000249992.1	TMEM158	152.317	140.618	151.354	40.8401	39.6445	37.787	-1.87584	4.98989	69.6897	6.94059e-17	5.39287e-15
ENSG00000113441.11	LNPEP	17.0823	14.9839	11.4229	63.1866	61.901	74.9545	2.25689	3.84412	69.4933	7.66744e-17	5.92595e-15
ENSG00000249119.1	MTND6P4	230.611	269.71	82.8163	12.3291	26.4297	21.0616	-3.32793	5.43442	69.3205	8.36936e-17	6.43423e-15
ENSG00000108582.7	CPD	64.0586	36.8835	49.4994	158.737	163.447	165.395	1.74384	5.09268	69.1574	9.09087e-17	6.95212e-15
ENSG00000154380.12	ENAH	2294.72	733.059	1065.19	5420.18	5737.32	5601.14	2.38883	10.126	69.0865	9.42383e-17	7.16902e-15
ENSG00000102096.9	PIM2	266.199	563.625	394.091	114.044	79.289	104.069	-1.98814	6.48986	69.0657	9.52376e-17	7.20731e-15
ENSG00000115504.10	EHBP1	74.0232	14.9839	18.0863	99.4033	140.494	130.086	2.60688	4.94508	68.7778	1.10209e-16	8.29708e-15
ENSG00000100592.11	DAAM1	11.3882	10.3735	8.5672	64.7278	77.8979	74.335	2.87546	3.89532	68.625	1.19088e-16	8.91929e-15
ENSG00000148229.8	POLE3	1323.88	1681.65	1475.46	486.229	497.295	513.531	-1.55265	8.69686	68.514	1.25978e-16	9.38695e-15
ENSG00000137409.14	MTCH1	617.809	737.669	577.81	191.872	226.043	185.838	-1.648	7.49077	68.4595	1.2951e-16	9.60089e-15
ENSG00000196611.4	MMP1	128.117	42.6465	60.9223	322.868	306.028	264.509	2.28627	5.89661	68.4119	1.32675e-16	9.78559e-15
ENSG00000136643.7	RPS6KC1	9.96467	11.5261	6.66338	53.9398	49.3817	52.654	2.51348	3.58673	68.3311	1.38223e-16	1.01433e-14
ENSG00000176204.9	LRRTM4	15.6588	19.5943	24.7497	84.7625	98.0679	86.1047	2.1545	4.35737	68.2346	1.45156e-16	1.05986e-14
ENSG00000145147.15	SLIT2	37.0116	17.2891	39.9803	144.867	148.145	144.953	2.18165	4.85358	68.0926	1.55993e-16	1.13329e-14
ENSG00000114331.8	ACAP2	54.0939	53.02	56.1628	152.573	144.668	170.351	1.54523	5.29561	68.0757	1.57337e-16	1.13736e-14
ENSG00000137764.15	MAP2K5	18.5058	6.91565	3.80764	77.0569	57.7279	66.2821	3.22004	3.64669	67.917	1.70521e-16	1.22657e-14
ENSG00000204217.8	BMPR2	39.8587	25.3574	19.0382	107.109	112.674	122.033	2.12341	4.69602	67.7749	1.83264e-16	1.31174e-14
ENSG00000112029.5	FBXO5	130.964	236.285	164.681	40.0696	45.9041	39.6453	-1.97693	5.2735	67.6134	1.98913e-16	1.41677e-14
ENSG00000065361.10	ERBB3	11.3882	9.22086	9.51911	67.0395	61.901	62.5653	2.6965	3.69574	67.5557	2.04823e-16	1.45174e-14
ENSG00000177606.5	JUN	1329.57	1229.83	736.779	228.859	197.527	223.005	-2.31045	8.08171	67.4878	2.11995e-16	1.49528e-14
ENSG00000127863.11	TNFRSF19	14.2352	11.5261	18.0863	75.5157	65.3786	81.7685	2.34651	3.91205	67.4114	2.20371e-16	1.54686e-14
ENSG00000118407.10	FILIP1	48.3998	20.7469	53.307	266.617	270.556	276.278	2.70758	5.63953	67.1364	2.53361e-16	1.76987e-14
ENSG00000130717.8	UCK1	179.364	322.73	257.968	80.9097	77.8979	66.9015	-1.7751	5.93587	67.0126	2.69775e-16	1.87551e-14
ENSG00000163882.5	POLR2H	269.046	245.505	225.603	83.992	91.1128	86.7242	-1.46022	6.11138	66.9414	2.79694e-16	1.93521e-14
ENSG00000025796.9	SEC63	270.47	141.771	186.575	713.546	651.7	705.563	1.87787	7.1279	66.906	2.84761e-16	1.96094e-14
ENSG00000060237.12	WNK1	277.587	170.586	224.651	671.165	667.001	700.607	1.64091	7.40981	66.5957	3.33313e-16	2.28445e-14
ENSG00000183688.4	FAM101B	172.246	187.875	219.891	65.4983	48.6862	55.1318	-1.75301	5.73651	66.2153	4.04258e-16	2.75769e-14
ENSG00000109654.10	TRIM2	271.893	111.803	246.545	811.409	962.596	1140.42	2.14779	7.71303	65.8555	4.8523e-16	3.29457e-14
ENSG00000133706.13	LARS	287.552	186.722	154.21	598.732	576.584	577.335	1.61689	7.09496	65.7058	5.23527e-16	3.53807e-14
ENSG00000271303.1	SRXN1	720.303	1000.46	915.738	275.864	263.601	338.844	-1.56088	7.63022	65.5826	5.57292e-16	3.74882e-14
ENSG00000166167.13	BTRC	11.3882	3.45782	6.66338	40.8401	41.731	48.3178	2.6759	3.48372	65.3837	6.16468e-16	4.12778e-14
ENSG00000134294.9	SLC38A2	428.481	356.156	467.388	1508	1392.43	1522.01	1.85286	8.21738	65.3323	6.3277e-16	4.2175e-14
ENSG00000127663.10	KDM4B	58.3645	11.5261	9.51911	143.326	169.706	158.581	3.51112	4.7145	65.1448	6.95911e-16	4.61716e-14
ENSG00000102158.15	MAGT1	61.2115	42.6465	32.365	174.148	183.617	223.005	2.1532	5.17262	65.1199	7.04774e-16	4.65471e-14
ENSG00000138231.8	DBR1	207.834	418.397	338.88	88.6154	99.459	102.211	-1.7982	6.20799	65.0761	7.20593e-16	4.73765e-14
ENSG00000138468.11	SENP7	28.4705	2.30522	2.85573	36.9873	51.4683	52.0345	3.56671	3.50428	65.0471	7.31277e-16	4.78624e-14
ENSG00000170855.3	TRIAP1	1164.44	1415.4	1027.11	443.847	361.669	411.94	-1.53544	8.16543	64.9381	7.72876e-16	5.03583e-14
ENSG00000144283.17	PKP4	115.305	46.1043	92.3354	307.457	321.329	274.42	1.76762	6.22492	64.8427	8.11202e-16	5.26195e-14
ENSG00000137845.10	ADAM10	7.11762	5.76304	0.951911	53.1692	53.5548	40.8843	3.4722	3.10959	64.6926	8.75438e-16	5.65339e-14
ENSG00000176406.16	RIMS2	175.093	49.5621	48.5475	229.629	250.386	244.686	2.08952	5.80716	64.637	9.0049e-16	5.78943e-14
ENSG00000136158.6	SPRY2	125.27	55.3252	81.8644	384.514	450	376.011	2.30299	6.31029	64.5812	9.26345e-16	5.92942e-14
ENSG00000065057.3	NTHL1	190.752	172.891	158.017	52.3987	54.2503	50.7956	-1.68897	5.94887	64.5664	9.33319e-16	5.94786e-14
ENSG00000171004.13	HS6ST2	2.84705	1.15261	0.951911	20.0348	25.0386	22.3005	3.81093	2.14187	64.5206	9.55295e-16	6.06133e-14
ENSG00000135090.9	TAOK3	62.6351	34.5782	50.4513	161.819	170.402	151.767	1.75612	5.26852	64.3261	1.05442e-15	6.66118e-14
ENSG00000104140.6	RHOV	55.5174	79.5299	57.1147	10.788	10.4328	8.67242	-2.65056	3.92622	64.2499	1.09597e-15	6.87016e-14
ENSG00000175305.12	CCNE2	27.047	131.397	102.806	3.08227	8.34621	9.91133	-3.70876	4.36939	64.2481	1.09696e-15	6.87016e-14
ENSG00000172765.12	TMCC1	17.0823	5.76304	13.3268	57.7926	69.5517	61.3264	2.4065	3.72101	64.1974	1.12558e-15	7.01915e-14
ENSG00000060491.12	OGFR	684.715	1211.39	922.402	210.365	227.434	259.553	-1.98221	7.64866	64.1286	1.16559e-15	7.22204e-14
ENSG00000171365.11	CLCN5	11.3882	5.76304	8.5672	47.0047	41.0355	44.601	2.4063	3.38923	64.1244	1.16805e-15	7.22204e-14
ENSG00000143570.13	SLC39A1	565.139	855.235	729.164	262.764	207.264	214.952	-1.64027	7.49083	63.9389	1.28336e-15	7.90135e-14
ENSG00000072786.8	STK10	19.9293	2.30522	7.61529	53.1692	74.4203	57.6096	3.04321	3.93602	63.8577	1.33742e-15	8.19944e-14
ENSG00000103522.11	IL21R	2.84705	0	0.951911	32.3639	29.2117	21.0616	4.46822	2.56462	63.8135	1.36771e-15	8.34994e-14
ENSG00000107186.12	MPDZ	122.423	44.9517	69.4895	290.504	302.55	318.402	2.13922	6.01097	63.7989	1.37791e-15	8.37698e-14
ENSG00000109586.7	GALNT7	15.6588	3.45782	2.85573	43.9224	53.5548	42.1232	3.33407	3.12045	63.7222	1.43263e-15	8.67336e-14
ENSG00000123352.13	SPATS2	91.1055	43.7991	54.2589	188.789	221.174	216.81	1.88169	5.60826	63.5858	1.5353e-15	9.25641e-14
ENSG00000198874.8	TYW1	69.7527	26.51	31.4131	157.196	153.709	182.121	2.25338	5.0803	63.5324	1.57755e-15	9.4718e-14
ENSG00000124151.14	NCOA3	66.9056	31.1204	72.3452	292.045	253.168	300.437	2.28063	5.86965	63.4935	1.60896e-15	9.62068e-14
ENSG00000107864.10	CPEB3	0	1.15261	2.85573	23.1171	22.2565	27.2562	3.9245	2.62532	63.471	1.62748e-15	9.69153e-14
ENSG00000163874.8	ZC3H12A	14.2352	19.5943	15.2306	0.770569	0.695517	0.619458	-4.33036	1.80871	63.3084	1.76747e-15	1.04822e-13
ENSG00000184886.3	PIGW	101.07	235.132	168.488	31.5933	27.8207	46.4594	-2.24108	5.05248	63.194	1.87318e-15	1.10639e-13
ENSG00000188971.4	RP11-427H3.3	59.788	23.0522	40.9322	204.201	190.572	223.005	2.35013	5.45504	63.1354	1.9297e-15	1.13516e-13
ENSG00000124659.5	TBCC	343.069	546.336	494.994	173.378	167.62	168.493	-1.47534	6.79847	63.1218	1.94315e-15	1.13846e-13
ENSG00000044115.16	CTNNA1	116.729	38.0361	56.1628	251.205	242.735	249.642	2.15059	5.93297	63.0521	2.01307e-15	1.1646e-13
ENSG00000118705.12	RPN2	156.588	100.277	107.566	401.466	381.143	351.233	1.68388	6.40997	63.0521	2.01309e-15	1.1646e-13
ENSG00000162231.9	NXF1	259.081	308.899	214.18	51.6281	51.4683	74.335	-2.09928	6.00384	63.0544	2.01072e-15	1.1646e-13
ENSG00000170266.11	GLB1	54.0939	10.3735	21.894	230.4	177.357	170.971	3.15028	4.96168	63.0456	2.01981e-15	1.1646e-13
ENSG00000125304.8	TM9SF2	21.3529	9.22086	7.61529	63.1866	74.4203	71.2377	2.69155	3.64876	63.0361	2.02954e-15	1.16558e-13
ENSG00000130066.12	SAT1	637.739	479.485	351.255	141.785	121.716	105.308	-1.95136	7.22779	62.9596	2.10988e-15	1.20695e-13
ENSG00000081913.9	PHLPP1	8.54114	5.76304	13.3268	47.0047	50.0772	42.1232	2.29789	3.56961	62.8223	2.26224e-15	1.28903e-13
ENSG00000047849.17	MAP4	271.893	58.783	66.6338	409.172	351.236	356.189	2.33333	6.47368	62.7973	2.29111e-15	1.30038e-13
ENSG00000135842.12	FAM129A	111.035	19.5943	52.3551	638.801	544.59	666.537	3.56665	6.46641	62.7889	2.30092e-15	1.30087e-13
ENSG00000088756.8	ARHGAP28	45.5528	13.8313	10.471	74.7451	97.3724	102.211	2.60954	4.36678	62.7663	2.32745e-15	1.31077e-13
ENSG00000138095.14	LRPPRC	229.187	168.281	183.719	503.181	513.987	468.311	1.39388	6.97818	62.709	2.39618e-15	1.34427e-13
ENSG00000131470.10	PSMC3IP	142.352	191.333	132.316	45.4635	48.6862	39.6453	-1.75357	5.52304	62.6554	2.46224e-15	1.37601e-13
ENSG00000085224.16	ATRX	239.152	63.3934	107.566	436.142	532.766	533.973	2.228	6.86843	62.504	2.6591e-15	1.48033e-13
ENSG00000110841.9	PPFIBP1	81.1409	27.6626	38.0764	155.655	159.273	182.121	2.09559	5.26134	62.4956	2.67046e-15	1.48098e-13
ENSG00000197321.10	SVIL	24.1999	6.91565	8.5672	66.2689	55.6414	53.8929	2.54596	3.91775	62.1105	3.24712e-15	1.79394e-13
ENSG00000044459.10	CNTLN	226.34	129.092	116.133	390.678	415.224	442.293	1.6002	6.65992	62.0746	3.30693e-15	1.82006e-13
ENSG00000100410.3	PHF5A	195.023	195.943	179.911	73.204	66.0741	70.6183	-1.40884	5.69427	61.9187	3.57932e-15	1.96255e-13
ENSG00000129355.6	CDKN2D	83.9879	80.6825	68.5376	22.3465	19.4745	19.8227	-1.87739	4.34112	61.8655	3.67735e-15	2.00872e-13
ENSG00000112576.8	CCND3	224.917	263.947	254.16	100.944	96.6769	86.7242	-1.36093	6.35038	61.7645	3.87092e-15	2.10653e-13
ENSG00000153936.12	HS2ST1	99.6467	31.1204	19.0382	299.751	277.511	299.818	3.2148	5.5955	61.7077	3.98423e-15	2.16011e-13
ENSG00000112312.5	GMNN	135.235	312.357	282.718	83.992	62.5965	68.1404	-1.88392	6.01967	61.6975	4.00479e-15	2.163e-13
ENSG00000132581.5	SDF2	108.188	138.313	110.422	36.2167	31.9938	37.1675	-1.72735	4.85631	61.6831	4.03423e-15	2.163e-13
ENSG00000136231.9	IGF2BP3	88.2585	25.3574	40.9322	191.872	167.62	193.271	2.18366	5.56589	61.6867	4.027e-15	2.163e-13
ENSG00000112305.10	SMAP1	41.2822	16.1365	21.894	86.3037	89.7217	79.9101	1.91169	4.47848	61.6184	4.16904e-15	2.2189e-13
ENSG00000138081.15	FBXO11	65.4821	63.3934	102.806	227.318	253.168	254.597	1.74875	5.9184	61.6253	4.15439e-15	2.2189e-13
ENSG00000136861.13	CDK5RAP2	140.929	64.546	66.6338	265.076	269.861	237.253	1.78276	6.12535	61.5813	4.24844e-15	2.25291e-13
ENSG00000142197.8	DOPEY2	5.6941	2.30522	2.85573	28.511	28.5162	31.5924	3.09159	2.70374	61.4262	4.59651e-15	2.42863e-13
ENSG00000143924.14	EML4	105.341	46.1043	52.3551	258.14	221.87	306.012	2.17649	5.73207	61.4189	4.61355e-15	2.4288e-13
ENSG00000173273.11	TNKS	15.6588	12.6787	14.2787	61.6455	63.2921	55.7513	2.10921	3.93086	61.3245	4.84023e-15	2.53894e-13
ENSG00000204682.5	CASC10	48.3998	39.1887	55.2108	163.361	149.536	152.387	1.72429	5.23554	61.217	5.11182e-15	2.67176e-13
ENSG00000167085.7	PHB	328.834	337.714	270.343	107.88	106.414	96.0161	-1.55938	6.42711	61.039	5.59542e-15	2.91403e-13
ENSG00000104375.11	STK3	25.6234	5.76304	5.71147	51.6281	51.4683	59.468	2.82678	3.70735	60.9793	5.76767e-15	2.99301e-13
ENSG00000137831.10	UACA	130.964	63.3934	106.614	352.92	356.8	352.472	1.81664	6.33878	60.9257	5.92689e-15	3.06469e-13
ENSG00000139734.13	DIAPH3	51.2469	6.91565	9.51911	74.7451	86.9396	78.6712	2.89493	4.14249	60.9065	5.98503e-15	3.08377e-13
ENSG00000155158.16	TTC39B	45.5528	11.5261	31.4131	170.296	149.536	164.156	2.38417	4.99338	60.8133	6.27527e-15	3.22189e-13
ENSG00000070018.4	LRP6	7.11762	12.6787	8.5672	45.4635	45.9041	47.0788	2.28987	3.52773	60.777	6.39198e-15	3.27026e-13
ENSG00000114423.14	CBLB	9.96467	3.45782	2.85573	39.299	37.5579	32.2118	2.98863	2.99575	60.7346	6.53107e-15	3.3297e-13
ENSG00000120256.5	LRP11	9.96467	11.5261	6.66338	42.3813	43.8176	45.8399	2.2781	3.16687	60.7252	6.5625e-15	3.33403e-13
ENSG00000137601.11	NEK1	68.3291	29.9678	39.0284	147.949	174.575	153.006	1.96737	5.23226	60.6657	6.76377e-15	3.41379e-13
ENSG00000145495.10	Mar-06	115.305	95.6665	114.229	301.292	308.81	330.791	1.56514	6.16867	60.6649	6.76649e-15	3.41379e-13
ENSG00000183826.12	BTBD9	0	3.45782	0	20.8053	21.561	19.2032	5.05747	1.83745	60.6515	6.81265e-15	3.42518e-13
ENSG00000172292.10	CERS6	14.2352	5.76304	14.2787	63.1866	53.5548	64.4237	2.41948	3.901	60.56	7.13695e-15	3.56357e-13
ENSG00000197959.9	DNM3	28.4705	2.30522	4.75956	60.8749	50.0772	52.654	3.37547	3.62006	60.5631	7.12584e-15	3.56357e-13
ENSG00000144369.8	FAM171B	136.658	73.7669	102.806	359.855	326.198	368.578	1.7974	6.1802	60.5035	7.34464e-15	3.65471e-13
ENSG00000141429.9	GALNT1	65.4821	26.51	44.7398	227.318	197.527	224.863	2.29225	5.33627	60.4624	7.4998e-15	3.71919e-13
ENSG00000134313.10	KIDINS220	32.7411	20.7469	21.894	82.4508	73.0293	81.1491	1.70938	4.23546	60.4517	7.54059e-15	3.72669e-13
ENSG00000124486.8	USP9X	186.482	136.008	154.21	382.973	439.567	432.382	1.43686	6.73886	60.4196	7.66471e-15	3.7752e-13
ENSG00000146872.13	TLK2	12.8117	24.2048	44.7398	136.391	125.889	128.228	2.36026	5.04876	60.1591	8.74935e-15	4.2804e-13
ENSG00000214212.4	C19orf38	8.54114	2.30522	8.5672	40.0696	38.949	53.8929	2.77475	3.0313	60.162	8.73628e-15	4.2804e-13
ENSG00000166598.8	HSP90B1	899.667	394.192	324.602	2247.75	2215.92	2106.78	2.37163	8.49857	60.1458	8.80846e-15	4.29486e-13
ENSG00000153815.12	CMIP	64.0586	8.06825	15.2306	146.408	145.363	192.032	3.38167	4.96535	60.114	8.95196e-15	4.35023e-13
ENSG00000138162.13	TACC2	12.8117	3.45782	12.3748	46.2341	59.8145	45.2205	2.34076	3.66634	60.1067	8.98517e-15	4.35182e-13
ENSG00000151612.11	ZNF827	39.8587	20.7469	47.5956	140.243	148.841	171.59	2.0644	5.308	60.0198	9.39061e-15	4.53308e-13
ENSG00000090861.11	AARS	300.364	252.421	410.274	1181.28	1233.85	1102.02	1.9162	8.1049	60.0008	9.48205e-15	4.56206e-13
ENSG00000106144.15	CASP2	155.164	217.843	195.142	60.1043	59.8145	63.8042	-1.60294	5.763	59.9895	9.53642e-15	4.57307e-13
ENSG00000177595.13	PIDD	115.305	182.112	112.326	33.905	28.5162	35.9286	-1.94108	5.30618	59.9762	9.60128e-15	4.58903e-13
ENSG00000078674.13	PCM1	347.34	206.317	267.487	715.088	758.809	716.094	1.45767	7.50768	59.8993	9.98347e-15	4.75606e-13
ENSG00000145730.16	PAM	24.1999	3.45782	3.80764	91.6977	75.8114	89.202	3.9747	3.83294	59.854	1.02161e-14	4.84241e-13
ENSG00000151694.8	ADAM17	116.729	49.5621	71.3933	338.28	288.64	359.905	2.19608	5.80971	59.8511	1.02314e-14	4.84241e-13
ENSG00000187961.9	KLHL17	216.376	243.2	137.075	70.8923	56.3369	65.6626	-1.63571	5.80389	59.6683	1.12272e-14	5.29646e-13
ENSG00000141027.16	NCOR1	234.881	107.193	141.835	476.982	482.689	528.398	1.80124	6.88713	59.6425	1.1375e-14	5.3488e-13
ENSG00000136628.13	EPRS	478.304	246.658	401.706	1200.55	1233.15	1216.62	1.68375	8.11075	59.5961	1.16466e-14	5.45888e-13
ENSG00000109756.4	RAPGEF2	9.96467	3.45782	9.51911	37.7579	35.4714	39.0259	2.30655	3.24222	59.4936	1.22693e-14	5.73225e-13
ENSG00000196083.5	IL1RAP	17.0823	0	3.80764	53.9398	52.1638	37.787	3.6658	3.10954	59.4692	1.2422e-14	5.78501e-13
ENSG00000187608.5	ISG15	330.258	232.827	230.362	103.256	94.5903	71.2377	-1.5206	6.8128	59.4395	1.26111e-14	5.8543e-13
ENSG00000155660.6	PDIA4	130.964	59.9356	71.3933	295.898	276.816	254.597	1.86301	5.99967	59.3987	1.28756e-14	5.95806e-13
ENSG00000135900.3	MRPL44	126.694	170.586	133.268	48.5458	42.4265	50.7956	-1.57179	5.13551	59.2179	1.41141e-14	6.51042e-13
ENSG00000152413.10	HOMER1	58.3645	54.1726	80.9124	194.183	255.255	216.191	1.79793	5.81614	59.1763	1.44161e-14	6.62865e-13
ENSG00000130165.6	ELOF1	244.846	305.441	214.18	77.8274	86.9396	81.7685	-1.59859	6.09486	59.1632	1.45126e-14	6.65199e-13
ENSG00000173402.7	DAG1	34.1646	5.76304	13.3268	83.2214	78.5934	87.9631	2.66494	4.05565	59.1495	1.46134e-14	6.67712e-13
ENSG00000134769.17	DTNA	41.2822	8.06825	13.3268	83.992	94.5903	89.8215	2.69975	4.39774	59.1186	1.4845e-14	6.76167e-13
ENSG00000140262.13	TCF12	61.2115	8.06825	21.894	115.585	116.847	102.211	2.36836	4.64525	59.0119	1.56718e-14	7.11599e-13
ENSG00000156052.6	GNAQ	45.5528	3.45782	11.4229	89.3859	108.501	98.4939	3.13185	4.38889	58.9749	1.59695e-14	7.22857e-13
ENSG00000157827.15	FMNL2	38.4351	5.76304	2.85573	87.8448	102.937	102.211	3.9811	4.31645	58.9189	1.64305e-14	7.41414e-13
ENSG00000136021.13	SCYL2	159.435	112.956	151.354	444.618	452.086	438.577	1.69092	6.64716	58.9083	1.65194e-14	7.43119e-13
ENSG00000091136.9	LAMB1	29.894	14.9839	14.2787	81.6803	88.3307	76.1934	2.2002	3.89334	58.8065	1.7397e-14	7.80178e-13
ENSG00000169188.4	APEX2	88.2585	232.827	168.488	43.1518	38.949	34.0702	-2.11971	5.06104	58.6822	1.85311e-14	8.28484e-13
ENSG00000005339.8	CREBBP	72.5997	68.0039	98.0468	271.24	244.822	237.872	1.67571	6.00709	58.6489	1.88478e-14	8.37486e-13
ENSG00000196628.9	TCF4	142.352	88.7508	102.806	284.34	303.941	316.543	1.48628	6.23008	58.6527	1.8811e-14	8.37486e-13
ENSG00000090530.5	LEPREL1	88.2585	16.1365	39.9803	392.99	344.977	317.163	3.14697	5.86197	58.5699	1.96199e-14	8.69138e-13
ENSG00000103047.3	TANGO6	49.8233	6.91565	4.75956	66.2689	94.5903	83.0074	3.36048	4.10036	58.5509	1.98103e-14	8.74907e-13
ENSG00000163539.11	CLASP2	35.5881	17.2891	32.365	126.373	127.975	131.945	2.21562	5.00983	58.5291	2.00305e-14	8.81947e-13
ENSG00000143153.8	ATP1B1	427.057	406.871	534.974	1418.62	1475.19	1366.53	1.66631	8.22961	58.5073	2.02535e-14	8.89073e-13
ENSG00000075711.16	DLG1	64.0586	20.7469	26.6535	121.75	135.626	122.653	2.15734	4.99397	58.4733	2.06066e-14	9.01851e-13
ENSG00000041988.11	THAP3	303.211	559.015	435.975	150.261	98.0679	97.255	-1.93274	6.56035	58.4214	2.11575e-14	9.23179e-13
ENSG00000091490.6	SEL1L3	34.1646	12.6787	19.9901	90.9271	85.5486	130.086	2.33093	4.43636	58.3959	2.1434e-14	9.32441e-13
ENSG00000175662.13	TOM1L2	88.2585	10.3735	45.6917	260.452	246.213	282.473	2.54227	5.78447	58.3495	2.1945e-14	9.51825e-13
ENSG00000173894.6	CBX2	79.7173	146.381	156.113	39.299	43.8176	39.6453	-1.72751	4.93355	58.3149	2.23351e-14	9.65859e-13
ENSG00000176058.7	TPRN	152.317	190.18	190.382	53.9398	66.0741	51.415	-1.61198	5.76706	58.2847	2.26796e-14	9.7785e-13
ENSG00000160753.11	RUSC1	523.857	869.066	940.488	207.283	258.037	246.544	-1.75909	7.93239	58.2398	2.3204e-14	9.97497e-13
ENSG00000165209.14	STRBP	183.635	97.9717	111.374	360.626	383.23	316.543	1.58006	6.59293	58.1717	2.40212e-14	1.02958e-12
ENSG00000138443.11	ABI2	102.494	87.5982	103.758	251.976	269.861	266.987	1.45521	6.12254	58.0586	2.54426e-14	1.08729e-12
ENSG00000104447.7	TRPS1	54.0939	33.4256	47.5956	166.443	164.838	195.129	2.00086	5.41811	58.0457	2.56097e-14	1.09123e-12
ENSG00000065328.12	MCM10	112.458	323.883	340.784	60.1043	71.6383	61.9458	-2.16085	6.33548	57.9979	2.62401e-14	1.11246e-12
ENSG00000145685.9	LHFPL2	5.6941	3.45782	9.51911	31.5933	34.7759	39.0259	2.45517	3.19303	57.9963	2.62612e-14	1.11246e-12
ENSG00000148498.11	PARD3	51.2469	16.1365	9.51911	161.049	171.097	177.165	3.34916	4.81752	57.9518	2.68615e-14	1.13459e-12
ENSG00000075539.9	FRYL	28.4705	3.45782	7.61529	61.6455	54.9459	58.8486	2.92853	3.99998	57.9268	2.7206e-14	1.14581e-12
ENSG00000174373.11	RALGAPA1	22.7764	17.2891	19.9901	67.81	92.5038	80.5296	2.03925	4.36003	57.8842	2.78009e-14	1.16748e-12
ENSG00000139173.5	TMEM117	0	0	0	13.0997	12.5193	16.1059	6.93204	1.35924	57.8205	2.87161e-14	1.20243e-12
ENSG00000122870.7	BICC1	0	0	0	25.4288	24.3431	19.8227	7.64952	2.32278	57.7823	2.9279e-14	1.22248e-12
ENSG00000173786.12	CNP	207.834	300.831	233.218	99.4033	85.5486	73.7156	-1.47898	6.00773	57.7675	2.95006e-14	1.22821e-12
ENSG00000144468.12	RHBDD1	56.941	10.3735	17.1344	102.486	87.6352	106.547	2.5158	4.31132	57.7212	3.02026e-14	1.25384e-12
ENSG00000101464.6	PIGU	12.8117	5.76304	16.1825	57.7926	71.6383	47.6983	2.32554	4.02684	57.5939	3.22222e-14	1.33387e-12
ENSG00000196569.7	LAMA2	21.3529	4.61043	8.5672	46.2341	52.8593	48.9372	2.49323	3.43202	57.5585	3.28074e-14	1.3504e-12
ENSG00000204406.7	MBD5	5.6941	4.61043	1.90382	30.0522	28.5162	28.4951	2.91214	2.79264	57.5588	3.28026e-14	1.3504e-12
ENSG00000104805.11	NUCB1	91.1055	34.5782	32.365	180.313	156.491	209.377	2.20093	5.17777	57.373	3.6053e-14	1.4798e-12
ENSG00000141376.16	BCAS3	17.0823	0	0.951911	57.0221	54.2503	53.8929	5.34319	3.29504	57.3392	3.66765e-14	1.50115e-12
ENSG00000134278.10	SPIRE1	29.894	12.6787	32.365	107.109	95.2859	101.591	1.96102	4.55415	57.2952	3.75079e-14	1.53087e-12
ENSG00000169550.8	MUC15	83.9879	24.2048	66.6338	267.387	246.213	272.562	2.06726	5.59398	57.1763	3.98451e-14	1.62171e-12
ENSG00000117616.13	C1orf63	491.116	383.818	173.248	46.2341	58.4234	70.6183	-2.60431	6.56892	57.1663	4.00482e-14	1.62542e-12
ENSG00000156381.4	ANKRD9	162.282	157.907	139.931	61.6455	55.6414	56.3707	-1.36934	5.40589	57.1536	4.0307e-14	1.63137e-12
ENSG00000111224.9	PARP11	27.047	12.6787	10.471	63.9572	69.5517	60.7069	2.19018	3.91246	56.8596	4.68064e-14	1.88916e-12
ENSG00000148296.5	SURF6	337.375	487.553	498.801	166.443	159.273	135.042	-1.53133	6.8721	56.8067	4.80826e-14	1.93529e-12
ENSG00000018699.7	TTC27	19.9293	2.30522	3.80764	45.4635	43.8176	39.6453	3.22295	3.52237	56.7376	4.98029e-14	1.999e-12
ENSG00000145990.6	GFOD1	14.2352	4.61043	9.51911	40.8401	38.2534	37.787	2.09906	3.35008	56.7195	5.02639e-14	2.01194e-12
ENSG00000078018.15	MAP2	101.07	33.4256	32.365	150.261	171.793	148.051	2.02473	5.11648	56.572	5.41785e-14	2.15686e-12
ENSG00000119559.11	C19orf25	277.587	265.1	217.988	97.8622	98.0679	109.025	-1.27692	6.26675	56.5719	5.41812e-14	2.15686e-12
ENSG00000155304.4	HSPA13	38.4351	28.8152	37.1245	113.274	99.459	107.786	1.64759	4.51321	56.5449	5.49308e-14	2.18072e-12
ENSG00000065243.14	PKN2	52.6704	59.9356	83.7682	224.235	212.828	192.032	1.69524	5.78843	56.4618	5.73003e-14	2.26243e-12
ENSG00000174099.6	MSRB3	603.574	205.164	300.804	1094.21	1050.23	1079.1	1.84051	7.8586	56.4631	5.72631e-14	2.26243e-12
ENSG00000148700.9	ADD3	28.4705	4.61043	19.9901	76.2863	75.8114	72.4766	1.94171	4.2949	56.4421	5.78789e-14	2.27908e-12
ENSG00000185163.5	DDX51	333.105	440.296	289.381	114.815	123.107	118.317	-1.50357	6.47342	56.3899	5.94334e-14	2.33397e-12
ENSG00000197818.7	SLC9A8	1.42352	1.15261	5.71147	29.2816	22.2565	27.8756	3.27009	2.59391	56.3617	6.02933e-14	2.36135e-12
ENSG00000117016.5	RIMS3	8.54114	9.22086	7.61529	38.5284	40.34	42.7426	2.28648	2.95752	56.3134	6.17942e-14	2.41363e-12
ENSG00000108588.9	CCDC47	83.9879	69.1565	49.4994	176.46	197.527	183.979	1.51714	5.12309	56.282	6.27882e-14	2.44588e-12
ENSG00000153048.6	CARHSP1	331.681	368.835	319.842	129.456	114.065	124.511	-1.43921	6.77936	56.1924	6.57146e-14	2.55303e-12
ENSG00000136848.12	DAB2IP	4.27057	11.5261	5.71147	41.6107	33.3848	37.1675	2.4218	3.27632	56.0752	6.97508e-14	2.70261e-12
ENSG00000008294.16	SPAG9	187.905	71.4617	114.229	351.379	383.23	373.533	1.70458	6.62651	55.9938	7.26989e-14	2.80935e-12
ENSG00000188807.8	TMEM201	83.9879	162.518	110.422	23.1171	26.4297	26.0173	-2.13465	4.63009	55.9408	7.46878e-14	2.87855e-12
ENSG00000253500.1	AF121898.3	35.5881	8.06825	16.1825	62.416	79.289	89.202	2.27746	4.20713	55.7618	8.18042e-14	3.14448e-12
ENSG00000091039.12	OSBPL8	49.8233	23.0522	30.4612	103.256	98.0679	112.122	1.73769	4.85441	55.7467	8.24366e-14	3.16043e-12
ENSG00000136819.10	C9orf78	780.091	818.352	633.021	272.781	270.556	293.004	-1.38037	7.54691	55.7138	8.38264e-14	3.20526e-12
ENSG00000007968.6	E2F2	199.293	701.938	585.425	107.88	90.4172	104.688	-2.43992	6.93308	55.6536	8.6436e-14	3.27915e-12
ENSG00000067900.6	ROCK1	340.222	281.236	429.312	998.657	989.721	1033.26	1.56077	7.94358	55.6625	8.60455e-14	3.27915e-12
ENSG00000166326.5	TRIM44	243.423	115.261	203.709	532.463	608.578	725.386	1.70468	7.22081	55.6546	8.63899e-14	3.27915e-12
ENSG00000160563.9	MED27	195.023	40.3413	35.2207	338.28	287.249	404.506	2.87911	6.57313	55.6417	8.69598e-14	3.29043e-12
ENSG00000179912.15	R3HDM2	51.2469	25.3574	27.6054	110.191	119.629	123.272	1.91396	4.70766	55.6305	8.74556e-14	3.3006e-12
ENSG00000106052.9	TAX1BP1	333.105	272.015	302.708	677.33	712.905	696.271	1.23628	7.45897	55.5714	9.01244e-14	3.39251e-12
ENSG00000105173.9	CCNE1	128.117	270.863	185.623	45.4635	41.731	40.8843	-2.1198	5.42609	55.4541	9.56647e-14	3.59175e-12
ENSG00000154146.8	NRGN	619.233	618.95	630.165	161.819	197.527	257.695	-1.58188	7.51093	55.4299	9.6851e-14	3.61781e-12
ENSG00000181773.6	GPR3	52.6704	57.6304	24.7497	2.31171	5.56414	1.23892	-3.88691	3.31166	55.4298	9.68568e-14	3.61781e-12
ENSG00000135218.13	CD36	59.788	10.3735	12.3748	130.226	100.85	126.989	3.01359	4.3072	55.3795	9.93676e-14	3.69261e-12
ENSG00000182934.7	SRPR	15.6588	16.1365	13.3268	78.598	63.9876	65.6626	2.23506	3.86159	55.3812	9.92826e-14	3.69261e-12
ENSG00000197063.6	MAFG	304.634	312.357	177.055	79.3686	68.8562	79.2907	-1.79724	5.89149	55.3588	1.00418e-13	3.72214e-12
ENSG00000173517.6	PEAK1	28.4705	5.76304	6.66338	40.8401	52.1638	53.2734	2.57681	3.58785	55.2957	1.03693e-13	3.83373e-12
ENSG00000108509.16	CAMTA2	102.494	78.3773	146.594	399.154	418.701	395.834	1.96664	6.56797	55.2448	1.06418e-13	3.92449e-12
ENSG00000164603.7	C7orf60	0	2.30522	1.90382	18.4936	18.779	20.4421	3.59081	2.17749	55.1978	1.08988e-13	4.0091e-12
ENSG00000172301.6	COPRS	2136.71	2232.6	1821.01	650.36	680.216	852.375	-1.46871	9.06552	55.1753	1.10248e-13	4.04522e-12
ENSG00000102580.10	DNAJC3	5.6941	6.91565	4.75956	32.3639	36.1669	38.4064	2.64539	2.87724	55.1644	1.10859e-13	4.05737e-12
ENSG00000005486.12	RHBDD2	250.54	418.397	393.139	144.096	110.587	119.555	-1.54687	6.44999	55.0385	1.18191e-13	4.31488e-12
ENSG00000074695.5	LMAN1	244.846	121.024	104.71	591.026	580.061	618.22	2.1672	6.73372	55.011	1.19856e-13	4.36469e-12
ENSG00000126787.8	DLGAP5	91.1055	89.9034	91.3835	212.677	213.524	224.244	1.28551	5.88846	54.8779	1.28252e-13	4.65876e-12
ENSG00000105364.9	MRPL4	441.292	356.156	256.064	107.109	108.501	112.122	-1.64486	6.8251	54.7554	1.36501e-13	4.94605e-12
ENSG00000146674.10	IGFBP3	76.8703	16.1365	30.4612	151.031	159.273	178.404	2.43393	5.2048	54.7301	1.38275e-13	4.99784e-12
ENSG00000137103.12	TMEM8B	44.1292	14.9839	16.1825	87.8448	95.2859	81.1491	2.21112	4.26115	54.6774	1.42034e-13	5.12096e-12
ENSG00000163347.5	CLDN1	298.94	178.654	345.544	1138.13	970.942	1066.09	1.95442	7.69974	54.6097	1.47006e-13	5.28712e-12
ENSG00000176749.4	CDK5R1	61.2115	152.144	68.5376	10.0174	18.779	8.05296	-2.70263	3.90453	54.5907	1.48438e-13	5.32544e-12
ENSG00000188486.3	H2AFX	251.964	280.084	261.776	94.7799	73.7248	87.3436	-1.6031	6.08207	54.5855	1.48829e-13	5.32633e-12
ENSG00000109452.8	INPP4B	39.8587	9.22086	2.85573	105.568	102.937	87.9631	3.48198	4.24233	54.5695	1.50046e-13	5.34357e-12
ENSG00000152104.7	PTPN14	159.435	63.3934	99.9507	307.457	332.457	384.064	1.78453	6.46481	54.5699	1.50013e-13	5.34357e-12
ENSG00000198648.6	STK39	106.764	19.5943	29.5092	211.906	183.617	212.474	2.7251	5.51335	54.4366	1.60548e-13	5.70357e-12
ENSG00000130821.11	SLC6A8	39.8587	78.3773	57.1147	11.5585	13.2148	6.81404	-2.44922	3.8347	54.359	1.67014e-13	5.91881e-12
ENSG00000011454.12	RABGAP1	72.5997	51.8674	135.171	259.682	304.637	320.26	2.04558	6.13772	54.2571	1.75905e-13	6.21873e-12
ENSG00000115756.8	HPCAL1	35.5881	12.6787	17.1344	103.256	114.76	107.786	2.52781	4.62628	54.235	1.77887e-13	6.27355e-12
ENSG00000049323.11	LTBP1	7.11762	1.15261	1.90382	23.8876	25.7341	26.6367	3.27121	2.15695	54.206	1.80539e-13	6.35164e-12
ENSG00000214160.5	ALG3	166.552	159.06	158.969	67.0395	61.2055	57.6096	-1.35136	5.68084	54.157	1.85096e-13	6.49624e-12
ENSG00000088812.13	ATRN	4.27057	2.30522	4.75956	40.0696	24.3431	37.787	3.14948	2.68781	54.1046	1.901e-13	6.65578e-12
ENSG00000188290.6	HES4	126.694	146.381	175.152	44.693	47.2952	39.0259	-1.75303	5.51792	54.0967	1.90861e-13	6.66636e-12
ENSG00000149428.14	HYOU1	493.963	177.502	131.364	1264.5	1196.29	1219.09	2.7081	7.5955	54.032	1.9725e-13	6.873e-12
ENSG00000067606.11	PRKCZ	35.5881	2.30522	4.75956	63.1866	70.2472	51.415	3.52931	3.93264	53.9261	2.08175e-13	7.23633e-12
ENSG00000123374.6	CDK2	394.316	683.496	521.647	184.936	161.36	171.59	-1.59206	7.25165	53.8556	2.15778e-13	7.48271e-12
ENSG00000153827.9	TRIP12	464.069	212.08	251.305	793.686	821.406	796.624	1.62142	7.7158	53.7281	2.30248e-13	7.96548e-12
ENSG00000168497.4	SDPR	1318.18	497.927	966.19	3664.82	3810.04	3547.02	1.93781	9.57854	53.7133	2.31983e-13	8.00646e-12
ENSG00000144455.9	SUMF1	29.894	14.9839	15.2306	90.9271	118.933	115.219	2.50497	4.30911	53.7072	2.32709e-13	8.01248e-12
ENSG00000133302.8	ANKRD32	276.164	160.212	163.729	476.982	513.987	496.186	1.45197	6.94227	53.6672	2.3749e-13	8.15777e-12
ENSG00000112367.6	FIG4	2.84705	1.15261	5.71147	35.4462	30.6028	32.8313	3.25479	2.82637	53.5434	2.52945e-13	8.66813e-12
ENSG00000134575.5	ACP2	44.1292	28.8152	41.8841	124.832	127.975	118.317	1.72387	4.84807	53.4909	2.59797e-13	8.882e-12
ENSG00000027075.9	PRKCH	9.96467	6.91565	2.85573	30.0522	36.1669	34.0702	2.45707	3.02123	53.4524	2.6493e-13	9.03624e-12
ENSG00000213551.4	DNAJC9	92.5291	260.489	199.901	51.6281	52.8593	49.5567	-1.95323	5.85714	53.4204	2.69286e-13	9.1633e-12
ENSG00000144366.11	GULP1	54.0939	5.76304	7.61529	71.6629	63.9876	61.9458	2.87381	3.8805	53.3513	2.78933e-13	9.46938e-12
ENSG00000092853.9	CLSPN	316.022	855.235	797.702	178.772	174.575	146.812	-2.10389	7.603	53.3448	2.79857e-13	9.47861e-12
ENSG00000127824.9	TUBA4A	62.6351	50.7147	40.9322	9.24682	7.65069	2.47783	-2.91287	3.81379	53.2963	2.86843e-13	9.69263e-12
ENSG00000089597.12	GANAB	644.856	336.561	219.891	1706.04	1451.54	1494.13	2.20198	8.03092	53.2314	2.96482e-13	9.99507e-12
ENSG00000185222.7	WBP5	303.211	378.055	340.784	158.737	133.539	144.334	-1.20078	6.60325	53.1768	3.04844e-13	1.02532e-11
ENSG00000271869.1	RP11-51J9.5	212.105	209.775	107.566	37.7579	36.8624	35.9286	-2.24729	5.25253	53.1695	3.05978e-13	1.02676e-11
ENSG00000115306.11	SPTBN1	488.269	168.281	209.42	688.118	699.69	730.961	1.72011	7.53716	53.1273	3.12621e-13	1.04663e-11
ENSG00000168779.15	SHOX2	301.787	504.842	432.168	129.456	137.712	125.131	-1.6683	6.6369	53.0679	3.22208e-13	1.07625e-11
ENSG00000182247.5	UBE2E2	24.1999	4.61043	0.951911	59.3338	56.3369	47.0788	3.64359	3.53716	52.9637	3.39762e-13	1.13228e-11
ENSG00000142192.16	APP	176.517	49.5621	29.5092	609.52	617.619	624.414	3.58137	6.50308	52.9539	3.41468e-13	1.13536e-11
ENSG00000161996.13	WDR90	96.7996	145.229	72.3452	17.7231	10.4328	23.5394	-2.49498	4.4362	52.8456	3.6082e-13	1.19697e-11
ENSG00000198121.9	LPAR1	12.8117	11.5261	34.2688	87.0742	81.3755	77.4323	2.38482	4.14299	52.829	3.63885e-13	1.20439e-11
ENSG00000113552.11	GNPDA1	558.021	698.48	573.05	245.041	234.389	253.978	-1.28872	7.29963	52.7959	3.70079e-13	1.2221e-11
ENSG00000123066.3	MED13L	39.8587	8.06825	21.894	144.867	137.712	151.767	2.74526	4.99088	52.7775	3.73555e-13	1.23078e-11
ENSG00000109472.9	CPE	35.5881	11.5261	14.2787	103.256	108.501	109.025	2.69198	4.29291	52.7468	3.79445e-13	1.24563e-11
ENSG00000198146.4	ZNF770	196.446	174.044	200.853	544.021	471.561	566.804	1.50166	6.932	52.7451	3.79777e-13	1.24563e-11
ENSG00000110497.10	AMBRA1	15.6588	24.2048	22.8459	98.6328	76.5069	96.6355	2.11639	4.58303	52.5927	4.1041e-13	1.34308e-11
ENSG00000073711.6	PPP2R3A	14.2352	5.76304	8.5672	43.9224	38.949	39.0259	2.15682	3.38832	52.5815	4.1276e-13	1.34773e-11
ENSG00000075391.12	RASAL2	15.6588	0	2.85573	33.905	34.7759	40.2648	3.67974	2.9937	52.4057	4.5142e-13	1.47066e-11
ENSG00000136271.6	DDX56	337.375	327.341	224.651	110.191	97.3724	104.069	-1.47265	6.38999	52.37	4.59704e-13	1.49429e-11
ENSG00000154654.10	NCAM2	71.1762	19.5943	11.4229	145.637	144.668	128.847	2.84012	4.54229	52.3567	4.62811e-13	1.50104e-11
ENSG00000198919.8	DZIP3	64.0586	13.8313	21.894	120.979	133.539	149.289	2.58447	4.7738	52.3053	4.75102e-13	1.53747e-11
ENSG00000004864.9	SLC25A13	45.5528	13.8313	9.51911	89.3859	77.8979	76.8128	2.48586	4.43589	52.2466	4.89498e-13	1.57703e-11
ENSG00000106852.11	LHX6	101.07	104.887	102.806	31.5933	41.0355	34.0702	-1.4986	4.70805	52.2473	4.89335e-13	1.57703e-11
ENSG00000155287.6	SLC25A28	48.3998	68.0039	48.5475	15.4114	14.6059	14.867	-1.84285	3.77721	52.1789	5.06688e-13	1.6288e-11
ENSG00000131188.7	PRR7	358.728	450.67	463.581	174.919	164.838	125.75	-1.42879	6.82432	52.1174	5.22802e-13	1.67689e-11
ENSG00000068489.8	PRR11	347.34	288.152	287.477	734.352	737.944	781.137	1.32558	7.37249	52.0756	5.34045e-13	1.70918e-11
ENSG00000137872.11	SEMA6D	7.11762	13.8313	5.71147	42.3813	41.731	37.787	2.28885	3.07138	52.038	5.44357e-13	1.73835e-11
ENSG00000073331.13	ALPK1	8.54114	0	1.90382	50.087	29.2117	32.8313	4.18841	2.84849	52.012	5.51615e-13	1.75767e-11
ENSG00000261373.1	VPS9D1-AS1	12.8117	10.3735	17.1344	60.8749	62.5965	49.5567	2.0921	3.76307	51.8749	5.91532e-13	1.88073e-11
ENSG00000138778.7	CENPE	213.529	85.293	107.566	346.756	390.881	363.003	1.72968	6.43432	51.8098	6.11448e-13	1.93981e-11
ENSG00000052841.10	TTC17	68.3291	59.9356	68.5376	173.378	175.27	191.413	1.48683	5.48959	51.7188	6.40472e-13	2.02746e-11
ENSG00000143164.11	DCAF6	139.505	96.8191	119.941	292.816	262.905	284.331	1.27676	6.31103	51.6786	6.53719e-13	2.05775e-11
ENSG00000170776.15	AKAP13	28.4705	6.91565	4.75956	54.7104	50.0772	66.2821	2.87522	3.86095	51.6769	6.54289e-13	2.05775e-11
ENSG00000198380.8	GFPT1	133.811	79.5299	88.5277	288.963	315.069	322.118	1.67082	6.12034	51.6777	6.54021e-13	2.05775e-11
ENSG00000070214.11	SLC44A1	488.269	191.333	220.843	759.781	708.036	878.392	1.73695	7.45897	51.6453	6.64886e-13	2.08656e-11
ENSG00000122952.12	ZWINT	136.658	261.642	241.785	78.598	77.2024	63.8042	-1.61923	6.11326	51.5781	6.88049e-13	2.14997e-11
ENSG00000206052.6	DOK6	21.3529	2.30522	1.90382	50.8575	47.9907	50.1761	3.85671	3.11854	51.5822	6.86611e-13	2.14997e-11
ENSG00000132254.8	ARFIP2	51.2469	111.803	87.5758	14.6408	15.9969	19.8227	-2.33095	4.36381	51.558	6.95143e-13	2.16554e-11
ENSG00000198695.2	MT-ND6	2414.3	2071.24	692.039	208.824	324.807	374.153	-2.58587	8.59898	51.5555	6.96013e-13	2.16554e-11
ENSG00000175582.15	RAB6A	173.67	153.297	282.718	654.213	571.715	565.566	1.71015	7.1557	51.5067	7.13518e-13	2.21526e-11
ENSG00000110108.5	TMEM109	214.952	308.899	293.189	112.503	99.459	92.9188	-1.41858	6.25368	51.3067	7.90062e-13	2.44768e-11
ENSG00000124145.5	SDC4	172.246	231.674	223.699	86.3037	61.901	76.1934	-1.46168	5.75709	51.2767	8.02227e-13	2.48008e-11
ENSG00000020426.6	MNAT1	213.529	39.1887	48.5475	272.011	289.335	299.818	2.43341	6.18956	51.261	8.0865e-13	2.49463e-11
ENSG00000023318.7	ERP44	22.7764	6.91565	6.66338	70.1217	50.0772	63.8042	2.76238	3.52942	51.0566	8.9741e-13	2.76258e-11
ENSG00000172660.7	TAF15	204.987	175.196	230.362	456.177	427.048	486.275	1.19432	7.05221	51.0521	8.99483e-13	2.7631e-11
ENSG00000122687.13	FTSJ2	269.046	451.822	370.293	125.603	127.975	134.422	-1.50671	6.51207	50.9984	9.24433e-13	2.83376e-11
ENSG00000079156.12	OSBPL6	89.682	6.91565	44.7398	241.188	245.518	262.031	2.49659	5.78359	50.9228	9.60699e-13	2.93873e-11
ENSG00000170542.5	SERPINB9	121	85.293	77.1048	263.534	235.085	215.572	1.38376	6.00174	50.8342	1.00508e-12	3.06802e-11
ENSG00000179348.7	GATA2	125.27	182.112	107.566	36.9873	31.2983	41.5037	-1.81514	5.22209	50.822	1.01133e-12	3.08064e-11
ENSG00000105447.8	GRWD1	283.281	759.569	584.473	159.508	160.664	182.121	-1.79348	7.17811	50.7144	1.06835e-12	3.24751e-11
ENSG00000054282.11	SDCCAG8	37.0116	17.2891	21.894	97.8622	85.5486	102.211	2.00071	4.47026	50.6504	1.10373e-12	3.34805e-11
ENSG00000071794.11	HLTF	170.823	71.4617	109.47	313.621	332.457	322.738	1.5724	6.26496	50.6374	1.11107e-12	3.3633e-11
ENSG00000070081.11	NUCB2	206.411	82.9878	101.854	322.868	308.81	309.729	1.57983	6.23037	50.6134	1.12473e-12	3.39757e-11
ENSG00000163629.8	PTPN13	19.9293	3.45782	13.3268	77.8274	71.6383	74.335	2.55347	4.07892	50.3456	1.2892e-12	3.88632e-11
ENSG00000081014.6	AP4E1	155.164	71.4617	66.6338	304.375	300.463	296.101	1.90137	5.99673	50.3233	1.30392e-12	3.92257e-11
ENSG00000116922.10	C1orf109	182.211	258.184	179.911	65.4983	75.8114	67.521	-1.50552	5.64195	50.2624	1.34503e-12	4.03787e-11
ENSG00000175216.10	CKAP5	175.093	111.803	145.642	370.643	345.672	348.136	1.33977	6.48284	50.2117	1.3802e-12	4.13491e-11
ENSG00000067208.10	EVI5	85.4114	26.51	41.8841	168.755	148.145	173.448	1.97738	5.35635	50.1657	1.41296e-12	4.22434e-11
ENSG00000162704.11	ARPC5	449.834	493.316	368.39	191.101	142.581	190.174	-1.28863	6.8941	50.1381	1.433e-12	4.27545e-11
ENSG00000184840.7	TMED9	2098.27	1655.14	1165.14	578.697	502.163	527.159	-1.58623	8.77341	50.0612	1.49023e-12	4.43711e-11
ENSG00000176407.13	KCMF1	105.341	106.04	209.42	346.756	399.227	382.825	1.66545	6.64441	50.0111	1.52881e-12	4.54265e-11
ENSG00000149636.11	DSN1	186.482	348.088	301.756	90.1565	75.1159	89.202	-1.75313	6.24951	49.9754	1.55686e-12	4.61658e-11
ENSG00000104142.6	VPS18	219.223	504.842	496.898	127.914	132.148	135.042	-1.74488	6.56889	49.9034	1.61506e-12	4.7794e-11
ENSG00000152661.7	GJA1	807.138	405.718	724.404	1891.75	1962.05	1951.29	1.55132	8.84739	49.8982	1.61935e-12	4.78234e-11
ENSG00000173473.6	SMARCC1	1006.43	378.055	443.591	1581.21	1530.83	1528.82	1.72367	8.52124	49.8089	1.69475e-12	4.99486e-11
ENSG00000085840.8	ORC1	35.5881	76.0721	64.73	11.5585	15.9969	9.91133	-2.27796	4.06921	49.7853	1.71521e-12	5.04287e-11
ENSG00000101974.10	ATP11C	82.5644	16.1365	24.7497	134.849	125.193	100.972	2.25927	4.84747	49.7775	1.72204e-12	5.04287e-11
ENSG00000128626.7	MRPS12	634.892	648.918	513.08	246.582	215.61	255.836	-1.28732	7.36882	49.7756	1.72376e-12	5.04287e-11
ENSG00000136153.15	LMO7	4.27057	1.15261	0	20.0348	16.6924	17.9643	3.81857	1.98018	49.7703	1.72839e-12	5.04287e-11
ENSG00000156642.12	NPTN	68.3291	78.3773	79.0086	208.824	173.879	192.652	1.37049	5.54679	49.7741	1.72508e-12	5.04287e-11
ENSG00000142634.8	EFHD2	213.529	183.265	167.536	63.1866	77.2024	58.2291	-1.4671	5.85814	49.7112	1.7813e-12	5.18684e-11
ENSG00000065833.7	ME1	55.5174	24.2048	16.1825	134.079	95.2859	112.122	2.22504	4.63086	49.6935	1.79736e-12	5.21909e-11
ENSG00000125107.12	CNOT1	169.399	116.413	207.517	453.865	490.34	457.16	1.54728	6.86352	49.6911	1.79956e-12	5.21909e-11
ENSG00000152804.6	HHEX	95.3761	87.5982	116.133	39.299	38.2534	30.3535	-1.45379	4.94383	49.6388	1.84822e-12	5.34952e-11
ENSG00000182685.3	BRICD5	31.3175	26.51	12.3748	0.770569	1.39103	2.47783	-3.71803	2.32444	49.621	1.86511e-12	5.38768e-11
ENSG00000183718.4	TRIM52	109.611	123.329	55.2108	22.3465	13.9103	26.6367	-2.19879	4.61812	49.6104	1.87514e-12	5.40591e-11
ENSG00000174951.6	FUT1	2.84705	1.15261	8.5672	28.511	29.2117	34.0702	3.09424	2.75464	49.4584	2.02622e-12	5.8299e-11
ENSG00000121879.3	PIK3CA	140.929	104.887	114.229	312.08	289.335	307.871	1.37709	6.27764	49.4068	2.0802e-12	5.97339e-11
ENSG00000162836.7	ACP6	75.4468	20.7469	19.9901	108.65	110.587	110.883	2.16351	4.69624	49.3658	2.12413e-12	6.0875e-11
ENSG00000104067.12	TJP1	79.7173	57.6304	73.2972	202.66	205.873	231.677	1.64008	5.66381	49.3159	2.17893e-12	6.22001e-11
ENSG00000152818.14	UTRN	14.2352	2.30522	3.80764	48.5458	42.4265	60.7069	3.42597	3.39225	49.319	2.1754e-12	6.22001e-11
ENSG00000112812.11	PRSS16	62.6351	40.3413	59.9704	156.425	139.799	132.564	1.42658	5.09849	49.2794	2.21977e-12	6.31413e-11
ENSG00000132142.15	ACACA	88.2585	31.1204	28.5573	114.815	136.321	135.042	1.88357	5.04564	49.2749	2.22494e-12	6.31413e-11
ENSG00000136813.10	KIAA0368	287.552	124.482	146.594	460.8	485.471	518.487	1.65876	6.83735	49.2776	2.22182e-12	6.31413e-11
ENSG00000163597.10	SNHG16	1182.95	1275.94	887.181	402.237	399.227	366.1	-1.48482	8.06008	49.2228	2.28484e-12	6.47149e-11
ENSG00000108590.6	MED31	116.729	115.261	59.0185	13.0997	15.9969	22.3005	-2.44756	4.65744	49.2107	2.29891e-12	6.49868e-11
ENSG00000188895.7	MSL1	522.433	790.689	599.704	221.153	246.909	219.288	-1.41789	7.27551	49.1884	2.32521e-12	6.56026e-11
ENSG00000135931.13	ARMC9	35.5881	5.76304	4.75956	50.087	57.7279	54.5123	2.91697	3.58736	49.1325	2.39242e-12	6.72377e-11
ENSG00000165113.8	GKAP1	76.8703	87.5982	114.229	227.318	208.655	234.775	1.2896	5.94168	49.1362	2.38796e-12	6.72377e-11
ENSG00000116741.6	RGS2	55.5174	112.956	88.5277	16.1819	12.5193	17.3448	-2.46386	4.53128	49.1283	2.39753e-12	6.72511e-11
ENSG00000178105.5	DDX10	475.457	129.092	202.757	743.599	733.771	787.332	1.90084	7.5753	49.0743	2.46447e-12	6.89958e-11
ENSG00000100345.16	MYH9	227.764	88.7508	115.181	457.718	456.955	365.48	1.84752	6.68162	49.0491	2.4964e-12	6.97552e-11
ENSG00000141012.8	GALNS	22.7764	9.22086	13.3268	46.2341	50.7728	47.6983	1.79614	3.54142	49.042	2.50542e-12	6.98728e-11
ENSG00000123080.6	CDKN2C	45.5528	78.3773	45.6917	10.788	11.8238	3.71675	-2.54717	3.8908	49.0337	2.51598e-12	7.00329e-11
ENSG00000106105.9	GARS	748.774	456.433	714.885	1736.86	1771.48	1707.23	1.457	8.71943	48.8702	2.73475e-12	7.5977e-11
ENSG00000146350.9	TBC1D32	307.481	53.02	72.3452	389.137	414.528	439.815	2.44537	6.50429	48.7848	2.85652e-12	7.92085e-11
ENSG00000122644.8	ARL4A	189.329	193.638	257.968	587.944	549.459	566.804	1.43419	7.01466	48.6473	3.06387e-12	8.4635e-11
ENSG00000127564.12	PKMYT1	217.799	243.2	197.998	83.2214	94.5903	76.1934	-1.34313	6.28512	48.6479	3.06297e-12	8.4635e-11
ENSG00000135069.9	PSAT1	297.516	180.959	319.842	805.244	660.046	732.2	1.44935	7.39013	48.6225	3.10289e-12	8.53882e-11
ENSG00000183020.9	AP2A2	81.1409	55.3252	69.4895	174.919	202.395	183.36	1.48432	5.55646	48.6242	3.1002e-12	8.53882e-11
ENSG00000189046.6	ALKBH2	152.317	150.992	146.594	49.3164	61.2055	64.4237	-1.32244	5.46327	48.5257	3.25992e-12	8.95399e-11
ENSG00000101040.15	ZMYND8	51.2469	39.1887	92.3354	194.183	192.658	200.705	1.9013	5.59703	48.4428	3.40067e-12	9.30541e-11
ENSG00000153214.5	TMEM87B	32.7411	3.45782	5.71147	54.7104	62.5965	53.8929	3.11821	3.60242	48.4431	3.40011e-12	9.30541e-11
ENSG00000107815.3	C10orf2	158.011	227.064	183.719	75.5157	72.3338	53.8929	-1.47518	5.51157	48.4375	3.40988e-12	9.31306e-11
ENSG00000135316.13	SYNCRIP	414.245	353.851	387.428	784.439	801.236	791.048	1.07494	7.90725	48.2619	3.7292e-12	1.01661e-10
ENSG00000255112.2	CHMP1B	237.728	393.039	389.332	107.109	73.7248	107.166	-1.82969	6.35548	48.1455	3.95738e-12	1.07679e-10
ENSG00000187837.2	HIST1H1C	160.858	146.381	180.863	411.484	383.23	325.835	1.22431	6.39909	48.1386	3.97138e-12	1.07858e-10
ENSG00000058272.11	PPP1R12A	92.5291	102.582	144.69	305.916	344.977	340.702	1.57988	6.4103	48.1337	3.98133e-12	1.07927e-10
ENSG00000048649.9	RSF1	308.905	218.995	369.342	771.339	780.37	861.047	1.46822	7.62689	48.101	4.04827e-12	1.09537e-10
ENSG00000007168.8	PAFAH1B1	148.046	106.04	159.921	307.457	350.541	345.038	1.30735	6.54391	48.0627	4.12799e-12	1.1128e-10
ENSG00000112531.12	QKI	163.705	82.9878	184.671	476.211	422.179	417.515	1.54215	6.72965	48.0645	4.1243e-12	1.1128e-10
ENSG00000172336.4	POP7	1305.37	1983.64	1470.7	584.091	598.84	602.733	-1.33906	8.61682	48.0214	4.21597e-12	1.13441e-10
ENSG00000182606.10	TRAK1	25.6234	13.8313	13.3268	55.4809	57.7279	63.8042	1.84692	4.1985	48.0104	4.23974e-12	1.13869e-10
ENSG00000198793.8	MTOR	34.1646	11.5261	14.2787	69.3512	70.9428	71.8572	2.14195	4.1264	47.983	4.29941e-12	1.15259e-10
ENSG00000198744.5	RP5-857K21.11	186.482	175.196	90.4316	32.3639	38.949	31.5924	-2.12602	5.49416	47.8694	4.55566e-12	1.21904e-10
ENSG00000106366.7	SERPINE1	9.96467	5.76304	7.61529	36.2167	38.949	43.9815	2.39257	3.10096	47.8184	4.67582e-12	1.24889e-10
ENSG00000138814.12	PPP3CA	138.082	38.0361	22.8459	279.716	294.204	275.04	2.88339	5.66667	47.8062	4.70511e-12	1.25441e-10
ENSG00000016082.10	ISL1	523.857	473.722	540.686	1272.21	1183.07	1269.89	1.30836	8.26484	47.7661	4.80215e-12	1.2756e-10
ENSG00000067141.12	NEO1	28.4705	5.76304	2.85573	83.2214	60.51	71.2377	3.53526	3.5057	47.7691	4.79485e-12	1.2756e-10
ENSG00000006740.12	ARHGAP44	5.6941	2.30522	3.80764	20.8053	25.0386	32.2118	2.77378	2.68984	47.7493	4.84362e-12	1.28427e-10
ENSG00000113356.6	POLR3G	179.364	204.012	182.767	69.3512	89.0262	83.6269	-1.19203	5.71649	47.6958	4.97757e-12	1.31738e-10
ENSG00000158164.6	TMSB15A	51.2469	59.9356	28.5573	6.93512	5.56414	6.19458	-2.83689	3.45234	47.6823	5.01192e-12	1.32406e-10
ENSG00000118298.6	CA14	25.6234	16.1365	27.6054	87.0742	70.9428	66.2821	1.70685	4.11453	47.6288	5.15074e-12	1.35826e-10
ENSG00000149257.9	SERPINH1	212.105	89.9034	117.085	611.831	470.865	478.222	2.07744	6.74426	47.4607	5.6118e-12	1.47716e-10
ENSG00000085832.12	EPS15	88.2585	42.6465	96.143	258.14	234.389	208.757	1.55906	5.92847	47.4384	5.67585e-12	1.49132e-10
ENSG00000123358.15	NR4A1	19.9293	23.0522	24.7497	4.62341	0	1.23892	-4.03164	2.59025	47.4107	5.75667e-12	1.50983e-10
ENSG00000122966.9	CIT	51.2469	14.9839	11.4229	74.7451	70.9428	65.0431	2.12737	4.23285	47.3757	5.86048e-12	1.53429e-10
ENSG00000071054.11	MAP4K4	307.481	127.939	236.074	688.118	733.771	708.041	1.6155	7.57635	47.3685	5.88213e-12	1.53442e-10
ENSG00000106948.12	AKNA	34.1646	16.1365	57.1147	181.084	186.399	226.722	2.59657	5.35135	47.3691	5.88027e-12	1.53442e-10
ENSG00000092841.14	MYL6	2176.57	1490.32	938.584	396.072	383.925	356.189	-1.97513	8.88322	47.3526	5.93004e-12	1.54415e-10
ENSG00000133065.6	SLC41A1	155.164	307.746	226.555	77.8274	77.8979	74.335	-1.56064	5.86742	47.3318	5.99307e-12	1.55777e-10
ENSG00000135506.11	OS9	69.7527	29.9678	15.2306	187.248	190.572	179.023	2.65717	4.97805	47.3016	6.08623e-12	1.57916e-10
ENSG00000164850.10	GPER1	37.0116	59.9356	81.8644	4.62341	11.8238	9.91133	-2.72813	3.95195	47.2541	6.23563e-12	1.61504e-10
ENSG00000168610.10	STAT3	108.188	82.9878	120.893	267.387	303.245	333.888	1.56498	6.2723	47.2262	6.32485e-12	1.63523e-10
ENSG00000197971.10	MBP	15.6588	5.76304	12.3748	72.4334	60.51	56.9902	2.52727	3.61443	47.214	6.36453e-12	1.64257e-10
ENSG00000147202.13	DIAPH2	54.0939	6.91565	10.471	137.932	133.539	141.856	3.50599	4.44242	47.206	6.39059e-12	1.64637e-10
ENSG00000091157.9	WDR7	7.11762	2.30522	1.90382	32.3639	40.34	29.734	3.32491	2.66416	47.2001	6.40978e-12	1.64839e-10
ENSG00000181192.7	DHTKD1	177.94	119.871	152.306	446.93	440.262	516.628	1.68044	6.60095	47.1699	6.50934e-12	1.67104e-10
ENSG00000169118.11	CSNK1G1	28.4705	33.4256	71.3933	151.802	159.273	187.696	2.14564	5.3492	47.0762	6.82783e-12	1.74971e-10
ENSG00000141867.13	BRD4	533.821	439.144	606.367	1387.79	1350.69	1363.43	1.40857	8.34029	47.0211	7.02256e-12	1.79644e-10
ENSG00000048342.11	CC2D2A	12.8117	14.9839	5.71147	44.693	48.6862	45.2205	2.10764	3.45097	47.0099	7.0628e-12	1.80356e-10
ENSG00000157216.11	SSBP3	29.894	13.8313	9.51911	87.8448	84.1576	78.0518	2.4944	4.11036	46.9723	7.1998e-12	1.83532e-10
ENSG00000074054.13	CLASP1	7.11762	3.45782	4.75956	36.2167	34.7759	40.8843	2.90734	3.25801	46.9536	7.26889e-12	1.84002e-10
ENSG00000113811.6	SELK	583.645	505.995	336.977	170.296	158.578	162.298	-1.51624	7.01986	46.9541	7.26682e-12	1.84002e-10
ENSG00000117899.6	MESDC2	707.491	1109.96	967.142	354.462	394.358	364.861	-1.33556	7.88497	46.9577	7.25372e-12	1.84002e-10
ENSG00000152061.17	RABGAP1L	18.5058	6.91565	3.80764	48.5458	38.949	53.8929	2.71804	3.0739	46.9598	7.24589e-12	1.84002e-10
ENSG00000058668.10	ATP2B4	34.1646	10.3735	25.7016	104.797	100.85	92.2993	2.04595	4.64748	46.9237	7.3803e-12	1.86497e-10
ENSG00000184702.13	Sep-05	55.5174	42.6465	35.2207	8.47625	6.25965	14.867	-2.1662	3.49594	46.9118	7.42542e-12	1.87311e-10
ENSG00000127022.10	CANX	384.351	229.369	203.709	806.785	693.431	691.935	1.5688	7.17078	46.8796	7.54835e-12	1.90082e-10
ENSG00000115355.11	CCDC88A	167.976	97.9717	92.3354	277.405	330.371	332.649	1.53399	6.40747	46.8246	7.76344e-12	1.95161e-10
ENSG00000177565.11	TBL1XR1	98.2232	56.4778	96.143	258.911	258.037	270.084	1.67795	6.10464	46.8091	7.82481e-12	1.96364e-10
ENSG00000117410.9	ATP6V0B	612.115	790.689	623.502	264.305	240.649	228.58	-1.43739	7.57867	46.8017	7.85468e-12	1.96773e-10
ENSG00000107611.10	CUBN	64.0586	28.8152	23.7978	157.967	178.052	195.129	2.444	5.00901	46.7291	8.15096e-12	2.03844e-10
ENSG00000185112.4	FAM43A	62.6351	111.803	136.123	23.8876	17.3879	10.5308	-2.59635	4.71903	46.7112	8.22584e-12	2.05363e-10
ENSG00000147408.10	CSGALNACT1	0	1.15261	0	16.1819	12.5193	14.867	4.89765	1.41999	46.5485	8.93769e-12	2.22752e-10
ENSG00000198176.8	TFDP1	220.646	227.064	136.123	59.3338	60.51	60.0875	-1.66798	5.98883	46.5442	8.95728e-12	2.22858e-10
ENSG00000102038.11	SMARCA1	187.905	54.1726	90.4316	319.015	324.111	353.711	1.88704	6.41077	46.539	8.9813e-12	2.23074e-10
ENSG00000133026.8	MYH10	274.74	103.735	122.797	420.73	443.74	442.293	1.73834	6.99186	46.5279	9.03232e-12	2.23958e-10
ENSG00000164403.10	SHROOM1	335.952	452.975	509.272	170.296	149.536	153.006	-1.44925	6.93311	46.5105	9.11289e-12	2.25571e-10
ENSG00000261824.2	LINC00662	44.1292	25.3574	20.942	91.6977	83.4621	107.166	1.78826	4.56042	46.421	9.53864e-12	2.35708e-10
ENSG00000138768.10	USO1	121	61.0882	72.3452	209.595	220.479	213.713	1.4956	5.78597	46.3933	9.67436e-12	2.38656e-10
ENSG00000126777.13	KTN1	703.221	476.027	730.116	1401.66	1612.9	1567.85	1.28614	8.61857	46.2939	1.01781e-11	2.50658e-10
ENSG00000164045.7	CDC25A	76.8703	358.461	332.217	56.2515	66.7696	65.0431	-2.22806	6.01609	46.2397	1.04636e-11	2.57253e-10
ENSG00000173559.8	NABP1	139.505	99.1243	99.9507	248.894	258.732	301.057	1.30408	6.07604	46.1907	1.07287e-11	2.63325e-10
ENSG00000102189.12	EEA1	38.4351	10.3735	12.3748	63.1866	70.2472	86.7242	2.35194	4.2977	46.1654	1.08677e-11	2.66286e-10
ENSG00000125170.6	DOK4	294.669	318.12	294.141	149.49	127.975	120.175	-1.16114	6.49325	46.1211	1.11163e-11	2.71919e-10
ENSG00000143776.14	CDC42BPA	78.2938	28.8152	20.942	154.114	139.799	167.873	2.34262	5.14054	45.9948	1.18568e-11	2.89545e-10
ENSG00000154640.10	BTG3	575.104	650.071	528.311	237.335	260.819	228.58	-1.23887	7.32578	45.9837	1.19244e-11	2.90707e-10
ENSG00000115091.7	ACTR3	140.929	69.1565	83.7682	221.924	214.219	218.669	1.34294	5.99531	45.951	1.21247e-11	2.95096e-10
ENSG00000142751.10	GPN2	163.705	138.313	103.758	48.5458	50.7728	52.654	-1.36397	5.07651	45.8881	1.25201e-11	3.04209e-10
ENSG00000100221.6	JOSD1	253.387	434.533	429.312	147.179	157.882	135.042	-1.40324	6.63116	45.8805	1.25692e-11	3.04892e-10
ENSG00000198804.2	MT-CO1	15603.2	9733.77	4980.4	1475.64	1860.51	1862.71	-2.48914	11.5887	45.864	1.26755e-11	3.06959e-10
ENSG00000030582.12	GRN	459.798	258.184	216.084	893.089	945.208	1225.91	1.88468	7.72116	45.7922	1.31483e-11	3.17879e-10
ENSG00000123106.6	CCDC91	101.07	13.8313	9.51911	216.53	193.354	174.687	3.60738	5.13644	45.7736	1.32738e-11	3.2038e-10
ENSG00000158710.10	TAGLN2	691.833	538.268	487.378	274.322	252.473	216.81	-1.16864	7.59288	45.7397	1.35061e-11	3.24907e-10
ENSG00000184226.10	PCDH9	542.363	221.301	209.42	1097.29	1119.09	1098.3	2.11435	7.92572	45.7419	1.34909e-11	3.24907e-10
ENSG00000104635.9	SLC39A14	49.8233	40.3413	71.3933	180.313	189.181	165.395	1.76216	5.47643	45.7127	1.36929e-11	3.28856e-10
ENSG00000136731.8	UGGT1	72.5997	32.273	30.4612	136.391	139.103	129.467	1.86682	4.78309	45.5561	1.48332e-11	3.55154e-10
ENSG00000167967.11	E4F1	81.1409	84.1404	91.3835	33.905	36.8624	25.3978	-1.39829	4.80316	45.5556	1.48368e-11	3.55154e-10
ENSG00000198888.2	MT-ND1	15502.2	8566.18	4210.3	1055.68	1409.12	1532.54	-2.68693	11.1799	45.5443	1.49229e-11	3.56627e-10
ENSG00000070495.10	JMJD6	170.823	111.803	59.9704	11.5585	19.4745	17.9643	-2.74728	4.62344	45.4781	1.54353e-11	3.68267e-10
ENSG00000164597.9	COG5	9.96467	2.30522	3.80764	51.6281	49.3817	32.2118	3.22318	3.28779	45.4545	1.56223e-11	3.72118e-10
ENSG00000153317.10	ASAP1	85.4114	27.6626	20.942	128.685	122.411	149.289	2.18888	5.1201	45.429	1.58272e-11	3.76382e-10
ENSG00000122786.15	CALD1	197.87	68.0039	79.0086	285.881	302.55	265.128	1.74039	6.22789	45.4003	1.60613e-11	3.81325e-10
ENSG00000145743.11	FBXL17	21.3529	5.76304	4.75956	83.2214	59.119	78.0518	3.29725	3.65415	45.3733	1.62839e-11	3.85979e-10
ENSG00000156931.11	VPS8	108.188	59.9356	71.3933	184.936	175.966	192.032	1.31609	5.58888	45.3514	1.64673e-11	3.89691e-10
ENSG00000196968.6	FUT11	560.868	685.802	479.763	198.036	239.258	246.544	-1.30117	7.08379	45.337	1.65881e-11	3.91911e-10
ENSG00000018408.10	WWTR1	55.5174	40.3413	52.3551	127.144	131.453	112.741	1.35598	5.2348	45.3322	1.6629e-11	3.9224e-10
ENSG00000166582.5	CENPV	691.833	550.947	532.118	218.071	226.739	252.739	-1.30695	7.4503	45.3252	1.66885e-11	3.93005e-10
ENSG00000134375.6	TIMM17A	814.256	675.428	564.483	272.011	288.64	244.686	-1.31201	7.65383	45.3173	1.67566e-11	3.93969e-10
ENSG00000143891.12	GALM	38.4351	21.8995	29.5092	70.8923	96.6769	89.202	1.56638	4.59318	45.2913	1.69804e-11	3.98587e-10
ENSG00000006468.9	ETV1	12.8117	17.2891	19.0382	88.6154	66.7696	64.4237	2.15397	4.12258	45.2745	1.71266e-11	4.01371e-10
ENSG00000086200.12	IPO11	5.6941	1.15261	4.75956	31.5933	37.5579	25.3978	3.03197	3.11585	45.2671	1.71915e-11	4.02241e-10
ENSG00000163683.7	SMIM14	44.1292	17.2891	20.942	92.4682	100.154	104.688	2.08248	4.23173	45.2032	1.77614e-11	4.14908e-10
ENSG00000142178.7	SIK1	15.6588	20.7469	17.1344	1.54114	0.695517	2.47783	-3.35931	2.13053	45.1743	1.80259e-11	4.20411e-10
ENSG00000128245.10	YWHAH	764.432	894.424	876.71	371.414	350.541	350.613	-1.21268	7.88011	45.1585	1.81717e-11	4.23133e-10
ENSG00000160712.8	IL6R	9.96467	8.06825	20.942	57.0221	59.8145	62.5653	2.31187	3.8905	45.1287	1.84502e-11	4.28929e-10
ENSG00000166734.14	CASC4	34.1646	23.0522	30.4612	77.0569	84.1576	76.1934	1.47227	4.45672	45.1091	1.86359e-11	4.32554e-10
ENSG00000166575.12	TMEM135	9.96467	4.61043	5.71147	40.0696	33.3848	50.1761	2.67038	3.14146	45.0411	1.92946e-11	4.4713e-10
ENSG00000160216.14	AGPAT3	58.3645	29.9678	68.5376	161.819	172.488	172.829	1.64506	5.51683	44.9481	2.02327e-11	4.68123e-10
ENSG00000205726.9	ITSN1	108.188	51.8674	68.5376	208.824	251.082	212.474	1.67439	5.83093	44.935	2.03684e-11	4.70514e-10
ENSG00000260260.1	RP11-304L19.5	1481.89	1312.82	793.894	317.474	381.143	429.285	-1.65852	8.36122	44.9252	2.04711e-11	4.72135e-10
ENSG00000140474.8	ULK3	300.364	283.542	263.679	135.62	130.062	126.37	-1.07714	6.43796	44.9195	2.05299e-11	4.7274e-10
ENSG00000113946.3	CLDN16	150.894	97.9717	151.354	428.436	428.439	403.887	1.68947	6.63628	44.8251	2.15441e-11	4.95309e-10
ENSG00000143324.9	XPR1	28.4705	8.06825	13.3268	68.5806	61.2055	78.0518	2.32943	4.09297	44.7804	2.20421e-11	5.05959e-10
ENSG00000073910.15	FRY	25.6234	8.06825	14.2787	64.7278	71.6383	76.8128	2.30061	3.81367	44.7744	2.21092e-11	5.06697e-10
ENSG00000189060.4	H1F0	132.388	145.229	214.18	481.605	504.25	527.779	1.67322	6.62696	44.765	2.22155e-11	5.08333e-10
ENSG00000058056.4	USP13	32.7411	25.3574	23.7978	72.4334	77.8979	81.1491	1.55095	4.56928	44.7344	2.25656e-11	5.15531e-10
ENSG00000005893.11	LAMP2	45.5528	23.0522	20.942	144.867	100.154	118.936	2.16623	4.58319	44.6519	2.35365e-11	5.36869e-10
ENSG00000272086.1	CTD-2186M15.3	72.5997	117.566	92.3354	23.1171	20.8655	17.3448	-2.18166	4.3386	44.6359	2.37301e-11	5.40437e-10
ENSG00000145390.7	USP53	234.881	152.144	163.729	440.765	423.57	405.745	1.25882	6.76894	44.6307	2.37926e-11	5.41011e-10
ENSG00000100591.3	AHSA1	1520.32	1568.7	1353.62	597.961	575.193	614.503	-1.27976	8.8521	44.6086	2.40627e-11	5.45091e-10
ENSG00000122218.10	COPA	257.658	110.65	140.883	380.661	433.307	374.772	1.47382	6.65837	44.6048	2.41104e-11	5.45091e-10
ENSG00000129422.9	MTUS1	7.11762	4.61043	3.80764	27.7405	41.731	31.5924	2.7579	3.06379	44.6038	2.41221e-11	5.45091e-10
ENSG00000140386.8	SCAPER	66.9056	24.2048	15.2306	107.109	104.328	104.688	2.1486	4.56327	44.6076	2.40755e-11	5.45091e-10
ENSG00000132386.6	SERPINF1	72.5997	25.3574	31.4131	137.161	121.02	109.025	1.85673	4.73733	44.5548	2.47339e-11	5.5805e-10
ENSG00000075413.13	MARK3	68.3291	88.7508	110.422	255.829	237.867	234.775	1.45506	6.08582	44.5472	2.48297e-11	5.59342e-10
ENSG00000109689.10	STIM2	42.7057	35.7308	52.3551	119.438	128.671	135.661	1.57124	5.16327	44.4641	2.59061e-11	5.82686e-10
ENSG00000138303.13	ASCC1	79.7173	24.2048	51.4032	188.019	170.402	175.307	1.80832	5.58344	44.4412	2.62119e-11	5.88654e-10
ENSG00000154305.12	MIA3	99.6467	70.3091	57.1147	176.46	203.091	190.174	1.39682	5.459	44.4128	2.65939e-11	5.96311e-10
ENSG00000175197.6	DDIT3	142.352	62.2408	172.296	446.159	431.916	408.223	1.68064	6.88939	44.3617	2.72979e-11	6.11153e-10
ENSG00000170571.7	EMB	31.3175	5.76304	11.4229	48.5458	51.4683	58.2291	2.23154	3.71897	44.2821	2.84301e-11	6.35521e-10
ENSG00000245937.3	CTC-228N24.3	62.6351	34.5782	39.0284	127.144	145.363	138.759	1.66595	5.08371	44.2634	2.87039e-11	6.40657e-10
ENSG00000119508.13	NR4A3	5.6941	43.7991	54.2589	0	2.08655	0.619458	-5.17579	2.97694	44.2348	2.91253e-11	6.49065e-10
ENSG00000269246.1	CTC-246B18.10	129.541	116.413	70.4414	12.3291	18.0834	20.4421	-2.57582	4.37261	44.1755	3.00213e-11	6.68009e-10
ENSG00000078487.13	ZCWPW1	45.5528	36.8835	56.1628	114.044	121.02	133.803	1.42992	4.87268	44.1511	3.03983e-11	6.75362e-10
ENSG00000125386.10	FAM193A	45.5528	33.4256	26.6535	95.5505	104.328	105.927	1.5957	4.71079	44.1411	3.05545e-11	6.77797e-10
ENSG00000196843.11	ARID5A	27.047	38.0361	26.6535	7.70569	6.95517	3.09729	-2.35209	2.87694	44.0585	3.18713e-11	7.05931e-10
ENSG00000254615.2	RP11-395G23.3	143.776	162.518	85.672	27.7405	39.6445	37.1675	-1.87762	4.89316	44.055	3.19276e-11	7.06102e-10
ENSG00000154736.5	ADAMTS5	8.54114	6.91565	1.90382	31.5933	38.2534	28.4951	2.58425	2.67615	44.0453	3.20871e-11	7.0855e-10
ENSG00000167004.8	PDIA3	367.269	104.887	94.2392	645.736	648.222	621.936	2.39875	6.98318	44.0336	3.22791e-11	7.11707e-10
ENSG00000133107.10	TRPC4	9.96467	4.61043	9.51911	41.6107	32.6893	42.1232	2.28998	3.15355	44.03	3.23385e-11	7.11937e-10
ENSG00000131153.4	GINS2	81.1409	115.261	103.758	33.905	38.2534	38.4064	-1.41589	5.212	44.0131	3.26179e-11	7.15918e-10
ENSG00000148358.15	GPR107	239.152	164.823	168.488	410.713	408.269	413.798	1.15241	6.64732	44.0138	3.26072e-11	7.15918e-10
ENSG00000105058.7	FAM32A	1380.82	1832.65	1626.82	685.806	714.992	708.66	-1.1705	8.70591	43.9341	3.39627e-11	7.44312e-10
ENSG00000168061.9	SAC3D1	146.623	244.353	207.517	84.7625	61.901	45.8399	-1.66674	5.73808	43.8594	3.52841e-11	7.72106e-10
ENSG00000166803.6	KIAA0101	777.244	568.236	642.54	281.258	262.905	281.234	-1.22927	7.81867	43.8155	3.60836e-11	7.88413e-10
ENSG00000112685.9	EXOC2	22.7764	4.61043	2.85573	41.6107	29.9072	32.8313	2.73304	3.21945	43.8042	3.62929e-11	7.91795e-10
ENSG00000160050.10	CCDC28B	377.234	509.453	502.609	208.053	210.046	174.068	-1.21762	7.21151	43.7394	3.75138e-11	8.17205e-10
ENSG00000143190.17	POU2F1	66.9056	35.7308	58.0666	147.949	141.19	178.404	1.57475	5.30742	43.6542	3.91838e-11	8.52306e-10
ENSG00000168298.4	HIST1H1E	15.6588	6.91565	6.66338	58.5632	41.731	35.3091	2.32726	3.28246	43.6139	3.99993e-11	8.68745e-10
ENSG00000186166.4	CCDC84	111.035	87.5982	40.9322	17.7231	21.561	24.1589	-1.95202	4.49158	43.5617	4.10802e-11	8.90888e-10
ENSG00000109084.9	TMEM97	222.07	259.337	258.92	107.88	102.241	93.5382	-1.26049	6.17044	43.5277	4.18004e-11	9.05157e-10
ENSG00000173905.4	GOLIM4	55.5174	41.4939	57.1147	133.308	149.536	132.564	1.45819	5.02549	43.5163	4.20434e-11	9.09064e-10
ENSG00000164897.8	TMUB1	401.434	384.971	403.61	178.001	177.357	131.945	-1.25862	7.11183	43.4257	4.40374e-11	9.50764e-10
ENSG00000091409.10	ITGA6	9.96467	4.61043	7.61529	26.9699	31.2983	28.4951	2.00894	2.72939	43.4184	4.42005e-11	9.52869e-10
ENSG00000078081.3	LAMP3	2.84705	2.30522	0	26.1993	16.6924	19.2032	3.67405	1.76572	43.404	4.45288e-11	9.58523e-10
ENSG00000171222.6	SCAND1	182.211	198.249	173.248	66.2689	70.2472	47.6983	-1.55924	5.92985	43.386	4.49388e-11	9.65919e-10
ENSG00000196712.12	NF1	58.3645	16.1365	15.2306	80.1391	88.3307	104.688	2.23541	4.66623	43.3476	4.58288e-11	9.83592e-10
ENSG00000182185.14	RAD51B	1.42352	1.15261	0	13.8702	19.4745	13.6281	4.18616	1.5697	43.299	4.69828e-11	1.00687e-09
ENSG00000106009.11	BRAT1	126.694	126.787	109.47	31.5933	42.4265	55.1318	-1.45908	5.09483	43.2945	4.70913e-11	1.00771e-09
ENSG00000154328.11	NEIL2	213.529	281.236	192.286	83.992	87.6352	84.2463	-1.37337	5.8537	43.2533	4.80933e-11	1.02764e-09
ENSG00000116521.6	SCAMP3	247.693	192.486	177.055	88.6154	75.1159	76.8128	-1.31738	5.86309	43.1624	5.03803e-11	1.07493e-09
ENSG00000166432.10	ZMAT1	59.788	36.8835	46.6436	126.373	154.405	152.387	1.64146	5.10208	43.1428	5.08864e-11	1.08413e-09
ENSG00000074621.9	SLC24A1	27.047	16.1365	17.1344	71.6629	63.9876	61.3264	1.76489	4.12175	43.1127	5.16762e-11	1.09935e-09
ENSG00000172086.7	KRCC1	58.3645	23.0522	46.6436	134.079	144.668	138.139	1.67354	4.96862	43.0902	5.22731e-11	1.11042e-09
ENSG00000060982.10	BCAT1	74.0232	31.1204	50.4513	177.231	178.052	192.032	1.87079	5.24276	43.0802	5.25423e-11	1.11451e-09
ENSG00000074211.9	PPP2R2C	15.6588	6.91565	5.71147	52.3987	32.6893	38.4064	2.30506	3.16511	43.0197	5.41906e-11	1.1478e-09
ENSG00000143614.7	GATAD2B	49.8233	44.9517	82.8163	160.278	187.79	159.82	1.63138	5.40282	43.0009	5.47145e-11	1.15721e-09
ENSG00000264364.2	DYNLL2	669.056	1002.77	929.065	372.185	323.415	349.994	-1.31755	7.8127	42.9886	5.50598e-11	1.16282e-09
ENSG00000103544.10	C16orf62	31.3175	24.2048	24.7497	94.7799	87.6352	75.5739	1.72281	4.43428	42.9761	5.54114e-11	1.16685e-09
ENSG00000142892.10	PIGK	12.8117	8.06825	3.80764	33.1344	30.6028	34.0702	2.10899	2.63493	42.9777	5.53672e-11	1.16685e-09
ENSG00000169851.11	PCDH7	19.9293	5.76304	9.51911	47.0047	59.119	60.7069	2.44643	3.59793	42.9205	5.70098e-11	1.19877e-09
ENSG00000151422.8	FER	37.0116	4.61043	3.80764	65.4983	59.119	62.5653	3.34867	3.49041	42.8869	5.79982e-11	1.21779e-09
ENSG00000164134.8	NAA15	102.494	71.4617	90.4316	223.465	197.527	193.89	1.25426	5.9898	42.854	5.89806e-11	1.23664e-09
ENSG00000090686.11	USP48	456.951	367.682	392.187	853.019	845.053	905.029	1.13439	7.89364	42.8339	5.95893e-11	1.2476e-09
ENSG00000137478.10	FCHSD2	12.8117	1.15261	2.85573	25.4288	34.7759	30.3535	3.18025	2.96543	42.8197	6.00242e-11	1.2549e-09
ENSG00000183647.6	ZNF530	25.6234	34.5782	22.8459	3.85284	3.47759	8.05296	-2.37079	2.64002	42.7036	6.36963e-11	1.32975e-09
ENSG00000066084.8	DIP2B	15.6588	4.61043	5.71147	37.7579	27.1252	37.787	2.29576	3.15829	42.587	6.76074e-11	1.40844e-09
ENSG00000173546.7	CSPG4	21.3529	9.22086	6.66338	79.3686	64.6831	40.8843	2.55658	3.72713	42.5855	6.76595e-11	1.40844e-09
ENSG00000188342.7	GTF2F2	65.4821	28.8152	38.0764	126.373	109.196	114.6	1.57755	5.08297	42.4866	7.11693e-11	1.47938e-09
ENSG00000154832.10	CXXC1	193.599	252.421	137.075	68.5806	52.8593	49.5567	-1.69716	5.75154	42.3596	7.59422e-11	1.57634e-09
ENSG00000078403.12	MLLT10	68.3291	32.273	57.1147	178.001	153.014	157.962	1.6396	5.30664	42.3426	7.66065e-11	1.58786e-09
ENSG00000025293.11	PHF20	38.4351	33.4256	48.5475	110.962	140.494	131.945	1.68813	4.93476	42.2714	7.94467e-11	1.64205e-09
ENSG00000171310.6	CHST11	5.6941	0	0	16.9525	16.6924	19.8227	5.14028	1.65338	42.2723	7.9408e-11	1.64205e-09
ENSG00000148468.12	FAM171A1	11.3882	9.22086	17.1344	44.693	48.6862	48.9372	1.89994	3.46938	42.2535	8.01746e-11	1.65474e-09
ENSG00000047365.7	ARAP2	15.6588	5.76304	13.3268	42.3813	52.8593	48.9372	2.08968	3.66522	42.2458	8.0492e-11	1.65893e-09
ENSG00000088538.12	DOCK3	4.27057	2.30522	0	20.0348	15.9969	21.0616	3.24778	1.83813	42.2207	8.15336e-11	1.67802e-09
ENSG00000054983.12	GALC	32.7411	25.3574	25.7016	104.027	97.3724	93.5382	1.85518	4.19909	42.1946	8.26292e-11	1.69817e-09
ENSG00000138119.12	MYOF	32.7411	12.6787	5.71147	75.5157	83.4621	75.5739	2.67886	3.95637	42.1474	8.46451e-11	1.73714e-09
ENSG00000125676.15	THOC2	304.634	193.638	258.92	534.775	605.1	584.149	1.22708	7.22446	42.0995	8.67455e-11	1.77773e-09
ENSG00000116260.12	QSOX1	185.058	88.7508	73.2972	312.851	328.98	366.719	1.82604	6.16991	42.081	8.75718e-11	1.79214e-09
ENSG00000090889.10	KIF4A	166.552	68.0039	113.277	333.656	324.807	297.96	1.50473	6.27185	42.061	8.84698e-11	1.80797e-09
ENSG00000108984.9	MAP2K6	152.317	42.6465	89.4796	358.314	261.514	351.852	1.86835	6.07941	41.9582	9.32433e-11	1.90284e-09
ENSG00000143793.8	C1orf35	818.526	484.095	358.87	142.555	159.969	130.086	-1.76994	7.49771	41.9204	9.50643e-11	1.93729e-09
ENSG00000169519.15	METTL15	49.8233	23.0522	22.8459	126.373	114.76	107.166	2.04964	4.74994	41.8619	9.79527e-11	1.99335e-09
ENSG00000130638.11	ATXN10	173.67	66.8513	74.2491	347.526	289.335	308.49	1.91497	6.4785	41.821	1.00024e-10	2.03265e-09
ENSG00000040341.13	STAU2	774.397	269.71	254.16	1116.55	1086.4	1063.61	1.83644	8.0052	41.8165	1.00254e-10	2.03449e-09
ENSG00000105983.15	LMBR1	18.5058	5.76304	15.2306	46.2341	60.51	47.6983	1.94951	3.77645	41.8132	1.00423e-10	2.03507e-09
ENSG00000072571.15	HMMR	102.494	68.0039	87.5758	171.837	212.828	182.74	1.1773	5.57698	41.7949	1.01366e-10	2.05133e-09
ENSG00000122008.11	POLK	65.4821	64.546	79.0086	164.902	176.661	189.554	1.36702	5.58667	41.7456	1.03958e-10	2.10086e-09
ENSG00000162434.7	JAK1	41.2822	8.06825	16.1825	72.4334	66.0741	66.2821	2.09535	4.02275	41.6347	1.10021e-10	2.22029e-09
ENSG00000160551.5	TAOK1	122.423	63.3934	128.508	307.457	277.511	314.685	1.48044	6.39434	41.6234	1.10659e-10	2.23007e-09
ENSG00000181649.5	PHLDA2	130.964	54.1726	41.8841	8.47625	7.65069	5.57513	-3.08498	4.13904	41.6057	1.11666e-10	2.24724e-09
ENSG00000122140.6	MRPS2	521.01	692.717	602.56	282.028	289.335	234.155	-1.14749	7.47653	41.5837	1.12929e-10	2.2674e-09
ENSG00000164615.3	CAMLG	800.02	831.03	760.577	357.544	321.329	366.1	-1.16147	7.76818	41.5828	1.1298e-10	2.2674e-09
ENSG00000064989.8	CALCRL	1.42352	6.91565	7.61529	45.4635	41.731	37.1675	2.86782	3.01877	41.5786	1.13227e-10	2.26922e-09
ENSG00000241014.1	RP11-244H3.1	19.9293	28.8152	15.2306	1.54114	2.78207	1.23892	-3.41492	2.36476	41.5707	1.13686e-10	2.27528e-09
ENSG00000116641.11	DOCK7	14.2352	3.45782	3.80764	33.905	25.7341	35.9286	2.61768	3.05274	41.5433	1.15288e-10	2.30417e-09
ENSG00000118257.12	NRP2	39.8587	17.2891	10.471	64.7278	69.5517	60.0875	1.95377	3.8087	41.5201	1.16663e-10	2.32845e-09
ENSG00000142396.6	ERVK3-1	89.682	70.3091	68.5376	25.4288	30.6028	19.2032	-1.5619	4.2737	41.4926	1.1832e-10	2.35829e-09
ENSG00000088367.16	EPB41L1	58.3645	21.8995	21.894	78.598	103.632	94.7771	1.82469	4.64108	41.4676	1.1984e-10	2.38531e-09
ENSG00000181090.13	EHMT1	37.0116	9.22086	19.9901	67.0395	72.3338	64.4237	1.78815	4.33966	41.3983	1.24166e-10	2.46803e-09
ENSG00000185298.8	CCDC137	264.775	688.107	503.561	157.967	173.879	159.82	-1.613	7.01688	41.3864	1.2492e-10	2.47964e-09
ENSG00000054611.9	TBC1D22A	28.4705	8.06825	2.85573	67.81	79.289	83.0074	3.3076	3.81039	41.3606	1.26584e-10	2.50924e-09
ENSG00000104679.6	R3HCC1	83.9879	129.092	97.0949	35.4462	43.1221	29.1145	-1.49071	4.99877	41.3571	1.26811e-10	2.5103e-09
ENSG00000169504.10	CLIC4	76.8703	49.5621	71.3933	165.672	150.232	193.89	1.40324	5.36473	41.3052	1.30221e-10	2.5743e-09
ENSG00000178177.10	LCORL	28.4705	31.1204	40.9322	102.486	106.414	128.847	1.75823	4.68917	41.1973	1.37612e-10	2.71671e-09
ENSG00000006453.9	BAIAP2L1	61.2115	41.4939	65.6819	138.702	153.709	152.387	1.42909	5.41056	41.1747	1.39212e-10	2.74457e-09
ENSG00000174013.7	FBXO45	116.729	262.795	211.324	76.2863	82.071	74.9545	-1.43565	5.75189	41.146	1.41272e-10	2.78141e-09
ENSG00000134531.5	EMP1	2404.33	1135.32	1713.44	5209.81	4700.31	5100	1.5527	10.0936	41.1216	1.43049e-10	2.81258e-09
ENSG00000113448.12	PDE4D	48.3998	24.2048	53.307	111.732	131.453	136.9	1.55535	4.94189	41.1019	1.44495e-10	2.83717e-09
ENSG00000111087.5	GLI1	112.458	66.8513	95.1911	210.365	201.7	250.881	1.31505	5.82908	41.0705	1.46833e-10	2.8792e-09
ENSG00000147862.10	NFIB	203.564	104.887	114.229	352.15	390.185	384.684	1.57219	6.5517	41.0396	1.49177e-10	2.92122e-09
ENSG00000079819.12	EPB41L2	206.411	68.0039	70.4414	271.24	283.771	281.234	1.78497	6.28224	40.9985	1.52346e-10	2.97926e-09
ENSG00000213672.3	NCKIPSD	44.1292	57.6304	50.4513	15.4114	13.2148	11.7697	-1.89102	3.75472	40.9635	1.55096e-10	3.02896e-09
ENSG00000188352.8	FOCAD	37.0116	6.91565	10.471	52.3987	51.4683	60.0875	2.27658	3.99622	40.9371	1.57209e-10	3.06611e-09
ENSG00000090273.9	NUDC	411.398	437.991	393.139	167.213	147.45	126.989	-1.462	7.16688	40.8865	1.61331e-10	3.14227e-09
ENSG00000166670.5	MMP10	371.54	134.855	171.344	614.914	564.76	590.963	1.73018	7.04018	40.8703	1.62677e-10	3.16425e-09
ENSG00000184205.10	TSPYL2	372.963	499.079	339.832	126.373	155.796	142.475	-1.47948	6.78437	40.8455	1.6475e-10	3.2003e-09
ENSG00000273015.1	LINC00938	69.7527	93.3612	68.5376	23.8876	32.6893	23.5394	-1.49966	4.21188	40.8039	1.68293e-10	3.26475e-09
ENSG00000128228.4	SDF2L1	659.092	780.316	678.713	345.985	319.242	336.366	-1.05056	7.73891	40.7732	1.70959e-10	3.31204e-09
ENSG00000111305.14	GSG1	575.104	193.638	144.69	1065.7	1150.39	1150.33	2.43411	7.70144	40.7631	1.7185e-10	3.32488e-09
ENSG00000163486.8	SRGAP2	44.1292	8.06825	25.7016	126.373	120.324	117.697	2.26103	4.78443	40.6813	1.79193e-10	3.45774e-09
ENSG00000170860.3	LSM3	556.598	318.12	207.517	80.1391	72.3338	76.8128	-2.05813	6.63629	40.6827	1.79063e-10	3.45774e-09
ENSG00000088179.4	PTPN4	12.8117	8.06825	16.1825	39.299	59.119	60.0875	2.10288	3.91047	40.6686	1.80366e-10	3.47575e-09
ENSG00000070882.8	OSBPL3	22.7764	4.61043	3.80764	40.8401	34.7759	30.9729	2.59929	3.33812	40.6351	1.83478e-10	3.53105e-09
ENSG00000267317.1	CTB-25B13.12	7.11762	13.8313	39.0284	62.416	66.7696	68.7599	2.14996	4.15482	40.604	1.86427e-10	3.58304e-09
ENSG00000174669.7	SLC29A2	112.458	71.4617	114.229	216.53	269.165	289.287	1.41294	6.11538	40.5524	1.91413e-10	3.67401e-09
ENSG00000263823.1	RP11-326K13.4	42.7057	42.6465	15.2306	1.54114	2.08655	3.71675	-3.63447	2.70858	40.5234	1.94274e-10	3.72401e-09
ENSG00000132646.6	PCNA	130.964	259.337	295.092	70.8923	59.119	55.7513	-1.94414	6.27385	40.5158	1.95032e-10	3.73362e-09
ENSG00000011009.6	LYPLA2	417.093	389.581	292.237	167.984	136.321	130.706	-1.29993	6.87223	40.4985	1.96764e-10	3.76182e-09
ENSG00000126456.11	IRF3	325.987	266.252	145.642	70.1217	94.5903	74.335	-1.64804	6.22259	40.3803	2.09035e-10	3.99117e-09
ENSG00000165684.3	SNAPC4	133.811	136.008	101.854	44.693	45.9041	43.3621	-1.43105	5.16114	40.349	2.12411e-10	4.05031e-09
ENSG00000133961.15	NUMB	21.3529	4.61043	6.66338	83.992	50.7728	64.4237	3.04251	4.11017	40.3192	2.1568e-10	4.10724e-09
ENSG00000136875.8	PRPF4	667.633	1970.96	1599.21	362.938	429.134	419.373	-1.9233	8.26339	40.2994	2.1788e-10	4.14372e-09
ENSG00000141404.11	GNAL	48.3998	28.8152	24.7497	107.109	88.3307	100.972	1.648	4.84762	40.2288	2.25892e-10	4.29047e-09
ENSG00000167553.10	TUBA1C	2550.95	2553.03	1874.31	919.288	863.832	802.818	-1.39736	9.59281	40.2093	2.28163e-10	4.32794e-09
ENSG00000143641.8	GALNT2	27.047	14.9839	5.71147	70.1217	66.7696	69.3793	2.26354	3.78243	40.1904	2.30373e-10	4.36417e-09
ENSG00000121988.13	ZRANB3	21.3529	12.6787	10.471	65.4983	56.3369	69.3793	2.17491	3.722	40.1371	2.36753e-10	4.47919e-09
ENSG00000115839.13	RAB3GAP1	101.07	88.7508	135.171	262.764	261.514	294.862	1.36205	6.19791	40.1227	2.38498e-10	4.50048e-09
ENSG00000204256.8	BRD2	428.481	683.496	598.752	218.071	210.046	207.519	-1.42622	7.26823	40.1248	2.38251e-10	4.50048e-09
ENSG00000182512.4	GLRX5	808.562	873.677	834.826	417.648	392.967	384.684	-1.04394	7.90358	40.0958	2.41814e-10	4.55715e-09
ENSG00000128585.13	MKLN1	74.0232	92.2086	98.0468	218.071	234.389	250.881	1.43156	5.95003	40.0929	2.42169e-10	4.55792e-09
ENSG00000120068.5	HOXB8	138.082	82.9878	132.316	305.916	354.714	322.118	1.51174	6.21999	40.076	2.44272e-10	4.59156e-09
ENSG00000040933.11	INPP4A	8.54114	2.30522	6.66338	23.8876	28.5162	30.9729	2.29258	2.8735	40.0622	2.46003e-10	4.61811e-09
ENSG00000057935.9	MTA3	54.0939	23.0522	37.1245	150.261	120.324	95.3966	1.73075	5.10253	40.0354	2.49397e-10	4.6758e-09
ENSG00000021355.8	SERPINB1	62.6351	50.7147	68.5376	128.685	141.886	134.422	1.17891	5.26122	40.021	2.51247e-10	4.70441e-09
ENSG00000124523.10	SIRT5	58.3645	34.5782	47.5956	112.503	119.629	113.361	1.34144	4.97029	39.9801	2.5657e-10	4.79789e-09
ENSG00000138078.11	PREPL	98.2232	66.8513	75.201	215.759	218.392	241.589	1.53565	5.79273	39.9505	2.60476e-10	4.86467e-09
ENSG00000196535.10	MYO18A	48.3998	14.9839	19.0382	80.9097	89.0262	97.255	2.08118	4.64794	39.9141	2.65383e-10	4.94995e-09
ENSG00000189180.11	ZNF33A	52.6704	49.5621	54.2589	140.243	121.02	143.095	1.397	5.13698	39.8789	2.702e-10	5.03334e-09
ENSG00000130294.10	KIF1A	24.1999	28.8152	16.1825	67.81	94.5903	78.0518	1.84257	4.09583	39.8144	2.79284e-10	5.1959e-09
ENSG00000178252.13	WDR6	192.176	206.317	172.296	60.1043	93.8948	81.7685	-1.23006	5.75756	39.8024	2.80995e-10	5.22105e-09
ENSG00000047621.7	C12orf4	38.4351	46.1043	61.8742	113.274	136.321	126.37	1.36263	5.18172	39.7981	2.81614e-10	5.22586e-09
ENSG00000163444.7	TMEM183A	318.869	364.224	284.621	137.161	147.45	127.608	-1.19892	6.54915	39.7793	2.8435e-10	5.2699e-09
ENSG00000159086.10	PAXBP1	210.682	217.843	126.604	52.3987	74.4203	73.0961	-1.45816	5.57372	39.7611	2.87011e-10	5.31244e-09
ENSG00000166165.8	CKB	88.2585	112.956	127.556	42.3813	44.5131	43.9815	-1.31208	5.14342	39.7499	2.88652e-10	5.33603e-09
ENSG00000112655.11	PTK7	17.0823	9.22086	2.85573	80.1391	49.3817	61.3264	2.85964	3.69873	39.6979	2.9644e-10	5.47303e-09
ENSG00000261526.1	CTB-31O20.2	37.0116	68.0039	24.7497	3.85284	7.65069	4.95567	-2.71742	2.83216	39.6935	2.97114e-10	5.47851e-09
ENSG00000163697.12	APBB2	12.8117	1.15261	8.5672	36.9873	36.1669	36.548	2.19216	2.92899	39.6834	2.98648e-10	5.49981e-09
ENSG00000131626.11	PPFIA1	99.6467	91.056	156.113	321.327	302.55	267.606	1.46721	6.39471	39.6797	2.99226e-10	5.50348e-09
ENSG00000077942.13	FBLN1	24.1999	8.06825	9.51911	86.3037	59.8145	56.9902	2.52971	3.81464	39.6398	3.05401e-10	5.60995e-09
ENSG00000039123.11	SKIV2L2	502.504	320.425	376.005	811.409	902.086	873.436	1.15244	8.03114	39.5918	3.13001e-10	5.73507e-09
ENSG00000151208.12	DLG5	28.4705	14.9839	12.3748	57.0221	57.0324	57.6096	1.78984	4.00832	39.5929	3.12813e-10	5.73507e-09
ENSG00000008441.12	NFIX	138.082	102.582	149.45	296.669	312.983	332.03	1.30222	6.39379	39.5777	3.15259e-10	5.76916e-09
ENSG00000100078.3	PLA2G3	18.5058	4.61043	13.3268	59.3338	64.6831	75.5739	2.46671	3.94056	39.518	3.25045e-10	5.94076e-09
ENSG00000114383.5	TUSC2	199.293	201.706	255.112	100.174	82.071	104.688	-1.16675	5.93001	39.4046	3.44492e-10	6.28827e-09
ENSG00000121858.6	TNFSF10	34.1646	20.7469	39.0284	97.0916	80.68	100.352	1.58578	4.41286	39.3775	3.49307e-10	6.36817e-09
ENSG00000126778.7	SIX1	1036.33	1076.54	1328.87	2547.5	2439.87	2393.59	1.12898	9.24095	39.3315	3.5763e-10	6.51174e-09
ENSG00000080845.13	DLGAP4	21.3529	16.1365	27.6054	60.1043	59.119	56.9902	1.43577	4.21127	39.3257	3.58684e-10	6.51611e-09
ENSG00000156958.10	GALK2	24.1999	6.91565	4.75956	36.9873	44.5131	47.0788	2.47104	3.41034	39.3253	3.58767e-10	6.51611e-09
ENSG00000117394.15	SLC2A1	7.11762	6.91565	3.80764	24.6582	25.0386	24.7783	2.12186	2.90783	39.3126	3.61099e-10	6.55027e-09
ENSG00000210196.2	MT-TP	956.608	541.726	262.727	102.486	153.709	143.714	-2.01883	7.86154	39.301	3.63261e-10	6.58127e-09
ENSG00000163947.7	ARHGEF3	4.27057	4.61043	7.61529	31.5933	27.8207	24.1589	2.28324	2.66695	39.2792	3.67329e-10	6.6467e-09
ENSG00000108100.13	CCNY	96.7996	28.8152	45.6917	178.772	153.709	167.873	1.87756	5.51692	39.2753	3.68069e-10	6.65179e-09
ENSG00000163535.13	SGOL2	44.1292	54.1726	52.3551	122.52	119.629	110.264	1.2411	4.92537	39.246	3.73629e-10	6.74389e-09
ENSG00000136010.9	ALDH1L2	113.882	53.02	119.941	344.444	364.451	387.781	1.92079	6.30115	39.2004	3.82471e-10	6.89491e-09
ENSG00000216775.2	RP1-152L7.5	18.5058	40.3413	19.9901	5.39398	2.08655	2.47783	-2.80953	2.51358	39.1826	3.85955e-10	6.94911e-09
ENSG00000121892.10	PDS5A	88.2585	84.1404	108.518	257.37	251.777	234.775	1.42728	6.14591	39.0797	4.06854e-10	7.31632e-09
ENSG00000182220.9	ATP6AP2	347.34	191.333	158.017	574.844	542.503	565.566	1.49278	6.91021	39.0684	4.09215e-10	7.34969e-09
ENSG00000104946.6	TBC1D17	34.1646	53.02	43.7879	9.24682	16.6924	8.05296	-1.98207	3.49758	39.0486	4.13382e-10	7.41536e-09
ENSG00000125844.11	RRBP1	199.293	79.5299	45.6917	386.055	383.23	361.144	2.2497	6.37049	39.0304	4.17266e-10	7.47579e-09
ENSG00000167508.6	MVD	284.705	187.875	170.392	82.4508	70.9428	58.8486	-1.54686	6.23772	39.0153	4.20505e-10	7.52455e-09
ENSG00000128881.12	TTBK2	34.1646	16.1365	18.0863	70.1217	94.5903	91.6798	2.00757	4.37416	38.9686	4.30667e-10	7.69691e-09
ENSG00000103512.10	NOMO1	31.3175	10.3735	10.471	73.9746	69.5517	64.4237	2.36352	3.81341	38.9559	4.33484e-10	7.73774e-09
ENSG00000196976.5	LAGE3	424.21	320.425	227.507	120.979	99.459	109.644	-1.51932	6.70103	38.9427	4.36439e-10	7.78094e-09
ENSG00000061987.10	MON2	11.3882	10.3735	5.71147	32.3639	30.6028	30.9729	1.84561	3.10599	38.9278	4.39774e-10	7.83079e-09
ENSG00000138413.9	IDH1	102.494	54.1726	81.8644	203.43	196.831	187.696	1.32252	5.63679	38.879	4.50899e-10	8.01905e-09
ENSG00000075618.13	FSCN1	54.0939	91.056	98.9988	30.0522	31.2983	25.3978	-1.54816	4.62803	38.8733	4.52229e-10	8.03287e-09
ENSG00000178662.11	CSRNP3	11.3882	0	7.61529	35.4462	30.6028	41.5037	2.3588	3.09333	38.8623	4.54781e-10	8.06834e-09
ENSG00000198752.5	CDC42BPB	123.847	64.546	82.8163	228.859	201.004	250.881	1.42157	5.91157	38.8477	4.58188e-10	8.11887e-09
ENSG00000047579.15	DTNBP1	91.1055	47.2569	99.9507	184.166	202.395	211.235	1.2635	5.84788	38.834	4.61418e-10	8.16615e-09
ENSG00000049245.8	VAMP3	129.541	147.534	109.47	53.1692	60.51	47.6983	-1.2254	5.22772	38.8252	4.63499e-10	8.19299e-09
ENSG00000008324.6	SS18L2	132.388	205.164	164.681	66.2689	61.901	69.9988	-1.31529	5.53563	38.7922	4.71415e-10	8.3228e-09
ENSG00000178188.10	SH2B1	233.458	307.746	266.535	103.256	122.411	133.803	-1.13766	6.16055	38.7884	4.72318e-10	8.32862e-09
ENSG00000160404.13	TOR2A	25.6234	23.0522	25.7016	4.62341	2.78207	6.81404	-2.30656	2.5252	38.7843	4.73309e-10	8.33597e-09
ENSG00000176046.7	NUPR1	25.6234	9.22086	12.3748	69.3512	60.51	61.3264	2.19245	3.68429	38.7594	4.79389e-10	8.43284e-09
ENSG00000100297.11	MCM5	284.705	334.256	385.524	142.555	155.1	133.184	-1.1973	7.10433	38.7434	4.83344e-10	8.49212e-09
ENSG00000243646.4	IL10RB	42.7057	44.9517	26.6535	120.979	102.241	122.033	1.6433	4.63958	38.7371	4.84893e-10	8.50906e-09
ENSG00000084676.11	NCOA1	14.2352	6.91565	4.75956	49.3164	53.5548	48.9372	2.6536	3.4658	38.7244	4.88065e-10	8.55439e-09
ENSG00000175602.2	CCDC85B	52.6704	46.1043	63.778	15.4114	11.8238	18.5838	-1.78916	4.05886	38.714	4.9067e-10	8.58969e-09
ENSG00000122257.14	RBBP6	828.491	1292.07	950.007	410.713	418.006	431.763	-1.19618	7.84544	38.7028	4.93505e-10	8.62891e-09
ENSG00000101557.10	USP14	348.763	320.425	512.128	1025.63	1052.32	1160.87	1.52474	8.02732	38.6911	4.96455e-10	8.66405e-09
ENSG00000148737.11	TCF7L2	55.5174	11.5261	50.4513	153.343	169.706	180.262	1.95366	5.43924	38.6902	4.96707e-10	8.66405e-09
ENSG00000129003.11	VPS13C	69.7527	29.9678	19.0382	97.0916	109.892	113.361	1.86733	4.6458	38.6653	5.0308e-10	8.76468e-09
ENSG00000137628.12	DDX60	2.84705	1.15261	2.85573	21.5759	14.6059	20.4421	3.00736	2.04025	38.6579	5.04979e-10	8.78724e-09
ENSG00000225972.1	MTND1P23	2452.73	1081.15	487.378	102.486	112.674	212.474	-2.93479	8.10807	38.6049	5.18895e-10	9.0186e-09
ENSG00000158985.9	CDC42SE2	44.1292	64.546	132.316	262.764	269.165	281.234	2.0341	6.01362	38.5883	5.23322e-10	9.08468e-09
ENSG00000186575.13	NF2	128.117	56.4778	79.0086	201.118	219.088	212.474	1.4273	5.77146	38.5423	5.3581e-10	9.29036e-09
ENSG00000230424.1	RP1-43E13.2	22.7764	18.4417	19.9901	1.54114	0	3.09729	-3.53521	1.92681	38.4949	5.48958e-10	9.50698e-09
ENSG00000160570.9	DEDD2	102.494	140.618	114.229	43.9224	46.5997	37.787	-1.4532	5.00541	38.4906	5.50175e-10	9.51672e-09
ENSG00000107742.8	SPOCK2	180.788	125.634	118.989	362.938	271.947	299.818	1.183	6.18062	38.4819	5.52628e-10	9.54778e-09
ENSG00000141682.11	PMAIP1	136.658	164.823	163.729	53.9398	58.4234	79.9101	-1.25593	5.3106	38.479	5.5347e-10	9.55096e-09
ENSG00000120725.8	SIL1	101.07	32.273	20.942	285.11	289.335	253.978	2.97873	5.56695	38.4429	5.6379e-10	9.71752e-09
ENSG00000161981.6	SNRNP25	130.964	122.176	77.1048	32.3639	32.6893	37.1675	-1.63905	5.10582	38.4373	5.65406e-10	9.73383e-09
ENSG00000168264.6	IRF2BP2	165.129	149.839	175.152	362.938	347.063	333.888	1.11955	6.47042	38.4232	5.69504e-10	9.79278e-09
ENSG00000198373.8	WWP2	25.6234	4.61043	0	70.8923	65.3786	68.7599	3.97123	3.97124	38.3879	5.79903e-10	9.9598e-09
ENSG00000091436.12	MLTK	125.27	56.4778	118.989	272.011	292.813	295.482	1.46402	6.37737	38.365	5.86739e-10	1.00653e-08
ENSG00000177189.8	RPS6KA3	125.27	79.5299	96.143	235.023	248.995	248.403	1.32768	5.96543	38.3469	5.92207e-10	1.01471e-08
ENSG00000228716.2	DHFR	246.27	175.196	152.306	71.6629	85.5486	78.6712	-1.20804	5.81333	38.2948	6.08243e-10	1.04096e-08
ENSG00000084733.6	RAB10	130.964	81.8352	143.739	299.751	262.21	263.27	1.19734	6.18333	38.2766	6.1394e-10	1.04852e-08
ENSG00000137825.6	ITPKA	45.5528	38.0361	19.0382	3.85284	4.86862	8.05296	-2.51916	3.19785	38.2761	6.14102e-10	1.04852e-08
ENSG00000135365.11	PHF21A	44.1292	39.1887	71.3933	146.408	121.716	157.342	1.55482	5.30763	38.2507	6.22153e-10	1.06102e-08
ENSG00000135040.11	NAA35	125.27	117.566	136.123	270.47	281.684	273.801	1.1516	6.25922	38.2421	6.24907e-10	1.06447e-08
ENSG00000185340.11	GAS2L1	148.046	255.879	251.305	87.8448	99.459	91.0604	-1.29462	5.89412	38.2283	6.29323e-10	1.07073e-08
ENSG00000159388.5	BTG2	22.7764	42.6465	33.3169	7.70569	6.95517	4.95567	-2.31643	2.90588	38.2155	6.33472e-10	1.07653e-08
ENSG00000071242.7	RPS6KA2	4.27057	3.45782	0	23.8876	18.779	24.1589	3.17674	1.80944	38.1911	6.41448e-10	1.08881e-08
ENSG00000077232.12	DNAJC10	166.552	78.3773	64.73	244.27	234.389	224.863	1.51578	5.82511	38.1757	6.4654e-10	1.09618e-08
ENSG00000035403.12	VCL	264.775	77.2247	68.5376	329.033	360.278	314.685	1.94861	6.49811	38.1516	6.54549e-10	1.10846e-08
ENSG00000225470.2	JPX	118.152	54.1726	59.9704	160.278	167.62	172.209	1.36075	5.41831	38.1454	6.56627e-10	1.11069e-08
ENSG00000267649.1	CTD-2587H24.10	2.84705	1.15261	3.80764	16.1819	25.7341	20.4421	2.94231	2.14193	38.0718	6.81875e-10	1.15205e-08
ENSG00000029993.10	HMGB3	407.128	403.413	350.303	182.625	173.879	171.59	-1.10158	6.78974	38.0595	6.86204e-10	1.15802e-08
ENSG00000111678.6	C12orf57	989.349	756.111	580.666	298.21	234.389	209.377	-1.60835	8.05254	38.0276	6.97513e-10	1.17574e-08
ENSG00000153208.12	MERTK	8.54114	0	0	12.3291	15.3014	18.5838	4.94567	1.81214	38.0032	7.063e-10	1.18917e-08
ENSG00000169760.13	NLGN1	56.941	12.6787	31.4131	104.027	114.065	125.75	1.88887	4.86218	38.0001	7.07404e-10	1.18965e-08
ENSG00000048828.12	FAM120A	505.351	413.786	566.387	1033.33	1051.62	1133.61	1.14748	8.14027	37.9607	7.2183e-10	1.21251e-08
ENSG00000108773.6	KAT2A	140.929	235.132	183.719	63.1866	73.0293	82.388	-1.3278	5.90519	37.9374	7.30496e-10	1.22565e-08
ENSG00000107262.12	BAG1	297.516	230.522	159.921	79.3686	69.5517	66.9015	-1.62706	6.19866	37.9265	7.34614e-10	1.23113e-08
ENSG00000170540.10	ARL6IP1	288.975	295.068	219.891	100.944	82.071	105.927	-1.43766	6.13951	37.9071	7.41949e-10	1.24199e-08
ENSG00000136710.5	CCDC115	99.6467	112.956	96.143	36.9873	43.8176	39.6453	-1.32275	4.75403	37.9008	7.44361e-10	1.2446e-08
ENSG00000156928.4	MALSU1	101.07	217.843	170.392	62.416	63.9876	54.5123	-1.49507	5.40259	37.8464	7.65393e-10	1.27829e-08
ENSG00000038382.13	TRIO	18.5058	6.91565	7.61529	53.9398	47.9907	53.8929	2.41543	3.88427	37.8309	7.71487e-10	1.28699e-08
ENSG00000183049.8	CAMK1D	14.2352	5.76304	0.951911	35.4462	38.949	40.8843	2.84285	2.55605	37.8117	7.79115e-10	1.29823e-08
ENSG00000147536.7	GINS4	175.093	179.807	119.941	48.5458	63.2921	61.9458	-1.40388	5.58359	37.7989	7.84256e-10	1.3053e-08
ENSG00000109519.8	GRPEL1	1668.37	1568.7	1359.33	589.485	623.879	665.918	-1.25438	8.72951	37.7947	7.85963e-10	1.30664e-08
ENSG00000133835.10	HSD17B4	79.7173	38.0361	42.836	137.161	141.19	120.175	1.49964	5.22756	37.7895	7.88052e-10	1.30862e-08
ENSG00000134014.12	ELP3	32.7411	23.0522	39.9803	86.3037	88.3307	91.0604	1.48648	4.58826	37.7773	7.93007e-10	1.31534e-08
ENSG00000129083.8	COPB1	128.117	82.9878	111.374	258.14	228.825	237.872	1.20712	6.08806	37.7479	8.05041e-10	1.33378e-08
ENSG00000169217.4	CD2BP2	269.046	335.409	227.507	128.685	118.238	120.175	-1.1204	6.20474	37.7449	8.06273e-10	1.3343e-08
ENSG00000100731.11	PCNX	31.3175	19.5943	19.0382	74.7451	65.3786	54.5123	1.53419	4.09362	37.7302	8.12366e-10	1.34285e-08
ENSG00000148516.17	ZEB1	92.5291	57.6304	78.0567	171.837	196.831	176.546	1.29735	5.55278	37.724	8.14943e-10	1.34558e-08
ENSG00000131323.10	TRAF3	28.4705	13.8313	25.7016	63.9572	61.2055	81.1491	1.64019	4.30077	37.719	8.17062e-10	1.34755e-08
ENSG00000119778.10	ATAD2B	14.2352	12.6787	11.4229	48.5458	39.6445	69.3793	2.05431	3.92567	37.7122	8.1992e-10	1.35073e-08
ENSG00000066933.11	MYO9A	37.0116	10.3735	3.80764	63.9572	59.8145	63.1848	2.64997	3.79591	37.6755	8.35478e-10	1.3744e-08
ENSG00000168297.11	PXK	12.8117	11.5261	24.7497	58.5632	70.9428	68.7599	2.06331	4.14603	37.6738	8.36181e-10	1.3744e-08
ENSG00000167323.5	STIM1	85.4114	16.1365	7.61529	106.338	114.065	107.786	2.7866	4.63953	37.6677	8.38822e-10	1.37718e-08
ENSG00000167807.11	CTD-2369P2.10	121	107.193	39.9803	11.5585	15.3014	20.4421	-2.50611	4.10885	37.6629	8.40891e-10	1.37902e-08
ENSG00000006125.12	AP2B1	499.657	285.847	310.323	702.758	788.716	830.074	1.21786	7.66877	37.6424	8.49793e-10	1.39205e-08
ENSG00000141252.15	VPS53	68.3291	26.51	16.1825	107.109	98.7634	99.7328	1.9746	4.70257	37.6277	8.56178e-10	1.40093e-08
ENSG00000078177.9	N4BP2	21.3529	11.5261	15.2306	56.2515	54.9459	57.6096	1.8618	3.87323	37.5325	8.9901e-10	1.46936e-08
ENSG00000174953.9	DHX36	230.611	218.995	233.218	466.965	510.51	498.664	1.14379	7.03857	37.5296	9.00374e-10	1.46994e-08
ENSG00000104870.8	FCGRT	44.1292	25.3574	24.7497	80.1391	69.5517	87.9631	1.44317	4.4434	37.5093	9.09766e-10	1.4824e-08
ENSG00000105290.7	APLP1	32.7411	14.9839	17.1344	88.6154	77.8979	66.9015	1.95921	4.17953	37.5087	9.1005e-10	1.4824e-08
ENSG00000175573.6	C11orf68	150.894	221.301	138.027	62.416	70.9428	46.4594	-1.41147	5.20552	37.4894	9.19118e-10	1.4955e-08
ENSG00000164366.3	CCDC127	113.882	180.959	151.354	56.2515	54.2503	52.654	-1.43583	5.21164	37.4517	9.37032e-10	1.52294e-08
ENSG00000106268.11	NUDT1	431.328	239.742	205.613	85.5331	92.5038	78.6712	-1.58859	6.63275	37.4199	9.52444e-10	1.54626e-08
ENSG00000107372.8	ZFAND5	251.964	288.152	235.122	109.421	120.324	128.228	-1.07972	6.22557	37.3056	1.00993e-09	1.63776e-08
ENSG00000183431.7	SF3A3	405.704	359.614	283.67	158.737	160.664	143.095	-1.14188	6.9962	37.3028	1.0114e-09	1.63831e-08
ENSG00000249464.1	RP11-93L9.1	28.4705	16.1365	19.9901	59.3338	53.5548	56.3707	1.44482	3.9184	37.292	1.01702e-09	1.64558e-08
ENSG00000011105.7	TSPAN9	19.9293	9.22086	13.3268	53.1692	42.4265	43.9815	1.77028	3.66864	37.282	1.02225e-09	1.6522e-08
ENSG00000135930.9	EIF4E2	1531.71	1460.35	1154.67	553.268	599.536	638.662	-1.174	8.69894	37.1859	1.07386e-09	1.73369e-08
ENSG00000088356.4	PDRG1	361.575	531.352	432.168	217.3	172.488	176.546	-1.20065	6.9164	37.168	1.08379e-09	1.74778e-08
ENSG00000132823.6	OSER1	68.3291	91.056	77.1048	26.1993	26.4297	22.3005	-1.63321	4.34295	37.1459	1.09613e-09	1.76572e-08
ENSG00000177425.6	PAWR	229.187	127.939	233.218	474.67	504.25	503	1.30665	7.093	37.1068	1.11831e-09	1.79844e-08
ENSG00000213024.6	NUP62	308.905	783.773	754.866	204.971	234.389	248.403	-1.55782	7.41146	37.1058	1.11892e-09	1.79844e-08
ENSG00000104998.2	IL27RA	52.6704	43.7991	34.2688	103.256	121.02	133.184	1.50443	4.7514	37.0928	1.1264e-09	1.80847e-08
ENSG00000068383.14	INPP5A	111.035	33.4256	13.3268	248.123	220.479	263.889	2.88481	5.68022	37.0711	1.13899e-09	1.82665e-08
ENSG00000064313.7	TAF2	69.7527	68.0039	98.9988	158.737	171.793	175.926	1.14224	5.66645	37.0661	1.14192e-09	1.82934e-08
ENSG00000140284.6	SLC27A2	4.27057	12.6787	19.0382	58.5632	62.5965	52.654	2.12409	3.83613	37.0548	1.14854e-09	1.83792e-08
ENSG00000117620.8	SLC35A3	21.3529	8.06825	11.4229	39.299	48.6862	44.601	1.84345	3.58103	37.0024	1.17985e-09	1.88594e-08
ENSG00000089902.8	RCOR1	112.458	72.6143	136.123	269.699	287.249	275.04	1.38532	6.27945	36.9983	1.18233e-09	1.88783e-08
ENSG00000138829.6	FBN2	5.6941	1.15261	0.951911	19.2642	19.4745	22.92	3.35007	2.25476	36.9955	1.18402e-09	1.88845e-08
ENSG00000112992.12	NNT	35.5881	26.51	31.4131	75.5157	75.8114	86.7242	1.38713	4.55949	36.9809	1.19293e-09	1.90058e-08
ENSG00000038532.10	CLEC16A	12.8117	3.45782	2.85573	40.0696	29.9072	35.3091	2.8946	2.72908	36.9581	1.20693e-09	1.92078e-08
ENSG00000130396.16	MLLT4	41.2822	27.6626	25.7016	82.4508	95.9814	88.5826	1.55505	4.50182	36.9525	1.21041e-09	1.92421e-08
ENSG00000130479.6	MAP1S	82.5644	160.212	121.845	23.8876	40.34	40.8843	-1.78496	4.78946	36.9468	1.21394e-09	1.92771e-08
ENSG00000134910.8	STT3A	76.8703	48.4095	54.2589	135.62	124.498	135.661	1.19294	5.09014	36.9153	1.23374e-09	1.95701e-08
ENSG00000066827.11	ZFAT	2.84705	1.15261	0	20.0348	13.2148	15.4865	3.70921	1.81872	36.8879	1.25121e-09	1.9804e-08
ENSG00000077254.10	USP33	150.894	162.518	158.969	326.721	326.198	355.569	1.12317	6.48819	36.8886	1.25077e-09	1.9804e-08
ENSG00000210194.1	MT-TE	29.894	38.0361	14.2787	4.62341	2.78207	1.85838	-3.0859	2.66397	36.881	1.25563e-09	1.98524e-08
ENSG00000125484.7	GTF3C4	269.046	484.095	429.312	155.655	153.709	167.254	-1.35368	6.55851	36.838	1.28367e-09	2.02736e-08
ENSG00000177706.8	FAM20C	1.42352	3.45782	4.75956	18.4936	21.561	24.7783	2.65511	2.48567	36.7666	1.33155e-09	2.1007e-08
ENSG00000073712.9	FERMT2	71.1762	41.4939	68.5376	153.343	153.709	133.803	1.29851	5.39871	36.7623	1.33447e-09	2.10302e-08
ENSG00000147155.6	EBP	264.775	395.344	262.727	125.603	124.498	118.317	-1.22392	6.51915	36.7566	1.33838e-09	2.10689e-08
ENSG00000136950.9	ARPC5L	323.14	584.372	429.312	173.378	176.661	167.873	-1.31216	6.82324	36.7495	1.34327e-09	2.1123e-08
ENSG00000137269.10	LRRC1	5.6941	18.4417	19.0382	63.9572	66.0741	60.0875	2.01582	3.88482	36.7329	1.35476e-09	2.12808e-08
ENSG00000221869.4	CEBPD	46.9763	43.7991	47.5956	16.1819	15.9969	14.2475	-1.54439	3.96655	36.6819	1.39064e-09	2.18208e-08
ENSG00000198435.2	NRARP	58.3645	65.6986	98.9988	28.511	15.9969	26.0173	-1.57853	4.35987	36.6663	1.40181e-09	2.19722e-08
ENSG00000101972.14	STAG2	458.375	270.863	511.176	1129.65	1094.05	1173.25	1.4487	8.19274	36.638	1.42228e-09	2.22692e-08
ENSG00000111961.12	SASH1	7.11762	3.45782	9.51911	37.7579	37.5579	27.2562	2.32564	3.20104	36.6286	1.42917e-09	2.23529e-08
ENSG00000147955.12	SIGMAR1	229.187	278.931	201.805	94.0094	111.978	90.4409	-1.22753	6.10797	36.6174	1.43744e-09	2.2458e-08
ENSG00000124406.12	ATP8A1	11.3882	3.45782	2.85573	26.1993	25.0386	26.0173	2.49783	2.51599	36.614	1.43996e-09	2.24733e-08
ENSG00000167302.5	ENTHD2	79.7173	76.0721	32.365	18.4936	21.561	19.2032	-1.71894	4.08959	36.5857	1.46097e-09	2.27767e-08
ENSG00000074047.16	GLI2	0	0	0.951911	12.3291	11.1283	9.91133	4.51038	1.51343	36.5255	1.50679e-09	2.34659e-08
ENSG00000135924.11	DNAJB2	158.011	186.722	169.44	81.6803	80.68	68.1404	-1.13235	5.63335	36.4967	1.52928e-09	2.37906e-08
ENSG00000179933.4	C14orf119	101.07	116.413	86.6239	43.9224	39.6445	35.9286	-1.31488	4.7313	36.4797	1.54265e-09	2.39729e-08
ENSG00000196935.4	SRGAP1	15.6588	2.30522	1.90382	23.1171	27.1252	22.3005	2.86711	2.40146	36.4296	1.58283e-09	2.45711e-08
ENSG00000119285.6	HEATR1	75.4468	61.0882	88.5277	151.802	171.793	173.448	1.16636	5.52676	36.4101	1.59869e-09	2.47907e-08
ENSG00000166860.2	ZBTB39	76.8703	97.9717	53.307	13.8702	20.17	24.1589	-1.91398	4.17059	36.3418	1.65574e-09	2.56481e-08
ENSG00000235919.3	ASH1L-AS1	41.2822	155.602	114.229	27.7405	21.561	18.5838	-2.31421	4.34049	36.3181	1.67601e-09	2.59344e-08
ENSG00000021776.6	AQR	45.5528	32.273	34.2688	102.486	91.1128	85.4853	1.3604	4.59848	36.3084	1.6844e-09	2.60366e-08
ENSG00000127947.11	PTPN12	139.505	93.3612	152.306	360.626	291.422	275.659	1.29721	6.36753	36.2989	1.69263e-09	2.6136e-08
ENSG00000096872.11	IFT74	34.1646	11.5261	7.61529	48.5458	49.3817	54.5123	2.08694	3.62172	36.2691	1.71871e-09	2.65104e-08
ENSG00000039560.9	RAI14	103.917	40.3413	70.4414	193.413	170.402	174.687	1.36488	5.81811	36.2596	1.72705e-09	2.66108e-08
ENSG00000185104.15	FAF1	91.1055	10.3735	4.75956	111.732	122.411	104.688	3.39649	4.74513	36.2553	1.73091e-09	2.66421e-08
ENSG00000074964.12	ARHGEF10L	7.11762	0	0.951911	20.8053	20.8655	27.2562	4.11191	2.10937	36.2528	1.73314e-09	2.66481e-08
ENSG00000168734.9	PKIG	62.6351	47.2569	66.6338	147.179	144.668	120.794	1.24883	5.36712	36.2245	1.7585e-09	2.70095e-08
ENSG00000140526.12	ABHD2	32.7411	33.4256	21.894	104.027	76.5069	92.2993	1.67678	4.61187	36.2003	1.78047e-09	2.7318e-08
ENSG00000145349.12	CAMK2D	5.6941	1.15261	0	19.2642	22.9521	18.5838	3.92902	2.34469	36.1768	1.80206e-09	2.76201e-08
ENSG00000162775.10	RBM15	96.7996	159.06	104.71	43.1518	43.8176	37.787	-1.42876	5.06377	36.1426	1.83394e-09	2.80791e-08
ENSG00000135298.9	BAI3	5.6941	2.30522	0	23.1171	16.6924	16.7254	3.16958	1.98392	36.1064	1.86835e-09	2.85759e-08
ENSG00000261094.2	RP11-355O1.11	17.0823	29.9678	12.3748	0.770569	3.47759	0.619458	-3.62604	1.91808	36.0513	1.92187e-09	2.93635e-08
ENSG00000110013.8	SIAE	11.3882	4.61043	3.80764	31.5933	36.8624	30.9729	2.48215	2.73737	36.0356	1.93745e-09	2.95705e-08
ENSG00000123933.10	MXD4	121	175.196	164.681	63.9572	47.9907	64.4237	-1.36284	5.39149	36.0131	1.95991e-09	2.98819e-08
ENSG00000198807.8	PAX9	18.5058	28.8152	36.1726	75.5157	74.4203	92.9188	1.51606	4.26881	35.9298	2.04553e-09	3.11546e-08
ENSG00000130363.7	RSPH3	138.082	74.9195	93.2873	219.612	262.905	226.722	1.30018	5.92167	35.922	2.05373e-09	3.12469e-08
ENSG00000006459.6	JHDM1D	4.27057	5.76304	11.4229	38.5284	34.0803	26.6367	2.13585	3.04523	35.8883	2.08956e-09	3.17587e-08
ENSG00000088854.11	C20orf194	2.84705	4.61043	2.85573	18.4936	24.3431	17.3448	2.53067	2.28341	35.8839	2.09429e-09	3.17973e-08
ENSG00000160584.11	SIK3	18.5058	9.22086	27.6054	67.0395	74.4203	76.1934	2.01352	4.5004	35.8712	2.10805e-09	3.19208e-08
ENSG00000183751.10	TBL3	51.2469	104.887	61.8742	16.1819	22.2565	11.7697	-1.98835	4.08116	35.8703	2.10901e-09	3.19208e-08
ENSG00000270066.2	SCARNA2	560.868	205.164	51.4032	7.70569	10.4328	4.33621	-4.77795	5.75268	35.8737	2.10529e-09	3.19208e-08
ENSG00000168268.6	NT5DC2	152.317	139.466	97.0949	39.299	47.9907	44.601	-1.51147	5.18251	35.8263	2.15718e-09	3.26158e-08
ENSG00000150459.8	SAP18	1089	1018.91	940.488	455.406	461.823	429.904	-1.1436	8.27021	35.8168	2.16771e-09	3.2741e-08
ENSG00000104517.8	UBR5	108.188	64.546	106.614	218.071	243.431	224.863	1.31703	6.12988	35.813	2.1719e-09	3.27702e-08
ENSG00000128965.7	CHAC1	52.6704	25.3574	148.498	332.115	330.371	314.065	2.68374	6.47844	35.7931	2.19424e-09	3.30729e-08
ENSG00000175213.2	ZNF408	105.341	245.505	202.757	70.1217	73.7248	71.8572	-1.45984	5.75593	35.7173	2.28126e-09	3.43489e-08
ENSG00000144802.7	NFKBIZ	35.5881	20.7469	9.51911	0.770569	1.39103	1.85838	-3.77047	2.38117	35.7108	2.28895e-09	3.44291e-08
ENSG00000247077.2	PGAM5	118.152	104.887	101.854	37.7579	53.5548	42.1232	-1.24179	4.96012	35.7025	2.29867e-09	3.45395e-08
ENSG00000148677.6	ANKRD1	1950.23	997.006	1662.04	3848.22	3941.5	4083.47	1.35199	10.1101	35.6942	2.30849e-09	3.46512e-08
ENSG00000186480.8	INSIG1	89.682	167.128	161.825	60.8749	56.3369	55.7513	-1.34928	5.435	35.5891	2.43646e-09	3.65343e-08
ENSG00000173334.3	TRIB1	51.2469	76.0721	90.4316	16.1819	24.3431	24.1589	-1.73585	4.23826	35.561	2.47191e-09	3.70276e-08
ENSG00000141367.7	CLTC	358.728	193.638	207.517	644.195	572.411	614.503	1.41143	7.31064	35.5567	2.4773e-09	3.70702e-08
ENSG00000249859.3	PVT1	41.2822	8.06825	8.5672	53.1692	60.51	56.3707	2.37599	4.02256	35.5541	2.48059e-09	3.70812e-08
ENSG00000119912.11	IDE	66.9056	42.6465	60.9223	125.603	135.626	118.936	1.19258	5.20565	35.5407	2.49771e-09	3.72988e-08
ENSG00000170892.6	TSEN34	798.597	810.283	741.539	383.743	355.409	394.595	-1.01822	7.92603	35.5361	2.50365e-09	3.7349e-08
ENSG00000138381.5	ASNSD1	226.34	257.032	246.545	101.715	112.674	107.166	-1.15283	6.17083	35.5314	2.50974e-09	3.74016e-08
ENSG00000198517.5	MAFK	126.694	165.976	128.508	63.1866	60.51	62.5653	-1.14749	5.21219	35.5043	2.54489e-09	3.78865e-08
ENSG00000073969.14	NSF	51.2469	19.5943	19.0382	60.1043	71.6383	77.4323	1.611	4.21223	35.4777	2.57981e-09	3.83671e-08
ENSG00000056998.14	GYG2	38.4351	8.06825	7.61529	43.1518	38.949	40.2648	2.0269	3.36628	35.4592	2.60447e-09	3.86943e-08
ENSG00000206538.3	VGLL3	670.48	357.308	398.851	1011.76	955.641	961.399	1.20726	7.86596	35.4506	2.61608e-09	3.8827e-08
ENSG00000164088.13	PPM1M	7.11762	10.3735	19.0382	41.6107	57.7279	47.6983	2.03178	3.58047	35.4404	2.62982e-09	3.89911e-08
ENSG00000131966.9	ACTR10	167.976	93.3612	159.921	340.591	314.374	315.924	1.18789	6.5553	35.356	2.74617e-09	4.06747e-08
ENSG00000178607.11	ERN1	2.84705	9.22086	4.75956	28.511	23.6476	27.8756	2.22966	2.54266	35.3476	2.75809e-09	4.08096e-08
ENSG00000120709.6	FAM53C	306.058	771.095	649.203	220.383	199.613	214.333	-1.55473	7.11925	35.3347	2.77645e-09	4.10395e-08
ENSG00000141084.6	RANBP10	95.3761	69.1565	71.3933	208.824	154.405	203.182	1.3081	5.46525	35.3306	2.78231e-09	4.10844e-08
ENSG00000122970.11	IFT81	29.894	8.06825	5.71147	53.1692	50.0772	37.1675	2.36544	3.72749	35.3236	2.79229e-09	4.11898e-08
ENSG00000135049.11	AGTPBP1	45.5528	18.4417	22.8459	87.0742	68.8562	91.0604	1.72273	4.34329	35.3084	2.8142e-09	4.14709e-08
ENSG00000106723.12	SPIN1	92.5291	82.9878	85.672	194.183	188.485	196.988	1.18401	5.738	35.298	2.82923e-09	4.16081e-08
ENSG00000111817.12	DSE	41.2822	33.4256	33.3169	83.992	78.5934	94.7771	1.29744	4.30806	35.298	2.8292e-09	4.16081e-08
ENSG00000188763.3	FZD9	24.1999	39.1887	41.8841	7.70569	9.04172	6.19458	-2.18394	3.11582	35.2944	2.83447e-09	4.16429e-08
ENSG00000198382.4	UVRAG	15.6588	1.15261	0.951911	30.8227	23.6476	37.1675	3.87547	2.72565	35.2837	2.85006e-09	4.1803e-08
ENSG00000272068.1	RP11-284F21.9	29.894	38.0361	51.4032	139.473	164.838	167.873	1.9923	5.20283	35.283	2.85112e-09	4.1803e-08
ENSG00000144285.11	SCN1A	44.1292	8.06825	6.66338	44.693	77.2024	69.9988	2.68956	4.0946	35.2052	2.96723e-09	4.34616e-08
ENSG00000138642.10	HERC6	15.6588	8.06825	14.2787	42.3813	48.6862	43.9815	1.85826	3.62152	35.1751	3.0136e-09	4.40962e-08
ENSG00000149179.9	C11orf49	37.0116	3.45782	4.75956	63.1866	58.4234	44.601	3.17072	3.59019	35.1637	3.03126e-09	4.431e-08
ENSG00000130517.9	PGPEP1	89.682	56.4778	76.1529	191.101	171.097	203.802	1.38905	5.73692	35.1384	3.07085e-09	4.47986e-08
ENSG00000204842.10	ATXN2	145.199	51.8674	97.0949	278.946	313.678	311.588	1.64788	6.34486	35.1394	3.06929e-09	4.47986e-08
ENSG00000092820.13	EZR	748.774	587.83	859.576	1557.32	1487.71	1465.02	1.06996	8.70306	35.1283	3.08683e-09	4.49867e-08
ENSG00000015171.14	ZMYND11	145.199	114.108	232.266	379.89	383.925	340.083	1.35314	6.67768	35.1241	3.09344e-09	4.50378e-08
ENSG00000196663.11	TECPR2	7.11762	0	7.61529	24.6582	30.6028	29.1145	2.34014	2.71456	35.1177	3.10365e-09	4.51412e-08
ENSG00000101150.13	TPD52L2	556.598	575.151	503.561	279.716	230.216	280.615	-1.01464	7.28998	35.1128	3.11155e-09	4.52108e-08
ENSG00000267575.2	CTC-459F4.3	37.0116	44.9517	39.9803	3.08227	11.1283	13.0086	-1.96579	3.39715	35.11	3.11597e-09	4.52298e-08
ENSG00000175471.15	MCTP1	34.1646	9.22086	21.894	70.8923	67.4652	66.2821	1.66423	4.08017	35.0955	3.13932e-09	4.55232e-08
ENSG00000159267.10	HLCS	44.1292	4.61043	0	79.3686	82.7665	98.4939	4.28833	3.93219	35.0339	3.24022e-09	4.69396e-08
ENSG00000117877.6	CD3EAP	397.163	710.006	692.039	239.647	239.258	246.544	-1.36267	7.3118	35.0238	3.25693e-09	4.71346e-08
ENSG00000269399.1	CTD-3222D19.7	9.96467	12.6787	7.61529	1.54114	0	0	-4.69682	1.298	34.9663	3.35455e-09	4.84992e-08
ENSG00000112658.6	SRF	348.763	689.259	593.041	227.318	198.918	273.801	-1.29171	6.93853	34.9509	3.38124e-09	4.88364e-08
ENSG00000100889.7	PCK2	118.152	114.108	173.248	299.751	285.858	317.163	1.22316	6.25799	34.9374	3.40479e-09	4.91276e-08
ENSG00000004897.7	CDC27	116.729	92.2086	154.21	301.292	302.55	281.854	1.33383	6.29097	34.9338	3.41108e-09	4.91696e-08
ENSG00000072682.14	P4HA2	24.1999	10.3735	7.61529	90.1565	84.1576	74.9545	2.75438	3.90424	34.8846	3.49836e-09	5.03778e-08
ENSG00000112624.8	GLTSCR1L	4.27057	3.45782	5.71147	23.8876	23.6476	24.7783	2.39884	2.65067	34.8599	3.54295e-09	5.09694e-08
ENSG00000164292.8	RHOBTB3	417.093	217.843	303.66	656.524	692.04	778.04	1.23229	7.49357	34.8379	3.58322e-09	5.14977e-08
ENSG00000171492.10	LRRC8D	14.2352	23.0522	56.1628	114.815	105.719	109.644	2.18287	4.65384	34.7877	3.67696e-09	5.27927e-08
ENSG00000241484.5	ARHGAP8	11.3882	9.22086	19.9901	53.9398	51.4683	39.6453	1.84247	3.64661	34.7649	3.72029e-09	5.33621e-08
ENSG00000151012.9	SLC7A11	81.1409	61.0882	112.326	263.534	280.293	291.765	1.73794	6.10097	34.7538	3.74155e-09	5.36141e-08
ENSG00000054267.16	ARID4B	103.917	108.345	133.268	238.876	280.293	272.562	1.21834	6.10968	34.7436	3.76112e-09	5.37884e-08
ENSG00000077157.16	PPP1R12B	8.54114	14.9839	9.51911	30.8227	34.7759	37.1675	1.65513	3.17921	34.7436	3.76111e-09	5.37884e-08
ENSG00000140396.8	NCOA2	11.3882	2.30522	1.90382	20.8053	26.4297	32.8313	2.99347	2.81888	34.7415	3.76515e-09	5.37931e-08
ENSG00000158321.11	AUTS2	18.5058	32.273	49.4994	94.7799	130.062	117.078	1.7744	4.69058	34.737	3.77385e-09	5.38644e-08
ENSG00000129636.8	ITFG1	18.5058	6.91565	3.80764	61.6455	47.2952	53.8929	2.84957	3.36051	34.7218	3.80344e-09	5.42335e-08
ENSG00000164002.7	EXO5	28.4705	58.783	55.2108	13.0997	14.6059	16.1059	-1.75305	3.59738	34.6977	3.85092e-09	5.48568e-08
ENSG00000130779.15	CLIP1	186.482	164.823	310.323	601.814	616.228	630.609	1.62017	7.36652	34.6837	3.87867e-09	5.51979e-08
ENSG00000163617.6	KIAA1407	18.5058	8.06825	4.75956	31.5933	40.34	41.5037	2.18561	3.12637	34.642	3.96261e-09	5.63373e-08
ENSG00000157985.13	AGAP1	25.6234	10.3735	1.90382	80.9097	66.7696	68.1404	2.85915	3.62917	34.6016	4.04583e-09	5.74643e-08
ENSG00000102595.14	UGGT2	12.8117	3.45782	4.75956	27.7405	29.2117	32.8313	2.36225	2.65112	34.5852	4.08004e-09	5.78935e-08
ENSG00000186951.12	PPARA	28.4705	5.76304	9.51911	46.2341	41.0355	45.8399	2.13718	3.33839	34.5751	4.10115e-09	5.81363e-08
ENSG00000082781.7	ITGB5	91.1055	34.5782	19.9901	159.508	137.712	148.67	2.12421	4.98635	34.561	4.13096e-09	5.85018e-08
ENSG00000180806.4	HOXC9	945.22	1040.8	731.068	375.267	381.143	383.445	-1.21881	7.94337	34.5471	4.16065e-09	5.88649e-08
ENSG00000136270.9	TBRG4	183.635	267.405	222.747	83.992	86.2441	81.1491	-1.39706	6.20858	34.5082	4.24456e-09	5.99937e-08
ENSG00000006715.11	VPS41	72.5997	26.51	39.9803	125.603	143.277	121.414	1.70387	5.13427	34.5044	4.2529e-09	6.00531e-08
ENSG00000111445.9	RFC5	92.5291	126.787	124.7	49.3164	41.731	48.3178	-1.28297	5.36132	34.4964	4.27044e-09	6.01838e-08
ENSG00000197780.5	TAF13	983.655	741.127	756.769	352.92	383.925	380.967	-1.11094	7.8526	34.498	4.26684e-09	6.01838e-08
ENSG00000130675.10	MNX1	48.3998	71.4617	70.4414	25.4288	18.0834	21.0616	-1.54683	3.99859	34.4686	4.33182e-09	6.09897e-08
ENSG00000051382.4	PIK3CB	4.27057	2.30522	7.61529	31.5933	25.0386	32.8313	2.60197	3.03446	34.375	4.54534e-09	6.39339e-08
ENSG00000146733.9	PSPH	105.341	73.7669	178.007	360.626	323.415	339.463	1.72143	6.43134	34.3666	4.56488e-09	6.41467e-08
ENSG00000158623.10	COPG2	72.5997	16.1365	11.4229	128.685	109.196	117.078	2.70538	4.57531	34.3483	4.60791e-09	6.46888e-08
ENSG00000008869.7	HEATR5B	14.2352	6.91565	9.51911	36.2167	34.7759	31.5924	1.79425	3.11379	34.2913	4.74486e-09	6.65472e-08
ENSG00000100813.10	ACIN1	713.185	884.05	688.232	375.267	384.621	366.1	-0.991108	7.8744	34.284	4.76276e-09	6.66695e-08
ENSG00000138246.11	DNAJC13	31.3175	26.51	32.365	97.0916	74.4203	85.4853	1.534	4.56476	34.285	4.7604e-09	6.66695e-08
ENSG00000143919.10	CAMKMT	14.2352	1.15261	0.951911	25.4288	20.8655	19.2032	3.42275	2.18263	34.2716	4.79316e-09	6.70305e-08
ENSG00000143870.8	PDIA6	741.656	433.381	388.38	1258.34	1064.84	1132.37	1.30815	8.01611	34.252	4.84166e-09	6.7617e-08
ENSG00000151466.7	SCLT1	74.0232	18.4417	30.4612	87.0742	102.937	100.972	1.68746	4.56167	34.2509	4.84441e-09	6.7617e-08
ENSG00000163104.13	SMARCAD1	41.2822	36.8835	82.8163	178.772	159.969	131.945	1.75512	5.39162	34.245	4.85931e-09	6.77598e-08
ENSG00000116191.13	RALGPS2	34.1646	12.6787	12.3748	67.0395	52.8593	55.7513	1.90913	3.93145	34.2389	4.87435e-09	6.79045e-08
ENSG00000186716.15	BCR	18.5058	14.9839	25.7016	47.7752	52.8593	55.7513	1.40014	4.06877	34.1873	5.00539e-09	6.96631e-08
ENSG00000162616.8	DNAJB4	39.8587	50.7147	48.5475	12.3291	15.9969	9.91133	-1.84029	3.99511	34.1829	5.01684e-09	6.97557e-08
ENSG00000164190.12	NIPBL	224.917	165.976	275.102	516.281	523.029	533.973	1.2769	7.13801	34.1797	5.02499e-09	6.98022e-08
ENSG00000163625.11	WDFY3	8.54114	2.30522	2.85573	24.6582	21.561	39.0259	2.82015	2.98617	34.1716	5.04607e-09	7.0028e-08
ENSG00000150316.7	CWC15	338.799	412.634	332.217	171.066	172.488	173.448	-1.03687	6.73757	34.1553	5.08849e-09	7.05494e-08
ENSG00000099203.2	TMED1	216.376	229.369	220.843	111.732	100.154	113.98	-1.00097	5.96217	34.1428	5.12125e-09	7.09359e-08
ENSG00000188229.5	TUBB4B	1432.07	1313.97	897.652	465.423	486.862	434.86	-1.35534	8.70378	34.0872	5.2698e-09	7.2924e-08
ENSG00000114127.6	XRN1	41.2822	29.9678	24.7497	77.8274	95.2859	91.0604	1.52059	4.52027	34.075	5.30271e-09	7.33096e-08
ENSG00000161011.15	SQSTM1	1080.45	1031.58	1148.96	523.216	522.333	455.302	-1.08838	8.45066	34.069	5.31924e-09	7.34682e-08
ENSG00000137267.5	TUBB2A	118.152	78.3773	45.6917	20.0348	13.9103	16.7254	-2.19339	4.73028	34.0628	5.33614e-09	7.36316e-08
ENSG00000164929.12	BAALC	0	0	0	10.788	6.95517	9.91133	6.33056	1.29493	34.0547	5.35833e-09	7.38677e-08
ENSG00000125375.10	ATP5S	54.0939	24.2048	43.7879	95.5505	121.02	96.0161	1.34751	4.80145	33.9642	5.61356e-09	7.73129e-08
ENSG00000176473.9	WDR25	5.6941	1.15261	0	13.0997	22.9521	19.8227	3.81883	1.96448	33.9498	5.65538e-09	7.7815e-08
ENSG00000073921.13	PICALM	128.117	80.6825	91.3835	242.729	204.482	211.855	1.18136	5.83637	33.9364	5.69435e-09	7.82771e-08
ENSG00000033867.12	SLC4A7	207.834	150.992	130.412	324.409	325.502	333.269	1.06494	6.45992	33.9167	5.75219e-09	7.89975e-08
ENSG00000100577.14	GSTZ1	475.457	201.706	227.507	582.55	756.027	727.244	1.48105	7.50288	33.8771	5.87059e-09	8.04714e-08
ENSG00000130347.8	RTN4IP1	8.54114	5.76304	9.51911	30.0522	36.1669	35.3091	2.0976	3.27544	33.8777	5.8687e-09	8.04714e-08
ENSG00000137760.10	ALKBH8	19.9293	20.7469	17.1344	47.0047	53.5548	48.9372	1.40714	3.9345	33.8692	5.89455e-09	8.07236e-08
ENSG00000102763.11	VWA8	9.96467	1.15261	1.90382	20.8053	29.2117	19.2032	3.09559	2.45696	33.8351	5.99858e-09	8.2071e-08
ENSG00000185621.7	LMLN	4.27057	4.61043	8.5672	24.6582	27.1252	34.0702	2.25268	2.87059	33.83	6.01437e-09	8.22095e-08
ENSG00000070366.9	SMG6	32.7411	13.8313	5.71147	63.9572	54.9459	67.521	2.22966	3.79288	33.8211	6.04205e-09	8.25103e-08
ENSG00000037757.9	MRI1	106.764	139.466	78.0567	37.7579	36.1669	32.8313	-1.53312	4.90411	33.7856	6.15325e-09	8.37926e-08
ENSG00000055163.14	CYFIP2	5.6941	2.30522	1.90382	21.5759	18.0834	26.6367	2.83391	2.12924	33.7861	6.15184e-09	8.37926e-08
ENSG00000132002.3	DNAJB1	259.081	1032.74	784.375	272.781	235.085	285.57	-1.55768	7.5368	33.7889	6.14293e-09	8.37926e-08
ENSG00000100266.13	PACSIN2	28.4705	19.5943	27.6054	65.4983	72.3338	62.5653	1.43238	4.41412	33.7791	6.174e-09	8.39474e-08
ENSG00000114857.13	NKTR	397.163	423.007	224.651	127.144	162.056	149.289	-1.27577	6.61037	33.7784	6.17617e-09	8.39474e-08
ENSG00000126903.11	SLC10A3	34.1646	81.8352	68.5376	23.8876	24.3431	18.5838	-1.57184	4.25421	33.7456	6.28095e-09	8.52917e-08
ENSG00000196950.9	SLC39A10	76.8703	47.2569	39.0284	101.715	121.716	119.555	1.23166	4.90467	33.6471	6.60742e-09	8.96413e-08
ENSG00000140105.13	WARS	328.834	107.193	177.055	575.615	553.632	546.362	1.66287	7.05708	33.6113	6.72996e-09	9.12185e-08
ENSG00000068912.9	ERLEC1	25.6234	23.0522	14.2787	73.204	61.2055	53.8929	1.63649	3.97895	33.6084	6.74022e-09	9.12725e-08
ENSG00000031081.6	ARHGAP31	1.42352	1.15261	0	10.788	12.5193	10.5308	3.71919	1.39786	33.6002	6.76852e-09	9.15704e-08
ENSG00000101695.4	RNF125	18.5058	13.8313	19.9901	55.4809	57.0324	68.1404	1.80897	4.00939	33.5974	6.77849e-09	9.162e-08
ENSG00000236013.1	RP3-332B22.1	14.2352	2.30522	14.2787	53.1692	38.2534	42.1232	1.97832	3.48356	33.5618	6.90368e-09	9.32253e-08
ENSG00000239789.1	MRPS17	316.022	316.967	266.535	120.979	137.712	138.759	-1.14096	6.35895	33.5575	6.91864e-09	9.33406e-08
ENSG00000175376.4	EIF1AD	35.5881	61.0882	61.8742	13.8702	18.0834	16.7254	-1.71165	3.93228	33.5452	6.96281e-09	9.38494e-08
ENSG00000115761.11	NOL10	38.4351	32.273	34.2688	82.4508	78.5934	79.9101	1.23348	4.74347	33.5383	6.98757e-09	9.40959e-08
ENSG00000120314.14	WDR55	230.611	281.236	188.478	109.421	98.0679	105.308	-1.11433	5.9706	33.502	7.11899e-09	9.57768e-08
ENSG00000167721.6	TSR1	727.421	819.504	684.424	364.479	376.275	389.639	-0.948713	7.71989	33.4855	7.17976e-09	9.65051e-08
ENSG00000054967.8	RELT	31.3175	51.8674	39.0284	13.0997	12.5193	13.0086	-1.63664	3.68255	33.4507	7.30928e-09	9.81551e-08
ENSG00000234608.3	MAPKAPK5-AS1	197.87	278.931	156.113	67.81	91.1128	71.2377	-1.33989	5.66867	33.4398	7.35046e-09	9.8617e-08
ENSG00000198712.1	MT-CO2	8309.11	9475.59	5177.44	2116.75	2755.64	3339.5	-1.46988	11.0034	33.428	7.39504e-09	9.91235e-08
ENSG00000157778.4	PSMG3	921.02	1165.29	853.864	473.129	415.919	475.744	-1.07253	8.13169	33.4114	7.45844e-09	9.98812e-08
ENSG00000143319.12	ISG20L2	479.728	1818.82	1400.26	408.401	420.092	434.86	-1.71782	8.09624	33.3627	7.64751e-09	1.02319e-07
ENSG00000132141.9	CCT6B	5.6941	0	0.951911	16.9525	15.3014	13.6281	3.5519	1.70102	33.293	7.92671e-09	1.05957e-07
ENSG00000003147.13	ICA1	28.4705	3.45782	6.66338	46.2341	62.5965	39.0259	2.75399	3.44375	33.2828	7.96835e-09	1.06318e-07
ENSG00000197989.9	SNHG12	300.364	246.658	174.2	90.9271	93.1993	88.5826	-1.35781	6.48673	33.2831	7.96727e-09	1.06318e-07
ENSG00000150527.12	CTAGE5	51.2469	23.0522	80.9124	210.365	195.44	249.022	2.16362	5.60161	33.2739	8.00501e-09	1.06709e-07
ENSG00000138867.12	GUCD1	138.082	296.22	271.295	99.4033	80.68	95.3966	-1.44278	5.92068	33.2272	8.19969e-09	1.09204e-07
ENSG00000204138.8	PHACTR4	95.3761	100.277	190.382	346.756	331.762	369.197	1.62547	6.52929	33.21	8.2722e-09	1.10069e-07
ENSG00000204209.6	DAXX	34.1646	64.546	49.4994	14.6408	16.6924	14.2475	-1.69758	3.81309	33.193	8.34516e-09	1.10938e-07
ENSG00000081692.8	JMJD4	54.0939	40.3413	78.0567	147.949	157.187	131.945	1.42632	5.48231	33.1832	8.38708e-09	1.11393e-07
ENSG00000185818.7	NAT8L	76.8703	134.855	134.219	51.6281	34.7759	39.6453	-1.49606	4.91888	33.1615	8.48123e-09	1.12541e-07
ENSG00000091947.5	TMEM101	160.858	197.096	166.584	81.6803	82.7665	89.202	-1.01712	5.61477	33.1541	8.51361e-09	1.12868e-07
ENSG00000086619.9	ERO1LB	11.3882	2.30522	4.75956	35.4462	25.7341	27.8756	2.49259	2.65725	33.1222	8.65435e-09	1.14629e-07
ENSG00000139269.2	INHBE	8.54114	4.61043	30.4612	104.027	81.3755	87.3436	3.18716	4.44059	33.1011	8.74913e-09	1.15779e-07
ENSG00000130413.11	STK33	19.9293	2.30522	0.951911	32.3639	28.5162	21.681	3.3153	2.62492	33.0954	8.77441e-09	1.16007e-07
ENSG00000129347.15	KRI1	234.881	391.887	367.438	137.161	148.145	158.581	-1.19953	6.61276	33.0915	8.79242e-09	1.1614e-07
ENSG00000177971.7	IMP3	493.963	1091.52	918.594	365.249	297.681	336.985	-1.41096	7.67483	33.0574	8.94769e-09	1.18084e-07
ENSG00000172732.7	MUS81	86.835	51.8674	75.201	182.625	153.014	183.36	1.31883	5.59459	33.0255	9.09594e-09	1.19931e-07
ENSG00000053372.4	MRTO4	370.116	553.252	500.705	214.989	246.909	227.961	-1.054	7.11691	33.0151	9.14446e-09	1.20462e-07
ENSG00000064999.12	ANKS1A	18.5058	2.30522	3.80764	33.1344	22.9521	29.734	2.63165	2.71736	33.0026	9.20353e-09	1.2113e-07
ENSG00000157637.8	SLC38A10	52.6704	21.8995	15.2306	83.992	66.0741	71.2377	1.73133	4.23985	32.9925	9.25132e-09	1.21649e-07
ENSG00000183864.4	TOB2	159.435	364.224	265.583	117.126	70.9428	76.8128	-1.6001	6.01477	32.9787	9.31744e-09	1.22407e-07
ENSG00000152518.5	ZFP36L2	64.0586	97.9717	104.71	24.6582	24.3431	42.1232	-1.59589	4.64347	32.9653	9.38174e-09	1.23102e-07
ENSG00000171960.6	PPIH	303.211	197.096	175.152	78.598	82.7665	87.9631	-1.35259	6.13575	32.9642	9.3873e-09	1.23102e-07
ENSG00000244405.3	ETV5	82.5644	78.3773	138.979	305.916	258.732	317.782	1.64745	6.21376	32.914	9.63269e-09	1.26206e-07
ENSG00000178913.5	TAF7	385.775	382.666	307.467	164.131	185.703	166.015	-1.02364	6.70296	32.905	9.67721e-09	1.26675e-07
ENSG00000169230.5	PRELID1	651.974	666.207	457.869	246.582	264.992	246.544	-1.19136	7.58786	32.8683	9.86167e-09	1.28974e-07
ENSG00000104738.12	MCM4	530.974	839.099	861.48	306.686	329.675	335.746	-1.22845	8.15414	32.8435	9.98828e-09	1.30512e-07
ENSG00000197535.10	MYO5A	21.3529	6.91565	9.51911	48.5458	46.5997	47.0788	2.12703	3.39595	32.8328	1.00437e-08	1.31119e-07
ENSG00000197746.9	PSAP	999.314	662.75	567.339	1984.21	1649.77	1569.71	1.30446	8.66404	32.8031	1.01984e-08	1.33018e-07
ENSG00000125901.5	MRPS26	891.126	1103.05	1115.64	498.558	513.292	436.099	-1.07629	8.45676	32.7716	1.0365e-08	1.35071e-07
ENSG00000086758.11	HUWE1	395.74	175.196	175.152	507.805	534.853	644.856	1.47838	7.18182	32.7662	1.03937e-08	1.35323e-07
ENSG00000053371.8	AKR7A2	340.222	236.285	200.853	100.944	99.459	118.936	-1.20528	6.41293	32.7581	1.04372e-08	1.35767e-07
ENSG00000144674.12	GOLGA4	357.305	272.015	304.612	587.944	639.18	665.298	1.05719	7.44931	32.7502	1.04796e-08	1.36197e-07
ENSG00000033170.12	FUT8	8.54114	5.76304	1.90382	28.511	21.561	24.7783	2.31657	2.68989	32.7318	1.0579e-08	1.37366e-07
ENSG00000134318.9	ROCK2	152.317	92.2086	217.036	383.743	435.394	459.019	1.56629	6.76288	32.7227	1.06287e-08	1.37888e-07
ENSG00000110917.3	MLEC	960.879	971.648	727.26	432.289	439.567	434.24	-0.990148	7.86369	32.7067	1.07169e-08	1.38909e-07
ENSG00000145354.5	CISD2	169.399	161.365	138.027	71.6629	79.289	76.8128	-0.999707	5.50926	32.7032	1.07361e-08	1.39033e-07
ENSG00000068305.13	MEF2A	49.8233	29.9678	59.9704	154.114	125.889	136.9	1.59862	5.17797	32.699	1.07592e-08	1.39208e-07
ENSG00000170456.10	DENND5B	34.1646	18.4417	20.942	83.992	121.02	112.122	2.16277	4.59058	32.6885	1.08177e-08	1.39841e-07
ENSG00000144724.14	PTPRG	14.2352	4.61043	1.90382	41.6107	31.2983	35.9286	2.91326	2.85015	32.6775	1.08788e-08	1.40506e-07
ENSG00000164199.11	GPR98	2.84705	4.61043	0.951911	18.4936	22.9521	22.92	2.97521	2.07419	32.6495	1.10366e-08	1.42417e-07
ENSG00000123416.11	TUBA1B	4706.17	3908.49	2805.28	1433.26	1375.04	1473.07	-1.37575	10.3314	32.6192	1.12103e-08	1.44531e-07
ENSG00000163527.5	STT3B	150.894	117.566	197.998	386.825	347.759	317.163	1.23451	6.58134	32.5875	1.13947e-08	1.46777e-07
ENSG00000158526.7	TSR2	256.234	282.389	207.517	124.832	109.892	105.927	-1.09725	6.19973	32.5416	1.16668e-08	1.5015e-07
ENSG00000152767.11	FARP1	14.2352	2.30522	6.66338	33.905	37.5579	29.1145	2.35306	3.02069	32.5255	1.17641e-08	1.51268e-07
ENSG00000032742.13	IFT88	54.0939	9.22086	26.6535	107.88	109.196	93.5382	1.97549	4.59207	32.5236	1.17755e-08	1.5128e-07
ENSG00000167378.4	IRGQ	233.458	274.321	200.853	100.174	107.805	110.264	-1.11941	5.98835	32.5141	1.18333e-08	1.51889e-07
ENSG00000176014.8	TUBB6	926.714	1439.61	1368.85	593.338	546.677	588.486	-1.13169	8.58193	32.4628	1.21497e-08	1.55812e-07
ENSG00000158717.6	RNF166	59.788	89.9034	63.778	33.905	24.3431	15.4865	-1.54375	4.29176	32.4567	1.21879e-08	1.56164e-07
ENSG00000110075.10	PPP6R3	66.9056	39.1887	98.9988	202.66	184.312	179.023	1.56619	5.68683	32.4453	1.22596e-08	1.56944e-07
ENSG00000168612.4	ZSWIM1	55.5174	129.092	86.6239	27.7405	25.0386	26.0173	-1.72252	4.26639	32.4417	1.22826e-08	1.56962e-07
ENSG00000178761.10	FAM219B	190.752	229.369	163.729	67.81	74.4203	97.8744	-1.2418	5.59754	32.4424	1.22779e-08	1.56962e-07
ENSG00000170684.4	ZNF296	41.2822	65.6986	49.4994	17.7231	5.56414	8.05296	-2.47567	3.9308	32.4299	1.23573e-08	1.57778e-07
ENSG00000119314.11	PTBP3	121	79.5299	144.69	309.769	278.207	303.535	1.3951	6.22362	32.4177	1.24351e-08	1.58633e-07
ENSG00000179094.9	PER1	102.494	180.959	173.248	55.4809	58.4234	57.6096	-1.44366	5.57624	32.3957	1.25764e-08	1.60294e-07
ENSG00000242265.1	PEG10	179.364	206.317	188.478	93.2388	89.7217	79.9101	-1.09998	6.19074	32.3351	1.29749e-08	1.65228e-07
ENSG00000115183.9	TANC1	5.6941	3.45782	4.75956	21.5759	25.7341	24.7783	2.39298	2.74513	32.3276	1.30249e-08	1.6572e-07
ENSG00000127774.6	EMC6	585.068	774.552	583.522	298.21	294.204	291.765	-1.10557	7.44397	32.3121	1.31295e-08	1.66904e-07
ENSG00000165525.13	NEMF	266.199	204.012	247.497	515.51	516.769	542.026	1.16909	7.09687	32.3054	1.31748e-08	1.67334e-07
ENSG00000113368.7	LMNB1	156.588	125.634	213.228	356.773	346.368	339.463	1.16364	6.7892	32.3036	1.31872e-08	1.67345e-07
ENSG00000270704.2	SNORD64	132.388	29.9678	16.1825	2.31171	1.39103	2.47783	-3.91712	3.45119	32.2933	1.32569e-08	1.68083e-07
ENSG00000132305.16	IMMT	354.457	224.759	274.15	563.286	575.888	580.433	1.05313	7.43871	32.2853	1.33117e-08	1.6863e-07
ENSG00000085365.13	SCAMP1	54.0939	41.4939	111.374	185.707	152.318	174.687	1.62059	5.47097	32.2799	1.3349e-08	1.68956e-07
ENSG00000160932.6	LY6E	86.835	81.8352	86.6239	29.2816	31.2983	30.3535	-1.45331	4.79039	32.2599	1.34868e-08	1.70552e-07
ENSG00000181938.9	GINS3	45.5528	112.956	92.3354	23.8876	25.0386	29.734	-1.74442	4.6048	32.2196	1.37694e-08	1.73974e-07
ENSG00000038002.4	AGA	14.2352	2.30522	0.951911	22.3465	19.4745	29.1145	3.12737	2.41739	32.1669	1.41482e-08	1.78604e-07
ENSG00000108469.10	RECQL5	35.5881	20.7469	36.1726	81.6803	103.632	88.5826	1.59473	4.62012	32.161	1.41909e-08	1.78988e-07
ENSG00000171861.6	RNMTL1	95.3761	285.847	267.487	94.7799	73.7248	76.1934	-1.5638	5.86124	32.1499	1.42726e-08	1.79863e-07
ENSG00000130713.11	EXOSC2	175.093	266.252	267.487	97.0916	114.76	89.8215	-1.24339	6.20453	32.1327	1.43993e-08	1.81302e-07
ENSG00000183077.11	AFMID	66.9056	126.787	66.6338	24.6582	23.6476	23.5394	-1.66459	4.18707	32.1277	1.44366e-08	1.81614e-07
ENSG00000127946.12	HIP1	101.07	42.6465	73.2972	181.084	218.392	203.182	1.47411	5.81824	32.1018	1.463e-08	1.83888e-07
ENSG00000100644.12	HIF1A	153.741	111.803	183.719	303.604	328.284	293.004	1.08446	6.53794	32.0871	1.47415e-08	1.85129e-07
ENSG00000105612.4	DNASE2	397.163	290.457	408.37	778.274	861.746	918.037	1.25764	7.60315	32.0756	1.48292e-08	1.86069e-07
ENSG00000011376.5	LARS2	15.6588	4.61043	11.4229	29.2816	41.0355	46.4594	1.91944	3.39695	32.0728	1.48505e-08	1.86176e-07
ENSG00000139354.6	GAS2L3	2.84705	4.61043	1.90382	20.0348	15.9969	16.1059	2.48198	2.27296	32.056	1.49794e-08	1.87468e-07
ENSG00000184500.10	PROS1	8.54114	5.76304	8.5672	37.7579	31.2983	34.0702	2.18279	2.90505	32.0571	1.49708e-08	1.87468e-07
ENSG00000136754.12	ABI1	22.7764	14.9839	30.4612	55.4809	65.3786	65.6626	1.45966	4.2339	32.0514	1.50146e-08	1.87747e-07
ENSG00000235529.1	AGAP1-IT1	18.5058	23.0522	12.3748	2.31171	2.08655	0	-3.53949	1.9664	32.0428	1.5081e-08	1.88415e-07
ENSG00000164442.8	CITED2	59.788	41.4939	86.6239	206.512	164.142	209.996	1.69649	5.50517	32.0377	1.51213e-08	1.88757e-07
ENSG00000111371.11	SLC38A1	199.293	162.518	259.872	540.169	482.689	546.982	1.36388	7.05952	32.0286	1.51916e-08	1.89471e-07
ENSG00000130349.5	C6orf203	119.576	119.871	90.4316	49.3164	50.0772	39.0259	-1.21533	4.75155	32.0177	1.52778e-08	1.90383e-07
ENSG00000079691.15	LRRC16A	31.3175	11.5261	5.71147	60.1043	66.7696	70.6183	2.52837	4.04611	31.9792	1.55832e-08	1.94022e-07
ENSG00000168274.3	HIST1H2AE	27.047	20.7469	17.1344	64.7278	53.5548	79.9101	1.66815	3.99232	31.9471	1.58431e-08	1.9709e-07
ENSG00000112249.9	ASCC3	82.5644	76.0721	69.4895	163.361	146.059	156.104	1.06687	5.58333	31.9444	1.5865e-08	1.97193e-07
ENSG00000115942.4	ORC2	66.9056	76.0721	95.1911	157.967	191.963	174.068	1.15136	5.82625	31.9398	1.59024e-08	1.97488e-07
ENSG00000116161.13	CACYBP	706.068	583.22	445.494	245.041	255.255	257.075	-1.15402	7.64198	31.9159	1.60995e-08	1.99766e-07
ENSG00000099901.12	RANBP1	585.068	432.228	390.284	220.383	215.61	190.793	-1.12581	7.39761	31.9141	1.61146e-08	1.99782e-07
ENSG00000179294.5	C17orf96	123.847	132.55	125.652	62.416	54.9459	65.0431	-1.03416	5.02971	31.8897	1.63178e-08	2.02129e-07
ENSG00000126453.5	BCL2L12	579.374	567.083	484.523	276.634	265.688	239.73	-1.0262	7.48981	31.8811	1.63901e-08	2.02852e-07
ENSG00000145687.11	SSBP2	14.2352	2.30522	1.90382	39.299	23.6476	34.0702	3.22064	2.71074	31.8552	1.66107e-08	2.05407e-07
ENSG00000196305.13	IARS	85.4114	41.4939	65.6819	141.014	148.145	153.006	1.20657	5.34462	31.8518	1.66393e-08	2.05586e-07
ENSG00000112851.10	ERBB2IP	138.082	73.7669	136.123	308.227	312.287	338.224	1.47217	6.30606	31.8471	1.66797e-08	2.0591e-07
ENSG00000249784.1	SCARNA22	318.869	177.502	184.671	99.4033	91.8083	65.6626	-1.26435	6.35639	31.8272	1.68514e-08	2.07853e-07
ENSG00000131584.14	ACAP3	14.2352	38.0361	28.5573	6.93512	4.86862	3.71675	-2.41583	3.29384	31.8248	1.68726e-08	2.07938e-07
ENSG00000118579.7	MED28	243.423	275.473	261.776	131.767	134.235	136.9	-0.924842	6.24345	31.8149	1.6959e-08	2.08809e-07
ENSG00000177225.12	PDDC1	247.693	207.469	161.825	81.6803	104.328	81.7685	-1.15951	5.88919	31.8134	1.6972e-08	2.08809e-07
ENSG00000166140.13	ZFYVE19	85.4114	136.008	98.0468	42.3813	42.4265	40.2648	-1.28751	5.03437	31.7989	1.70989e-08	2.10193e-07
ENSG00000177733.4	HNRNPA0	582.221	754.958	712.03	368.332	315.069	317.163	-1.00845	7.56819	31.7914	1.71655e-08	2.10833e-07
ENSG00000104324.11	CPQ	7.11762	3.45782	0	32.3639	19.4745	30.9729	3.12607	2.3568	31.7746	1.73144e-08	2.12482e-07
ENSG00000125944.14	HNRNPR	478.304	360.766	507.369	856.102	890.958	952.727	1.03743	8.10681	31.7649	1.74005e-08	2.13358e-07
ENSG00000206053.8	HN1L	357.305	538.268	480.715	193.413	191.963	194.51	-1.22951	7.06525	31.721	1.7799e-08	2.1806e-07
ENSG00000157869.10	RAB28	8.54114	5.76304	25.7016	42.3813	51.4683	41.5037	2.19417	3.66076	31.6447	1.85117e-08	2.26601e-07
ENSG00000112419.10	PHACTR2	38.4351	18.4417	29.5092	73.204	70.2472	73.7156	1.37855	4.45024	31.6429	1.85288e-08	2.2662e-07
ENSG00000187189.9	TSPYL4	58.3645	48.4095	35.2207	9.24682	16.6924	14.867	-1.72276	3.68902	31.6393	1.85636e-08	2.26854e-07
ENSG00000187240.9	DYNC2H1	158.011	73.7669	62.8261	201.889	209.351	267.606	1.5122	5.87642	31.6288	1.86645e-08	2.27895e-07
ENSG00000132872.7	SYT4	1.42352	5.76304	0	15.4114	17.3879	16.1059	3.43699	1.97003	31.6251	1.86995e-08	2.28131e-07
ENSG00000086061.11	DNAJA1	519.586	482.943	395.043	229.629	203.787	221.766	-1.05528	7.23756	31.6212	1.87376e-08	2.28404e-07
ENSG00000106992.13	AK1	118.152	106.04	133.268	59.3338	52.8593	55.1318	-1.0691	5.20358	31.6141	1.88055e-08	2.29039e-07
ENSG00000092621.7	PHGDH	328.834	230.522	301.756	586.403	594.667	537.07	1.0328	7.29332	31.6032	1.89115e-08	2.30138e-07
ENSG00000273493.1	RP11-80H18.4	7.11762	19.5943	18.0863	1.54114	0.695517	1.23892	-3.58017	1.3336	31.6013	1.89305e-08	2.30175e-07
ENSG00000100154.10	TTC28	11.3882	1.15261	0.951911	17.7231	26.4297	28.4951	3.55477	2.05575	31.5584	1.93532e-08	2.35118e-07
ENSG00000104177.13	MYEF2	75.4468	44.9517	77.1048	143.326	146.059	153.626	1.17027	5.35923	31.5514	1.94226e-08	2.35765e-07
ENSG00000116096.5	SPR	58.3645	126.787	97.0949	36.2167	31.9938	22.3005	-1.68316	4.70992	31.5302	1.96364e-08	2.38161e-07
ENSG00000107957.12	SH3PXD2A	32.7411	6.91565	23.7978	82.4508	63.2921	73.7156	1.6913	4.20657	31.5252	1.9687e-08	2.38377e-07
ENSG00000269609.1	RP11-18I14.10	109.611	131.397	95.1911	48.5458	50.0772	32.2118	-1.33391	4.92287	31.5263	1.96762e-08	2.38377e-07
ENSG00000172613.3	RAD9A	41.2822	42.6465	28.5573	10.788	12.5193	6.81404	-1.85667	3.48857	31.4735	2.02176e-08	2.44598e-07
ENSG00000105520.6	DKFZP761J1410	28.4705	28.8152	27.6054	7.70569	8.34621	8.67242	-1.72864	3.09936	31.4699	2.02556e-08	2.4465e-07
ENSG00000113391.12	FAM172A	65.4821	18.4417	18.0863	91.6977	111.283	96.6355	2.12063	4.53268	31.4711	2.02432e-08	2.4465e-07
ENSG00000149930.13	TAOK2	75.4468	92.2086	47.5956	24.6582	25.0386	22.92	-1.52914	4.37642	31.4678	2.02772e-08	2.44708e-07
ENSG00000165934.8	CPSF2	140.929	129.092	155.162	300.522	267.079	277.517	1.01807	6.42084	31.4454	2.05132e-08	2.4735e-07
ENSG00000168615.7	ADAM9	22.7764	8.06825	11.4229	47.7752	47.2952	48.3178	1.92662	3.55233	31.407	2.09227e-08	2.52079e-07
ENSG00000196655.5	TRAPPC4	398.587	547.489	480.715	246.582	224.652	231.677	-0.995877	7.17435	31.4017	2.09802e-08	2.52562e-07
ENSG00000187555.10	USP7	341.646	292.762	445.494	722.023	704.559	740.872	1.07065	7.68191	31.3922	2.10829e-08	2.53588e-07
ENSG00000164087.3	POC1A	118.152	88.7508	110.422	235.794	213.524	188.935	1.04082	6.05965	31.3895	2.11115e-08	2.53722e-07
ENSG00000105245.5	NUMBL	55.5174	79.5299	76.1529	31.5933	26.4297	22.92	-1.37381	4.3594	31.3813	2.1201e-08	2.54587e-07
ENSG00000089177.13	KIF16B	14.2352	8.06825	8.5672	43.1518	44.5131	35.9286	2.05627	3.33795	31.3746	2.1275e-08	2.55264e-07
ENSG00000236404.4	RP11-125B21.2	0	0	0	6.93512	8.34621	13.6281	6.4145	1.03634	31.3705	2.13199e-08	2.55593e-07
ENSG00000198799.7	LRIG2	15.6588	23.0522	19.9901	65.4983	50.7728	53.2734	1.53316	3.63658	31.3498	2.15484e-08	2.58119e-07
ENSG00000205629.7	LCMT1	93.9526	76.0721	111.374	176.46	201.7	195.129	1.05044	5.93721	31.3465	2.15852e-08	2.58346e-07
ENSG00000177119.11	ANO6	35.5881	16.1365	26.6535	64.7278	86.2441	70.6183	1.54978	4.24873	31.3429	2.16248e-08	2.58608e-07
ENSG00000021574.7	SPAST	14.2352	12.6787	25.7016	63.9572	62.5965	68.1404	1.89797	4.0162	31.3252	2.18233e-08	2.60767e-07
ENSG00000093167.13	LRRFIP2	58.3645	49.5621	78.0567	136.391	134.93	125.131	1.12519	5.30292	31.2991	2.2118e-08	2.64071e-07
ENSG00000170293.4	CMTM8	15.6588	9.22086	17.1344	46.2341	44.5131	39.6453	1.64323	3.75991	31.2932	2.21851e-08	2.64654e-07
ENSG00000140199.7	SLC12A6	22.7764	5.76304	8.5672	39.299	38.949	34.6897	1.99203	3.33505	31.2522	2.26596e-08	2.70093e-07
ENSG00000140511.7	HAPLN3	59.788	24.2048	24.7497	70.8923	82.071	79.9101	1.43802	4.37346	31.2486	2.27013e-08	2.70369e-07
ENSG00000144642.16	RBMS3	52.6704	12.6787	1.90382	92.4682	95.9814	86.7242	2.90539	4.0273	31.2314	2.29033e-08	2.72328e-07
ENSG00000198625.8	MDM4	202.14	163.67	195.142	363.708	360.973	397.692	1.03514	6.67366	31.2324	2.28909e-08	2.72328e-07
ENSG00000258486.2	RN7SL1	1891.86	846.014	495.946	295.898	145.363	120.175	-2.33778	8.38087	31.2281	2.29424e-08	2.7257e-07
ENSG00000137710.10	RDX	452.681	414.939	681.568	1094.21	1094.05	1056.8	1.18529	8.27004	31.2023	2.3249e-08	2.75986e-07
ENSG00000126562.12	WNK4	21.3529	55.3252	27.6054	8.47625	4.1731	3.71675	-2.48997	2.65705	31.138	2.4032e-08	2.85049e-07
ENSG00000101057.11	MYBL2	660.515	578.609	621.598	321.327	333.848	299.198	-0.929312	8.16311	31.1223	2.42266e-08	2.87123e-07
ENSG00000163719.14	MTMR14	46.9763	50.7147	47.5956	102.486	128.671	118.936	1.29729	4.99399	31.1088	2.43958e-08	2.88892e-07
ENSG00000077097.9	TOP2B	175.093	110.65	114.229	275.093	318.547	279.995	1.18725	6.43241	31.0837	2.47135e-08	2.92247e-07
ENSG00000109103.7	UNC119	183.635	223.606	219.891	87.8448	111.978	86.1047	-1.10769	5.98173	31.0833	2.47193e-08	2.92247e-07
ENSG00000188177.9	ZC3H6	56.941	64.546	85.672	164.902	163.447	156.723	1.23767	5.33048	31.0775	2.47926e-08	2.92876e-07
ENSG00000095906.12	NUBP2	240.576	329.646	297.948	125.603	145.363	126.989	-1.10032	6.53058	31.0732	2.4848e-08	2.93291e-07
ENSG00000117318.8	ID3	111.035	96.8191	139.931	330.574	293.508	343.18	1.5019	6.36594	31.0257	2.54631e-08	3.00064e-07
ENSG00000132819.12	RBM38	59.788	92.2086	116.133	41.6107	29.9072	25.3978	-1.5093	4.58607	31.0266	2.5451e-08	3.00064e-07
ENSG00000105963.9	ADAP1	1.42352	0	3.80764	23.8876	19.4745	18.5838	3.40705	2.39043	30.9917	2.59135e-08	3.05124e-07
ENSG00000054965.6	FAM168A	19.9293	2.30522	1.90382	32.3639	25.7341	21.0616	2.95521	2.83899	30.946	2.65306e-08	3.12137e-07
ENSG00000255320.1	RP11-755F10.1	2.84705	1.15261	0.951911	14.6408	11.1283	12.3892	2.98442	1.84128	30.9322	2.67199e-08	3.1411e-07
ENSG00000182923.12	CEP63	96.7996	79.5299	121.845	182.625	210.742	207.519	1.0464	5.78025	30.9178	2.69187e-08	3.16192e-07
ENSG00000145029.7	NICN1	29.894	21.8995	27.6054	57.7926	61.2055	65.0431	1.24847	4.09613	30.9051	2.70958e-08	3.18015e-07
ENSG00000144357.12	UBR3	19.9293	6.91565	9.51911	34.6756	36.1669	29.734	1.6767	3.13862	30.8842	2.73897e-08	3.21205e-07
ENSG00000268375.1	CTD-2568A17.8	11.3882	10.3735	5.71147	0	0.695517	0	-4.67358	1.17717	30.8798	2.74517e-08	3.21672e-07
ENSG00000165671.14	NSD1	149.47	79.5299	105.662	229.629	216.306	238.491	1.12213	6.02652	30.8502	2.78736e-08	3.26353e-07
ENSG00000159842.10	ABR	15.6588	5.76304	7.61529	30.0522	29.2117	32.8313	1.815	3.07472	30.8165	2.8361e-08	3.31791e-07
ENSG00000133641.13	C12orf29	93.9526	53.02	34.2688	14.6408	11.1283	17.3448	-1.84578	3.68099	30.8128	2.84158e-08	3.32165e-07
ENSG00000101193.6	GID8	511.045	844.862	688.232	326.721	319.242	345.658	-1.0514	7.52187	30.8004	2.85984e-08	3.34031e-07
ENSG00000147010.13	SH3KBP1	243.423	70.3091	34.2688	394.531	440.958	402.029	2.54958	6.23376	30.7782	2.89263e-08	3.37454e-07
ENSG00000236200.1	KDM4A-AS1	15.6588	25.3574	12.3748	2.31171	1.39103	3.71675	-2.71804	2.17443	30.7775	2.89379e-08	3.37454e-07
ENSG00000054523.12	KIF1B	111.035	92.2086	141.835	246.582	253.168	257.075	1.15712	6.29011	30.764	2.91388e-08	3.39524e-07
ENSG00000032444.11	PNPLA6	17.0823	5.76304	4.75956	41.6107	29.9072	43.3621	2.40005	3.30194	30.741	2.94873e-08	3.43169e-07
ENSG00000147535.12	PPAPDC1B	150.894	197.096	122.797	59.3338	62.5965	61.3264	-1.30475	5.33155	30.7402	2.94988e-08	3.43169e-07
ENSG00000116237.11	ICMT	89.682	183.265	158.017	65.4983	54.9459	55.1318	-1.36539	5.28511	30.7284	2.96784e-08	3.44706e-07
ENSG00000130487.4	KLHDC7B	0	0	0	13.0997	10.4328	5.57513	6.38536	1.12634	30.7294	2.96642e-08	3.44706e-07
ENSG00000069011.11	PITX1	293.246	660.444	617.79	214.989	239.953	231.677	-1.30593	7.18739	30.7258	2.97182e-08	3.44893e-07
ENSG00000225973.3	RP11-139H15.1	15.6588	18.4417	19.9901	54.7104	63.2921	57.6096	1.70656	3.68123	30.7116	2.99363e-08	3.47146e-07
ENSG00000144535.15	DIS3L2	28.4705	8.06825	3.80764	53.9398	41.731	55.7513	2.63625	3.70367	30.6611	3.07267e-08	3.56028e-07
ENSG00000090989.13	EXOC1	38.4351	26.51	36.1726	99.4033	96.6769	76.8128	1.4614	4.69959	30.6315	3.11983e-08	3.61204e-07
ENSG00000108511.8	HOXB6	111.035	96.8191	150.402	273.552	261.514	326.455	1.29079	5.97461	30.6222	3.13491e-08	3.62373e-07
ENSG00000125482.8	TTF1	206.411	492.164	490.234	191.872	191.963	174.068	-1.2364	6.9279	30.6234	3.1329e-08	3.62373e-07
ENSG00000184281.10	TSSC4	522.433	591.288	525.455	298.981	272.643	272.562	-0.927278	7.29447	30.6145	3.14739e-08	3.63526e-07
ENSG00000213420.3	GPC2	8.54114	16.1365	9.51911	35.4462	34.0803	39.0259	1.68093	3.09125	30.6033	3.16551e-08	3.65328e-07
ENSG00000226856.1	AC093901.1	1.42352	0	1.90382	12.3291	12.5193	13.6281	3.391	1.85904	30.5748	3.21236e-08	3.70441e-07
ENSG00000134013.11	LOXL2	5.6941	0	1.90382	15.4114	21.561	20.4421	3.23957	1.94822	30.5312	3.28545e-08	3.78569e-07
ENSG00000161638.6	ITGA5	17.0823	17.2891	8.5672	42.3813	44.5131	49.5567	1.73607	3.51396	30.5256	3.29493e-08	3.7936e-07
ENSG00000001629.5	ANKIB1	35.5881	35.7308	42.836	92.4682	85.5486	97.8744	1.29023	4.71879	30.5103	3.32098e-08	3.82057e-07
ENSG00000158006.9	PAFAH2	15.6588	17.2891	24.7497	68.5806	49.3817	79.2907	1.77197	3.9822	30.5041	3.33166e-08	3.82983e-07
ENSG00000145012.8	LPP	54.0939	10.3735	4.75956	70.8923	85.5486	105.308	3.03932	4.12155	30.502	3.33528e-08	3.83096e-07
ENSG00000143933.12	CALM2	893.973	887.508	794.846	433.06	450.695	439.815	-0.926811	8.00934	30.4641	3.40101e-08	3.90337e-07
ENSG00000039319.12	ZFYVE16	56.941	29.9678	53.307	112.503	114.065	122.653	1.32946	5.09137	30.4572	3.41314e-08	3.9142e-07
ENSG00000064651.9	SLC12A2	82.5644	56.4778	67.5857	162.59	146.059	164.156	1.23586	5.41341	30.4447	3.43517e-08	3.93326e-07
ENSG00000198742.5	SMURF1	14.2352	13.8313	23.7978	49.3164	46.5997	50.7956	1.48195	3.93445	30.4457	3.43346e-08	3.93326e-07
ENSG00000101084.12	C20orf24	112.458	137.16	121.845	54.7104	48.6862	63.8042	-1.11938	5.29272	30.4417	3.44053e-08	3.93629e-07
ENSG00000136758.14	YME1L1	333.105	246.658	230.362	533.233	503.554	500.522	0.967517	7.12602	30.3964	3.52177e-08	4.02607e-07
ENSG00000164754.8	RAD21	723.15	726.143	954.767	1687.55	1594.82	1662.63	1.06862	8.75263	30.3901	3.53319e-08	4.03595e-07
ENSG00000198756.6	COLGALT2	7.11762	2.30522	3.80764	23.8876	18.0834	36.548	2.62635	2.47288	30.3843	3.54393e-08	4.04504e-07
ENSG00000256576.1	RP13-977J11.2	7.11762	12.6787	15.2306	33.905	33.3848	32.2118	1.46072	3.31052	30.3812	3.54956e-08	4.04828e-07
ENSG00000168827.10	GFM1	86.835	73.7669	71.3933	148.72	157.882	132.564	0.959692	5.58402	30.2133	3.87037e-08	4.4107e-07
ENSG00000116584.13	ARHGEF2	21.3529	23.0522	30.4612	74.7451	69.5517	81.1491	1.59602	4.17272	30.2076	3.88176e-08	4.42022e-07
ENSG00000272702.1	RP11-44N22.3	39.8587	28.8152	19.0382	6.93512	4.86862	6.81404	-2.14586	2.81363	30.2052	3.88673e-08	4.42241e-07
ENSG00000184220.6	CMSS1	213.529	39.1887	17.1344	288.963	262.21	271.942	2.80139	6.04874	30.1869	3.9235e-08	4.46075e-07
ENSG00000152601.13	MBNL1	74.0232	43.7991	67.5857	178.001	156.491	128.847	1.35552	5.45977	30.1611	3.97603e-08	4.51694e-07
ENSG00000131462.3	TUBG1	344.493	340.019	297.948	161.049	154.405	166.015	-0.992981	6.94109	30.1328	4.03444e-08	4.57972e-07
ENSG00000133640.14	LRRIQ1	7.11762	2.30522	2.85573	19.2642	21.561	16.7254	2.31395	2.09944	30.1171	4.06722e-08	4.61332e-07
ENSG00000197077.8	KIAA1671	8.54114	1.15261	3.80764	30.0522	22.2565	21.681	2.61502	2.48745	30.1149	4.07201e-08	4.61516e-07
ENSG00000133739.11	LRRCC1	34.1646	35.7308	39.0284	86.3037	86.2441	81.1491	1.23688	4.61303	30.1024	4.09828e-08	4.64131e-07
ENSG00000163935.9	SFMBT1	49.8233	24.2048	53.307	127.144	105.023	122.033	1.44836	5.23673	30.0845	4.13629e-08	4.67707e-07
ENSG00000165675.12	ENOX2	14.2352	3.45782	0	50.087	39.6445	33.4508	3.66223	2.84835	30.0851	4.13501e-08	4.67707e-07
ENSG00000185246.13	PRPF39	109.611	110.65	70.4414	40.0696	34.0803	35.9286	-1.3556	4.59101	30.0769	4.15242e-08	4.69166e-07
ENSG00000087088.15	BAX	297.516	184.417	284.621	114.044	114.065	131.325	-1.07803	6.44536	30.0519	4.2064e-08	4.74895e-07
ENSG00000165259.9	HDX	7.11762	10.3735	12.3748	30.0522	37.5579	35.3091	1.76289	3.28995	30.0362	4.24066e-08	4.7802e-07
ENSG00000242028.1	HYPK	21.3529	25.3574	7.61529	0.770569	0.695517	2.47783	-3.56079	1.99647	30.0364	4.24018e-08	4.7802e-07
ENSG00000130706.8	ADRM1	713.185	650.071	487.378	259.682	287.944	236.014	-1.20206	7.70513	30.0338	4.24577e-08	4.78225e-07
ENSG00000121741.12	ZMYM2	89.682	64.546	78.0567	172.607	170.402	173.448	1.19096	5.63552	30.0195	4.27734e-08	4.81408e-07
ENSG00000182107.5	TMEM30B	109.611	110.65	153.258	270.47	263.601	288.668	1.15936	6.13252	30.0113	4.29536e-08	4.83061e-07
ENSG00000135740.12	SLC9A5	31.3175	24.2048	25.7016	7.70569	6.95517	9.29188	-1.69134	2.84503	29.9892	4.34451e-08	4.88212e-07
ENSG00000144559.6	TAMM41	123.847	70.3091	108.518	210.365	197.527	205.66	1.02392	6.00689	29.973	4.38095e-08	4.91925e-07
ENSG00000189334.4	S100A14	34.1646	21.8995	13.3268	3.85284	0	1.85838	-3.52483	2.52897	29.9701	4.38752e-08	4.92284e-07
ENSG00000166401.9	SERPINB8	11.3882	6.91565	7.61529	23.8876	31.9938	30.9729	1.80491	3.1105	29.9441	4.44684e-08	4.98554e-07
ENSG00000133195.7	SLC39A11	14.2352	4.61043	0.951911	48.5458	38.949	43.9815	3.32242	2.77131	29.9373	4.46238e-08	4.9991e-07
ENSG00000169855.15	ROBO1	38.4351	4.61043	3.80764	63.1866	74.4203	81.7685	3.4871	3.70704	29.9314	4.47608e-08	5.01059e-07
ENSG00000077152.5	UBE2T	92.5291	104.887	103.758	41.6107	39.6445	40.8843	-1.27391	5.05228	29.9144	4.51542e-08	5.05074e-07
ENSG00000182544.8	MFSD5	139.505	340.019	298.9	104.027	91.1128	94.7771	-1.52099	5.98371	29.8841	4.58656e-08	5.12636e-07
ENSG00000132792.14	CTNNBL1	139.505	42.6465	76.1529	232.712	220.479	201.943	1.53029	6.0515	29.854	4.65824e-08	5.20248e-07
ENSG00000184588.13	PDE4B	14.2352	4.61043	6.66338	30.8227	33.3848	32.2118	2.06238	3.06777	29.8447	4.68069e-08	5.22354e-07
ENSG00000167123.14	CERCAM	8.54114	6.91565	7.61529	23.8876	28.5162	27.8756	1.82724	2.89355	29.8429	4.6852e-08	5.22456e-07
ENSG00000156983.11	BRPF1	130.964	215.538	192.286	70.8923	68.1607	89.8215	-1.24301	5.44944	29.8343	4.70582e-08	5.24352e-07
ENSG00000170248.9	PDCD6IP	31.3175	25.3574	26.6535	65.4983	68.8562	60.7069	1.26357	4.18625	29.8225	4.73457e-08	5.27152e-07
ENSG00000114062.13	UBE3A	251.964	251.269	387.428	652.672	642.658	646.095	1.21388	7.49914	29.8189	4.74344e-08	5.27735e-07
ENSG00000113739.6	STC2	145.199	91.056	319.842	503.181	473.647	522.823	1.8506	7.12334	29.8042	4.77964e-08	5.30949e-07
ENSG00000163006.7	CCDC138	81.1409	36.8835	61.8742	171.066	134.235	174.687	1.43547	5.25995	29.8047	4.77831e-08	5.30949e-07
ENSG00000128989.6	ARPP19	290.399	379.208	284.621	154.884	159.273	137.52	-1.05055	6.44264	29.7995	4.79123e-08	5.3183e-07
ENSG00000168538.11	TRAPPC11	42.7057	31.1204	60.9223	100.944	129.366	136.281	1.49696	5.05875	29.798	4.79493e-08	5.31835e-07
ENSG00000101255.6	TRIB3	75.4468	43.7991	120.893	283.569	217.001	250.881	1.80243	6.07097	29.7828	4.83258e-08	5.35601e-07
ENSG00000139211.5	AMIGO2	7.11762	5.76304	5.71147	27.7405	21.561	22.3005	1.96558	2.61857	29.7775	4.84589e-08	5.36668e-07
ENSG00000049239.8	H6PD	48.3998	14.9839	11.4229	80.9097	86.2441	92.9188	2.33706	4.13873	29.7706	4.86323e-08	5.37768e-07
ENSG00000119986.6	AVPI1	25.6234	68.0039	93.2873	16.9525	22.2565	11.7697	-2.00399	4.0306	29.7719	4.85975e-08	5.37768e-07
ENSG00000166398.8	KIAA0355	21.3529	31.1204	67.5857	114.815	133.539	130.706	1.93618	4.93605	29.7683	4.86894e-08	5.3799e-07
ENSG00000186591.7	UBE2H	88.2585	97.9717	139.931	236.565	229.521	235.394	1.16131	6.06832	29.7442	4.92984e-08	5.44305e-07
ENSG00000178980.10	SEPW1	3131.75	2313.28	1790.54	957.046	982.766	1003.52	-1.25581	9.44345	29.7216	4.98764e-08	5.50268e-07
ENSG00000126214.16	KLC1	175.093	134.855	181.815	302.063	314.374	293.623	0.918758	6.54911	29.7173	4.99862e-08	5.51062e-07
ENSG00000127463.9	EMC1	109.611	36.8835	36.1726	124.062	141.886	138.759	1.63623	4.85209	29.7077	5.02339e-08	5.53373e-07
ENSG00000144036.10	EXOC6B	37.0116	3.45782	0.951911	43.9224	46.5997	32.8313	3.50228	2.95884	29.702	5.03841e-08	5.54606e-07
ENSG00000168566.11	SNRNP48	304.634	395.344	330.313	177.231	182.921	161.679	-0.95465	6.6474	29.6938	5.05954e-08	5.56511e-07
ENSG00000165029.11	ABCA1	0	1.15261	0	9.24682	9.73724	8.05296	4.21251	1.24907	29.687	5.0775e-08	5.58064e-07
ENSG00000103168.12	TAF1C	214.952	311.204	220.843	120.209	101.546	117.697	-1.0636	6.16223	29.6366	5.21126e-08	5.72333e-07
ENSG00000100292.12	HMOX1	177.94	281.236	357.919	104.797	121.02	115.219	-1.30783	6.56256	29.5966	5.3199e-08	5.83823e-07
ENSG00000146463.7	ZMYM4	49.8233	19.5943	48.5475	120.979	135.626	111.503	1.596	5.00693	29.5743	5.38151e-08	5.90138e-07
ENSG00000133704.5	IPO8	58.3645	33.4256	51.4032	109.421	115.456	126.37	1.3349	5.1774	29.5717	5.38857e-08	5.90467e-07
ENSG00000165688.7	PMPCA	183.635	169.433	131.364	78.598	74.4203	60.0875	-1.14651	5.82969	29.5412	5.47414e-08	5.99392e-07
ENSG00000107807.8	TLX1	12.8117	31.1204	27.6054	5.39398	7.65069	1.23892	-2.28033	2.93158	29.53	5.50566e-08	6.02388e-07
ENSG00000111860.9	CEP85L	0	3.45782	11.4229	29.2816	25.7341	21.681	2.63892	3.02888	29.5167	5.54376e-08	6.06101e-07
ENSG00000139514.8	SLC7A1	105.341	53.02	134.219	333.656	322.024	314.685	1.70631	6.24227	29.5017	5.58677e-08	6.10344e-07
ENSG00000147251.11	DOCK11	2.84705	0	0	18.4936	9.73724	14.2475	4.8021	1.70482	29.4972	5.59972e-08	6.11299e-07
ENSG00000163521.11	GLB1L	25.6234	12.6787	9.51911	54.7104	45.9041	46.4594	1.81901	3.29491	29.4838	5.63855e-08	6.15076e-07
ENSG00000102401.15	ARMCX3	31.3175	16.1365	5.71147	53.9398	64.6831	56.3707	1.91824	3.77139	29.468	5.68469e-08	6.19179e-07
ENSG00000260539.1	RP11-252A24.7	9.96467	4.61043	5.71147	29.2816	27.8207	24.1589	2.05999	2.55714	29.4689	5.68201e-08	6.19179e-07
ENSG00000102699.5	PARP4	34.1646	11.5261	14.2787	45.4635	53.5548	55.1318	1.68859	3.99482	29.4437	5.75644e-08	6.26525e-07
ENSG00000139233.2	LLPH	530.974	668.513	523.551	268.158	270.556	281.854	-1.03978	7.25024	29.4412	5.76406e-08	6.26885e-07
ENSG00000269821.1	KCNQ1OT1	387.199	176.349	81.8644	19.2642	48.6862	34.0702	-2.36846	5.81884	29.4191	5.82995e-08	6.33577e-07
ENSG00000065485.13	PDIA5	2.84705	3.45782	5.71147	24.6582	25.7341	14.2475	2.34843	2.38803	29.3723	5.97245e-08	6.48578e-07
ENSG00000181026.13	AEN	279.011	654.681	489.282	209.595	156.491	190.793	-1.39173	6.93332	29.3701	5.97934e-08	6.48841e-07
ENSG00000067334.9	DNTTIP2	560.868	642.003	584.473	285.11	333.153	302.915	-0.925859	7.5729	29.3346	6.08972e-08	6.60325e-07
ENSG00000145375.7	SPATA5	158.011	38.0361	33.3169	157.967	137.017	141.856	1.76387	5.25733	29.3174	6.14425e-08	6.65742e-07
ENSG00000139410.10	SDSL	52.6704	31.1204	40.9322	98.6328	91.1128	78.0518	1.1456	4.78017	29.3119	6.16153e-08	6.67116e-07
ENSG00000117632.16	STMN1	2506.83	2291.38	1876.22	1124.26	1059.97	1000.43	-1.03157	9.42687	29.3048	6.18438e-08	6.69092e-07
ENSG00000113460.8	BRIX1	347.34	395.344	346.496	178.001	203.091	205.041	-0.861533	6.93957	29.271	6.29293e-08	6.80329e-07
ENSG00000230989.2	HSBP1	818.526	598.203	378.861	198.036	232.998	231.058	-1.4305	7.52782	29.2461	6.37454e-08	6.8864e-07
ENSG00000139117.9	CPNE8	19.9293	3.45782	12.3748	55.4809	38.2534	58.2291	2.06452	3.77335	29.213	6.48414e-08	6.9996e-07
ENSG00000112096.12	SOD2	155.164	121.024	107.566	57.7926	53.5548	53.2734	-1.17503	5.29711	29.2113	6.49009e-08	7.00081e-07
ENSG00000113013.8	HSPA9	760.162	522.131	677.761	1233.68	1238.72	1186.88	0.938095	8.4503	29.1926	6.55279e-08	7.0632e-07
ENSG00000272277.1	RP1-40E16.12	22.7764	32.273	15.2306	5.39398	4.1731	4.95567	-2.17686	2.39523	29.1848	6.57925e-08	7.08647e-07
ENSG00000166797.6	FAM96A	186.482	254.726	229.411	112.503	105.023	114.6	-0.98921	6.09844	29.1711	6.62586e-08	7.13138e-07
ENSG00000168172.4	HOOK3	111.035	62.2408	62.8261	160.278	169.706	205.66	1.30749	5.58944	29.1664	6.6422e-08	7.14368e-07
ENSG00000109445.6	ZNF330	324.563	276.626	217.988	124.062	123.802	125.131	-1.09224	6.28163	29.1546	6.68272e-08	7.18194e-07
ENSG00000159399.5	HK2	22.7764	10.3735	20.942	43.1518	48.6862	55.7513	1.4754	3.83938	29.1283	6.77415e-08	7.27482e-07
ENSG00000184613.6	NELL2	27.047	6.91565	2.85573	48.5458	50.7728	39.0259	2.74151	3.12748	29.1138	6.82491e-08	7.32393e-07
ENSG00000142444.6	C19orf52	112.458	142.923	80.9124	45.4635	40.34	34.0702	-1.44094	4.7981	29.1116	6.83256e-08	7.32673e-07
ENSG00000102531.12	FNDC3A	21.3529	12.6787	15.2306	44.693	39.6445	54.5123	1.55169	3.7326	29.0988	6.87782e-08	7.36982e-07
ENSG00000214357.4	NEURL1B	4.27057	5.76304	8.5672	20.8053	24.3431	25.3978	1.87811	2.57317	29.0631	7.00595e-08	7.50158e-07
ENSG00000105321.8	CCDC9	69.7527	108.345	101.854	32.3639	31.9938	38.4064	-1.42194	4.81809	29.0152	7.18137e-08	7.68375e-07
ENSG00000155313.11	USP25	17.0823	5.76304	16.1825	46.2341	50.7728	35.3091	1.73349	3.66415	29.0129	7.18975e-08	7.68706e-07
ENSG00000162337.7	LRP5	18.5058	0	2.85573	26.1993	42.4265	47.6983	3.75807	2.97825	29.0097	7.20179e-08	7.69426e-07
ENSG00000128165.7	ADM2	7.11762	4.61043	22.8459	46.2341	59.8145	53.8929	2.61961	3.72773	29.008	7.20797e-08	7.6952e-07
ENSG00000261005.1	CTB-58E17.1	21.3529	54.1726	38.0764	8.47625	9.73724	8.05296	-2.11443	3.03153	28.9925	7.26606e-08	7.75153e-07
ENSG00000134291.7	TMEM106C	291.822	326.188	306.515	165.672	162.751	158.581	-0.895585	6.8028	28.955	7.40779e-08	7.89693e-07
ENSG00000109911.13	ELP4	9.96467	0	0	17.7231	12.5193	17.9643	4.94203	2.41282	28.9509	7.42363e-08	7.90802e-07
ENSG00000107341.4	UBE2R2	116.729	109.498	199.901	407.631	349.845	374.772	1.52764	6.6937	28.9434	7.45225e-08	7.93269e-07
ENSG00000114737.11	CISH	24.1999	27.6626	19.0382	6.16455	3.47759	4.95567	-2.22044	2.91928	28.9289	7.50861e-08	7.98099e-07
ENSG00000114767.6	RRP9	116.729	99.1243	65.6819	32.3639	29.9072	30.9729	-1.54269	4.81942	28.9289	7.50834e-08	7.98099e-07
ENSG00000204922.4	C11orf83	150.894	367.682	292.237	123.291	116.847	99.1133	-1.35892	6.17953	28.9191	7.54637e-08	8.01526e-07
ENSG00000160336.10	ZNF761	51.2469	71.4617	51.4032	24.6582	26.4297	21.681	-1.22579	4.02169	28.9096	7.58365e-08	8.04897e-07
ENSG00000172380.5	GNG12	58.3645	32.273	40.9322	96.3211	109.196	86.1047	1.20031	4.71289	28.894	7.6449e-08	8.10806e-07
ENSG00000239282.3	GATSL3	35.5881	13.8313	24.7497	72.4334	62.5965	60.0875	1.4161	4.02964	28.8483	7.82761e-08	8.29578e-07
ENSG00000168028.9	RPSA	1869.09	1156.07	731.068	426.895	355.409	387.162	-1.57004	8.47329	28.8448	7.84164e-08	8.30459e-07
ENSG00000225697.6	SLC26A6	236.305	305.441	177.055	99.4033	109.196	78.6712	-1.25245	6.28778	28.839	7.86515e-08	8.32342e-07
ENSG00000147274.10	RBMX	627.774	734.211	772.952	1661.35	1410.51	1319.45	1.06729	8.80273	28.8044	8.00676e-08	8.46711e-07
ENSG00000187764.7	SEMA4D	0	0	0.951911	10.0174	7.65069	8.67242	4.1757	1.22055	28.7896	8.06828e-08	8.52597e-07
ENSG00000111641.6	NOP2	304.634	333.104	261.776	160.278	148.841	166.015	-0.88532	6.45261	28.7641	8.17541e-08	8.6329e-07
ENSG00000143013.8	LMO4	177.94	153.297	238.93	423.042	395.054	344.419	1.08759	6.84054	28.7615	8.18644e-08	8.63827e-07
ENSG00000165802.15	NSMF	666.209	767.637	930.017	358.314	407.573	325.835	-1.08879	7.84334	28.7458	8.25267e-08	8.70184e-07
ENSG00000163961.4	RNF168	297.516	450.67	450.254	188.789	191.267	183.979	-1.10337	6.85672	28.7359	8.29525e-08	8.7404e-07
ENSG00000118733.12	OLFM3	91.1055	27.6626	41.8841	116.356	113.369	145.573	1.58702	4.9752	28.7127	8.39507e-08	8.83915e-07
ENSG00000210049.1	MT-TF	18268.1	3485.49	2040.9	465.423	478.516	485.655	-3.03037	11.2721	28.6968	8.46427e-08	8.90556e-07
ENSG00000159259.7	CHAF1B	29.894	47.2569	52.3551	16.1819	11.8238	16.1059	-1.56128	4.03082	28.6913	8.48851e-08	8.92461e-07
ENSG00000047249.12	ATP6V1H	39.8587	16.1365	21.894	66.2689	65.3786	60.7069	1.48093	4.25397	28.6758	8.55647e-08	8.98955e-07
ENSG00000182324.5	KCNJ14	56.941	71.4617	34.2688	17.7231	13.9103	17.9643	-1.66547	3.65822	28.6049	8.87588e-08	9.31839e-07
ENSG00000081760.12	AACS	66.9056	33.4256	29.5092	96.3211	91.8083	102.83	1.40113	4.79372	28.5454	9.1527e-08	9.60208e-07
ENSG00000196588.10	MKL1	12.8117	3.45782	3.80764	37.7579	34.0803	21.681	2.53024	3.08694	28.53	9.22573e-08	9.6717e-07
ENSG00000147852.11	VLDLR	1.42352	3.45782	1.90382	15.4114	13.9103	16.1059	2.69434	2.32582	28.4907	9.4151e-08	9.86312e-07
ENSG00000107758.11	PPP3CB	75.4468	32.273	50.4513	113.274	119.629	109.644	1.19578	5.01794	28.4885	9.42547e-08	9.86686e-07
ENSG00000085760.10	MTIF2	213.529	170.586	221.795	362.938	388.794	363.003	0.910915	6.80342	28.4784	9.4752e-08	9.91178e-07
ENSG00000166233.8	ARIH1	38.4351	27.6626	46.6436	107.109	89.0262	104.688	1.43447	4.78071	28.4745	9.4943e-08	9.91748e-07
ENSG00000177200.11	CHD9	64.0586	51.8674	84.7201	146.408	156.491	158.581	1.22315	5.48985	28.4749	9.49228e-08	9.91748e-07
ENSG00000264112.1	RP11-159D12.2	334.528	267.405	85.672	33.1344	66.0741	77.4323	-2.0144	5.89165	28.4579	9.57602e-08	9.99566e-07
ENSG00000213397.6	HAUS7	294.669	236.285	197.046	119.438	112.674	105.927	-1.06405	6.58497	28.4417	9.6564e-08	1.00723e-06
ENSG00000169689.10	STRA13	140.929	142.923	72.3452	32.3639	43.8176	43.9815	-1.55524	5.34446	28.4321	9.70426e-08	1.0115e-06
ENSG00000165288.10	BRWD3	89.682	40.3413	66.6338	167.213	154.405	144.334	1.24303	5.39822	28.424	9.74519e-08	1.01504e-06
ENSG00000136856.13	SLC2A8	307.481	435.686	324.602	160.278	171.097	176.546	-1.01693	6.51619	28.4172	9.77908e-08	1.01784e-06
ENSG00000113407.9	TARS	943.796	847.167	1292.7	2005.79	2132.46	2208.37	1.10905	9.26638	28.4071	9.83039e-08	1.02245e-06
ENSG00000126215.9	XRCC3	27.047	89.9034	59.9704	14.6408	13.9103	9.29188	-2.24938	4.0005	28.4054	9.83895e-08	1.0226e-06
ENSG00000160014.12	CALM3	1352.35	1376.21	972.853	625.702	572.411	584.149	-1.01878	8.43484	28.397	9.88176e-08	1.02632e-06
ENSG00000178947.8	LINC00086	18.5058	13.8313	7.61529	51.6281	39.6445	53.8929	1.9375	3.55891	28.3927	9.90361e-08	1.02785e-06
ENSG00000033327.8	GAB2	9.96467	4.61043	1.90382	23.1171	23.6476	17.9643	2.23209	2.152	28.371	1.00152e-07	1.0387e-06
ENSG00000175906.4	ARL4D	24.1999	81.8352	72.3452	15.4114	15.3014	22.3005	-1.87079	3.87228	28.3621	1.00614e-07	1.04274e-06
ENSG00000124831.14	LRRFIP1	189.329	217.843	290.333	475.441	517.465	549.46	1.17442	7.12506	28.3562	1.00924e-07	1.04521e-06
ENSG00000187735.8	TCEA1	424.21	190.18	285.573	741.287	655.177	699.369	1.29767	7.35779	28.3525	1.01115e-07	1.04644e-06
ENSG00000179271.1	GADD45GIP1	478.304	289.305	262.727	150.261	122.411	118.317	-1.28167	7.02095	28.337	1.01931e-07	1.05413e-06
ENSG00000132670.16	PTPRA	22.7764	20.7469	35.2207	73.204	67.4652	64.4237	1.37998	4.42479	28.3283	1.02386e-07	1.05809e-06
ENSG00000121390.13	PSPC1	109.611	66.8513	78.0567	181.084	171.097	174.068	1.09674	5.71241	28.3154	1.03071e-07	1.06441e-06
ENSG00000147872.5	PLIN2	212.105	492.164	432.168	179.542	160.664	195.749	-1.20158	6.89256	28.3068	1.0353e-07	1.06839e-06
ENSG00000249242.3	TMEM150C	4.27057	4.61043	5.71147	23.1171	18.779	21.0616	2.08166	2.68905	28.2954	1.04145e-07	1.07397e-06
ENSG00000206560.6	ANKRD28	19.9293	10.3735	15.2306	43.1518	44.5131	42.1232	1.55697	3.55917	28.2723	1.05392e-07	1.08606e-06
ENSG00000146416.12	AIG1	24.1999	8.06825	5.71147	41.6107	50.0772	52.654	2.37062	3.45149	28.2698	1.05531e-07	1.08672e-06
ENSG00000100596.2	SPTLC2	49.8233	59.9356	63.778	145.637	110.587	138.759	1.20265	5.0082	28.2303	1.07708e-07	1.10835e-06
ENSG00000132275.6	RRP8	105.341	157.907	138.027	57.7926	66.0741	63.8042	-1.08492	5.36964	28.2172	1.08437e-07	1.11507e-06
ENSG00000182087.8	TMEM259	358.728	493.316	450.254	211.136	185.703	154.865	-1.21534	7.07862	28.1929	1.09806e-07	1.12835e-06
ENSG00000120820.8	GLT8D2	2.84705	2.30522	1.90382	13.8702	18.0834	11.7697	2.62967	1.94691	28.1603	1.11672e-07	1.14671e-06
ENSG00000272994.1	RP11-332H14.2	130.964	134.855	65.6819	40.8401	34.0803	47.6983	-1.44702	4.93886	28.1285	1.13523e-07	1.16489e-06
ENSG00000251136.4	RP11-37B2.1	1.42352	1.15261	2.85573	10.788	19.4745	17.3448	3.02387	2.0769	28.0698	1.1702e-07	1.19993e-06
ENSG00000116117.13	PARD3B	4.27057	2.30522	0	23.1171	20.8655	17.3448	3.34137	1.93961	28.045	1.18527e-07	1.21452e-06
ENSG00000171130.13	ATP6V0E2	251.964	225.911	258.92	108.65	145.363	135.661	-0.883906	6.3107	28.013	1.20504e-07	1.23391e-06
ENSG00000184792.11	OSBP2	1.42352	1.15261	0	13.8702	9.04172	9.91133	3.66183	1.19891	27.9873	1.22111e-07	1.24949e-06
ENSG00000159200.13	RCAN1	17.0823	6.91565	20.942	43.1518	46.5997	47.0788	1.54161	3.66362	27.9659	1.2347e-07	1.26251e-06
ENSG00000106327.8	TFR2	49.8233	50.7147	45.6917	18.4936	24.3431	20.4421	-1.16509	4.07896	27.9372	1.25319e-07	1.28051e-06
ENSG00000102908.16	NFAT5	61.2115	32.273	14.2787	89.3859	94.5903	120.794	1.69645	4.80504	27.9042	1.27475e-07	1.30162e-06
ENSG00000213079.5	SCAF8	39.8587	53.02	76.1529	154.884	133.539	139.998	1.38185	5.2152	27.8779	1.29219e-07	1.31851e-06
ENSG00000011007.8	TCEB3	102.494	167.128	143.739	49.3164	62.5965	59.468	-1.26131	5.24581	27.8464	1.31341e-07	1.33922e-06
ENSG00000184270.3	HIST2H2AB	9.96467	11.5261	10.471	33.905	43.8176	50.1761	2.01979	3.46025	27.835	1.32118e-07	1.34619e-06
ENSG00000067057.12	PFKP	72.5997	29.9678	36.1726	97.8622	94.5903	90.4409	1.29216	4.83533	27.8313	1.32369e-07	1.34781e-06
ENSG00000157036.8	EXOG	105.341	97.9717	87.5758	42.3813	50.7728	36.548	-1.12805	4.80131	27.8238	1.32882e-07	1.35208e-06
ENSG00000115750.12	TAF1B	21.3529	19.5943	29.5092	82.4508	73.0293	53.8929	1.57129	4.28511	27.8172	1.33334e-07	1.35573e-06
ENSG00000062582.9	MRPS24	1296.83	1195.25	1037.58	549.415	619.01	576.096	-0.980668	8.51685	27.7843	1.35625e-07	1.37806e-06
ENSG00000175354.14	PTPN2	35.5881	46.1043	56.1628	105.568	111.283	98.4939	1.19536	4.96503	27.7808	1.35865e-07	1.37954e-06
ENSG00000100478.10	AP4S1	9.96467	4.61043	9.51911	20.8053	37.5579	35.3091	1.99022	3.00192	27.7726	1.36445e-07	1.38446e-06
ENSG00000082068.4	WDR70	64.0586	24.2048	13.3268	84.7625	95.2859	89.8215	1.9268	4.55443	27.7516	1.37932e-07	1.39857e-06
ENSG00000174306.17	ZHX3	7.11762	2.30522	4.75956	26.1993	17.3879	17.9643	2.14845	2.73677	27.7419	1.38624e-07	1.40461e-06
ENSG00000172403.6	SYNPO2	66.9056	54.1726	82.8163	182.625	201.7	207.519	1.56241	5.63361	27.7351	1.39116e-07	1.40861e-06
ENSG00000260924.2	AC004463.6	7.11762	12.6787	9.51911	0.770569	0.695517	0.619458	-3.6064	1.15517	27.7336	1.39223e-07	1.40872e-06
ENSG00000152492.9	CCDC50	86.835	35.7308	78.0567	155.655	155.1	178.404	1.22113	5.51664	27.7261	1.39766e-07	1.41322e-06
ENSG00000196365.7	LONP1	586.492	276.626	316.034	822.967	815.146	709.28	1.21657	7.74633	27.7236	1.39947e-07	1.41407e-06
ENSG00000134909.14	ARHGAP32	1.42352	2.30522	0.951911	12.3291	10.4328	19.2032	3.1417	2.08197	27.6814	1.43034e-07	1.44426e-06
ENSG00000186187.7	ZNRF1	17.0823	13.8313	20.942	50.087	47.2952	40.8843	1.41536	3.98524	27.6584	1.44741e-07	1.46047e-06
ENSG00000120129.5	DUSP1	12.8117	23.0522	16.1825	3.08227	4.86862	3.09729	-2.1887	2.65256	27.6535	1.4511e-07	1.46217e-06
ENSG00000182197.6	EXT1	8.54114	3.45782	0.951911	27.7405	15.3014	27.8756	2.78267	2.64661	27.6548	1.45012e-07	1.46217e-06
ENSG00000198586.9	TLK1	105.341	91.056	166.584	263.534	340.108	295.482	1.40936	6.34516	27.6348	1.46521e-07	1.47536e-06
ENSG00000102316.12	MAGED2	92.5291	78.3773	63.778	158.737	164.142	151.767	1.06296	5.53916	27.6192	1.47708e-07	1.48526e-06
ENSG00000106397.7	PLOD3	38.4351	27.6626	15.2306	81.6803	75.8114	65.6626	1.49164	4.28308	27.6196	1.47675e-07	1.48526e-06
ENSG00000159479.12	MED8	135.235	88.7508	167.536	295.128	262.21	250.881	1.07509	6.40681	27.6113	1.48308e-07	1.49026e-06
ENSG00000151491.8	EPS8	0	0	0	7.70569	5.56414	6.81404	5.87276	1.07459	27.5969	1.49418e-07	1.50038e-06
ENSG00000092439.9	TRPM7	155.164	88.7508	103.758	227.318	247.604	348.136	1.28687	6.06942	27.5806	1.50681e-07	1.51201e-06
ENSG00000130540.9	SULT4A1	82.5644	112.956	89.4796	33.905	49.3817	36.548	-1.22095	4.66416	27.5472	1.53306e-07	1.5373e-06
ENSG00000142459.4	EVI5L	15.6588	5.76304	13.3268	33.1344	37.5579	38.4064	1.68621	3.26857	27.5054	1.56658e-07	1.56982e-06
ENSG00000100580.7	TMED8	361.575	550.947	460.725	194.954	189.876	203.182	-1.19821	6.951	27.5016	1.56968e-07	1.57104e-06
ENSG00000167257.6	RNF214	58.3645	38.0361	63.778	111.732	137.712	141.856	1.31782	5.28659	27.5012	1.56996e-07	1.57104e-06
ENSG00000146834.9	MEPCE	193.599	511.758	402.658	154.884	133.539	170.971	-1.38122	6.68811	27.4917	1.57768e-07	1.57768e-06
ENSG00000105928.9	DFNA5	15.6588	12.6787	14.2787	42.3813	36.8624	35.3091	1.45009	3.45051	27.4889	1.58002e-07	1.57893e-06
ENSG00000107263.14	RAPGEF1	31.3175	8.06825	8.5672	53.9398	52.8593	40.2648	2.15095	3.72804	27.4775	1.58935e-07	1.58635e-06
ENSG00000168209.4	DDIT4	222.07	88.7508	359.822	823.738	727.511	812.729	1.91414	7.76855	27.4771	1.58963e-07	1.58635e-06
ENSG00000163938.12	GNL3	358.728	369.987	366.486	214.218	203.091	197.607	-0.802651	6.86021	27.4707	1.59491e-07	1.59053e-06
ENSG00000132467.2	UTP3	250.54	323.883	239.882	130.997	115.456	121.414	-1.11647	6.21857	27.466	1.59883e-07	1.5927e-06
ENSG00000144867.7	SRPRB	338.799	435.686	376.957	225.777	178.748	208.138	-0.883412	6.77303	27.4654	1.59927e-07	1.5927e-06
ENSG00000140044.8	JDP2	38.4351	48.4095	188.478	309.769	260.123	275.659	2.33497	6.32455	27.4433	1.61772e-07	1.60996e-06
ENSG00000145604.11	SKP2	37.0116	62.2408	67.5857	22.3465	18.0834	21.681	-1.45614	4.10919	27.4346	1.625e-07	1.61611e-06
ENSG00000070413.14	DGCR2	29.894	49.5621	38.0764	104.797	99.459	98.4939	1.3785	4.64131	27.4135	1.64282e-07	1.63271e-06
ENSG00000165724.5	ZMYND19	239.152	599.356	579.714	187.248	174.575	164.776	-1.53356	6.91082	27.4048	1.65022e-07	1.63894e-06
ENSG00000241839.5	PLEKHO2	27.047	50.7147	49.4994	17.7231	13.2148	8.67242	-1.71757	3.34477	27.3814	1.67032e-07	1.65777e-06
ENSG00000148219.12	ASTN2	5.6941	1.15261	0	22.3465	19.4745	23.5394	3.96512	2.04026	27.3794	1.67205e-07	1.65836e-06
ENSG00000128908.11	INO80	56.941	28.8152	54.2589	110.962	123.802	143.095	1.45574	5.20317	27.3702	1.68002e-07	1.66512e-06
ENSG00000078699.17	CBFA2T2	7.11762	3.45782	7.61529	20.8053	22.9521	30.3535	2.03787	2.86255	27.3663	1.68343e-07	1.66736e-06
ENSG00000107731.8	UNC5B	2.84705	1.15261	0.951911	14.6408	11.8238	22.92	3.36388	1.6279	27.3516	1.6962e-07	1.67887e-06
ENSG00000130766.4	SESN2	313.175	260.489	714.885	1393.96	1272.8	1383.87	1.9667	8.48653	27.3474	1.69995e-07	1.68144e-06
ENSG00000105663.10	KMT2B	283.281	277.778	234.17	116.356	133.539	128.228	-1.03475	6.34788	27.3313	1.71416e-07	1.69434e-06
ENSG00000180263.9	FGD6	39.8587	33.4256	32.365	81.6803	75.8114	75.5739	1.18151	4.4232	27.3267	1.71822e-07	1.69719e-06
ENSG00000143774.12	GUK1	563.715	393.039	290.333	172.607	173.184	139.378	-1.28606	6.96712	27.3216	1.72279e-07	1.70056e-06
ENSG00000270172.1	RP5-1024G6.8	8.54114	6.91565	9.51911	30.0522	34.0803	30.3535	1.92453	3.04557	27.3052	1.73744e-07	1.71385e-06
ENSG00000067369.9	TP53BP1	118.152	95.6665	92.3354	183.395	201.004	185.218	0.938358	5.8742	27.2616	1.77706e-07	1.75174e-06
ENSG00000106692.9	FKTN	39.8587	24.2048	35.2207	66.2689	77.2024	73.7156	1.16902	4.20854	27.2426	1.7946e-07	1.76783e-06
ENSG00000120008.11	WDR11	19.9293	17.2891	11.4229	41.6107	41.0355	51.415	1.53002	3.53896	27.2402	1.79684e-07	1.76884e-06
ENSG00000157540.15	DYRK1A	29.894	38.0361	52.3551	111.732	107.805	104.688	1.43092	4.96484	27.2303	1.80607e-07	1.77673e-06
ENSG00000072110.9	ACTN1	384.351	131.397	167.536	440.765	420.092	408.223	1.30071	7.12727	27.1825	1.85125e-07	1.81993e-06
ENSG00000101745.11	ANKRD12	68.3291	57.6304	66.6338	120.979	141.19	135.042	1.07683	5.3136	27.17	1.86324e-07	1.83049e-06
ENSG00000196141.8	SPATS2L	28.4705	21.8995	18.0863	58.5632	60.51	56.9902	1.41892	4.02348	27.0825	1.94958e-07	1.91401e-06
ENSG00000143322.15	ABL2	92.5291	70.3091	125.652	212.677	222.565	267.606	1.33093	5.99225	27.0781	1.95404e-07	1.9171e-06
ENSG00000143797.7	MBOAT2	56.941	42.6465	37.1245	110.962	93.8948	86.7242	1.14376	4.84012	27.0651	1.96719e-07	1.92869e-06
ENSG00000141293.11	SKAP1	111.035	28.8152	27.6054	107.88	94.5903	121.414	1.66964	4.9098	27.0352	1.99788e-07	1.95747e-06
ENSG00000171951.4	SCG2	11.3882	5.76304	3.80764	25.4288	25.0386	21.0616	1.89577	2.84758	27.0308	2.00238e-07	1.96055e-06
ENSG00000112379.8	KIAA1244	5.6941	3.45782	1.90382	19.2642	20.17	14.2475	2.35484	2.24449	27.0218	2.01175e-07	1.96839e-06
ENSG00000111364.11	DDX55	116.729	176.349	171.344	77.8274	71.6383	69.9988	-1.09294	5.55938	27.0191	2.01454e-07	1.96981e-06
ENSG00000149346.10	SLX4IP	0	1.15261	0.951911	13.8702	19.4745	8.67242	4.02762	1.76379	27.0047	2.02957e-07	1.98316e-06
ENSG00000137767.9	SQRDL	11.3882	8.06825	8.5672	30.8227	31.9938	26.6367	1.71171	3.2819	26.9931	2.04179e-07	1.99377e-06
ENSG00000147905.13	ZCCHC7	49.8233	18.4417	24.7497	83.2214	59.8145	87.3436	1.55219	4.5367	26.9772	2.05867e-07	2.0089e-06
ENSG00000188613.5	NANOS1	5.6941	28.8152	39.9803	4.62341	2.78207	3.09729	-2.93334	2.51703	26.9654	2.07132e-07	2.01989e-06
ENSG00000146007.6	ZMAT2	2613.59	2698.25	2245.56	1260.65	1196.99	1276.08	-0.983602	9.4864	26.9632	2.07362e-07	2.02077e-06
ENSG00000070669.12	ASNS	1039.17	881.745	1282.22	2478.15	2312.59	2593.67	1.23648	9.1158	26.9474	2.09063e-07	2.03598e-06
ENSG00000153201.11	RANBP2	99.6467	59.9356	62.8261	139.473	137.017	150.528	1.04067	5.48905	26.9421	2.09643e-07	2.03976e-06
ENSG00000163939.14	PBRM1	101.07	43.7991	71.3933	152.573	166.924	193.89	1.27939	5.66719	26.9413	2.09732e-07	2.03976e-06
ENSG00000112679.10	DUSP22	254.811	155.602	197.998	393.761	406.878	408.843	1.03426	6.82533	26.928	2.11179e-07	2.05246e-06
ENSG00000260708.1	CTA-29F11.1	103.917	80.6825	25.7016	10.0174	6.25965	11.1503	-2.89647	3.95811	26.9241	2.11609e-07	2.05526e-06
ENSG00000129292.16	PHF20L1	99.6467	97.9717	101.854	171.066	202.395	193.89	0.951935	5.87081	26.9222	2.11809e-07	2.05584e-06
ENSG00000156256.10	USP16	153.741	164.823	170.392	299.751	327.589	310.349	0.966459	6.50545	26.9055	2.13647e-07	2.07229e-06
ENSG00000148303.12	RPL7A	4017.18	2806.6	1880.02	923.912	904.172	988.656	-1.5833	9.73786	26.9035	2.13867e-07	2.07304e-06
ENSG00000156831.3	NSMCE2	56.941	12.6787	19.9901	68.5806	74.4203	73.0961	1.81277	4.17792	26.8951	2.14798e-07	2.08067e-06
ENSG00000125257.9	ABCC4	22.7764	4.61043	1.90382	31.5933	22.9521	25.3978	2.5045	2.57143	26.8816	2.16305e-07	2.09388e-06
ENSG00000164307.8	ERAP1	5.6941	4.61043	4.75956	18.4936	18.779	18.5838	1.91176	2.04325	26.864	2.1829e-07	2.11168e-06
ENSG00000105699.12	LSR	152.317	97.9717	86.6239	249.664	245.518	252.739	1.22863	5.89095	26.8311	2.22035e-07	2.14649e-06
ENSG00000132603.9	NIP7	130.964	144.076	128.508	53.1692	70.9428	71.8572	-1.00403	5.32917	26.8234	2.22927e-07	2.15367e-06
ENSG00000167693.12	NXN	139.505	91.056	88.5277	196.495	204.482	178.404	0.949091	5.68709	26.8209	2.23206e-07	2.15494e-06
ENSG00000111271.10	ACAD10	15.6588	8.06825	7.61529	26.1993	33.3848	32.8313	1.65057	2.9038	26.8191	2.23414e-07	2.15551e-06
ENSG00000198363.11	ASPH	247.693	164.823	181.815	382.973	370.015	371.056	0.963238	6.58452	26.8095	2.24537e-07	2.16491e-06
ENSG00000099219.9	ERMP1	8.54114	19.5943	5.71147	36.2167	29.9072	35.9286	1.90373	3.02348	26.8039	2.2518e-07	2.16967e-06
ENSG00000083544.9	TDRD3	2.84705	4.61043	5.71147	20.0348	21.561	21.0616	2.19543	2.66134	26.7992	2.25729e-07	2.17352e-06
ENSG00000128045.5	RASL11B	2.84705	16.1365	19.9901	2.31171	0.695517	1.23892	-3.27248	1.72776	26.7858	2.27297e-07	2.18717e-06
ENSG00000165219.17	GAPVD1	88.2585	53.02	100.903	172.607	188.485	198.227	1.20546	5.83286	26.7317	2.33761e-07	2.24788e-06
ENSG00000164332.6	UBLCP1	41.2822	40.3413	55.2108	115.585	97.3724	105.308	1.22939	4.77451	26.7293	2.34044e-07	2.24911e-06
ENSG00000110092.3	CCND1	288.975	396.497	453.11	207.283	186.399	185.218	-0.992377	6.65221	26.7201	2.35158e-07	2.25832e-06
ENSG00000152256.9	PDK1	28.4705	18.4417	15.2306	51.6281	43.8176	48.9372	1.29134	3.71804	26.6716	2.41146e-07	2.3143e-06
ENSG00000106443.10	PHF14	290.399	189.028	227.507	412.254	465.997	429.904	0.930072	7.0453	26.6377	2.45412e-07	2.35369e-06
ENSG00000170846.11	AC093323.3	68.3291	80.6825	64.73	29.2816	21.561	26.6367	-1.43045	4.30923	26.6184	2.47878e-07	2.37577e-06
ENSG00000119041.6	GTF3C3	92.5291	81.8352	93.2873	169.525	159.969	155.484	0.885857	5.54962	26.6064	2.49422e-07	2.38899e-06
ENSG00000100299.13	ARSA	54.0939	21.8995	12.3748	70.8923	75.1159	71.8572	1.76978	4.22451	26.5992	2.50342e-07	2.39623e-06
ENSG00000133661.11	SFTPD	0	0	0	8.47625	5.56414	5.57513	5.82352	0.721568	26.5847	2.52235e-07	2.41276e-06
ENSG00000135905.14	DOCK10	1.42352	2.30522	0.951911	14.6408	10.4328	16.1059	3.10341	2.12661	26.5662	2.54655e-07	2.4343e-06
ENSG00000064393.11	HIPK2	12.8117	6.91565	1.90382	30.8227	29.9072	40.2648	2.38207	2.82062	26.5598	2.55511e-07	2.44032e-06
ENSG00000147650.7	LRP12	21.3529	29.9678	39.9803	102.486	89.7217	92.2993	1.63645	4.52243	26.5577	2.55788e-07	2.44032e-06
ENSG00000196458.6	ZNF605	62.6351	47.2569	75.201	158.737	139.799	150.528	1.30158	5.17833	26.5586	2.55666e-07	2.44032e-06
ENSG00000165282.9	PIGO	17.0823	5.76304	10.471	28.511	37.5579	51.415	1.89129	3.19422	26.5506	2.56727e-07	2.44767e-06
ENSG00000188483.6	IER5L	259.081	155.602	122.797	53.1692	45.2086	45.8399	-1.83872	6.0347	26.5428	2.57766e-07	2.45596e-06
ENSG00000125266.6	EFNB2	17.0823	13.8313	14.2787	36.9873	41.731	39.6453	1.42806	3.08139	26.5288	2.59635e-07	2.47186e-06
ENSG00000184990.8	SIVA1	1163.02	1289.77	1208.93	700.447	578.67	484.416	-1.02502	8.68227	26.5278	2.59775e-07	2.47186e-06
ENSG00000227603.1	RP11-165J3.6	21.3529	9.22086	14.2787	0.770569	3.47759	0.619458	-3.24865	1.5714	26.516	2.61363e-07	2.48534e-06
ENSG00000153113.19	CAST	338.799	164.823	290.333	579.468	614.837	577.335	1.12662	7.36378	26.5116	2.61961e-07	2.4894e-06
ENSG00000126883.12	NUP214	89.682	69.1565	79.0086	145.637	155.1	169.732	1.02334	5.67951	26.4997	2.6358e-07	2.50315e-06
ENSG00000109089.7	CDR2L	74.0232	290.457	227.507	73.204	68.8562	74.9545	-1.61271	5.62161	26.4681	2.67928e-07	2.54278e-06
ENSG00000167103.7	PIP5KL1	28.4705	16.1365	12.3748	58.5632	54.9459	66.9015	1.75382	4.0154	26.4561	2.69593e-07	2.55691e-06
ENSG00000100605.12	ITPK1	61.2115	14.9839	31.4131	94.7799	84.1576	96.6355	1.56699	4.83184	26.4221	2.74382e-07	2.60063e-06
ENSG00000260083.1	MIR4519	61.2115	130.245	86.6239	33.1344	36.8624	32.8313	-1.34099	4.42099	26.4103	2.76064e-07	2.61487e-06
ENSG00000115970.14	THADA	44.1292	6.91565	8.5672	100.944	97.3724	94.1577	3.08693	4.09216	26.3931	2.78528e-07	2.63649e-06
ENSG00000060656.15	PTPRU	11.3882	13.8313	10.471	38.5284	40.34	39.0259	1.74835	3.26311	26.3858	2.79583e-07	2.64303e-06
ENSG00000174744.9	BRMS1	61.2115	99.1243	79.9605	36.9873	24.3431	25.3978	-1.4552	4.66677	26.386	2.79559e-07	2.64303e-06
ENSG00000115866.6	DARS	446.987	224.759	303.66	641.113	657.959	634.945	1.09187	7.55253	26.3783	2.80674e-07	2.65162e-06
ENSG00000100784.5	RPS6KA5	1.42352	1.15261	0	7.70569	11.1283	11.1503	3.55934	1.93215	26.3624	2.82991e-07	2.67177e-06
ENSG00000172409.5	CLP1	24.1999	40.3413	25.7016	7.70569	11.1283	7.4335	-1.73395	2.88075	26.355	2.84077e-07	2.68029e-06
ENSG00000148200.12	NR6A1	2.84705	5.76304	7.61529	16.9525	27.8207	25.3978	2.05483	2.58559	26.3526	2.84438e-07	2.68195e-06
ENSG00000150867.9	PIP4K2A	52.6704	43.7991	57.1147	98.6328	93.8948	110.883	1.00817	4.89075	26.3364	2.86836e-07	2.7028e-06
ENSG00000129493.10	HEATR5A	55.5174	18.4417	38.0764	95.5505	93.8948	102.83	1.37826	4.67843	26.3219	2.88999e-07	2.72142e-06
ENSG00000246889.2	AP000487.5	19.9293	16.1365	3.80764	0	0.695517	0	-5.20493	1.27561	26.32	2.89284e-07	2.72234e-06
ENSG00000154240.12	CEP112	8.54114	8.06825	7.61529	33.1344	35.4714	26.6367	1.99281	3.05852	26.3114	2.90574e-07	2.73271e-06
ENSG00000245848.2	CEBPA	45.5528	127.939	127.556	39.299	31.9938	41.5037	-1.54816	4.81696	26.3052	2.91506e-07	2.73971e-06
ENSG00000113300.7	CNOT6	52.6704	51.8674	77.1048	126.373	132.844	126.989	1.1132	5.26488	26.2811	2.95168e-07	2.77233e-06
ENSG00000146247.13	PHIP	306.058	286.999	368.39	538.627	681.607	783.615	1.08978	7.60802	26.2693	2.96976e-07	2.78751e-06
ENSG00000117289.7	TXNIP	293.246	187.875	173.248	497.017	502.859	478.841	1.24136	7.26652	26.258	2.98713e-07	2.802e-06
ENSG00000112308.8	C6orf62	207.834	258.184	188.478	111.732	105.023	117.078	-0.936742	6.00758	26.2552	2.99143e-07	2.80422e-06
ENSG00000100109.12	TFIP11	46.9763	121.024	93.2873	34.6756	31.9938	35.3091	-1.44994	4.5871	26.235	3.02291e-07	2.83191e-06
ENSG00000143228.8	NUF2	68.3291	64.546	59.9704	144.867	109.196	136.281	1.05264	5.27953	26.2212	3.04457e-07	2.84859e-06
ENSG00000253729.3	PRKDC	375.81	81.8352	72.3452	327.492	316.46	336.366	1.80302	6.58873	26.2212	3.04464e-07	2.84859e-06
ENSG00000188419.9	CHM	37.0116	6.91565	27.6054	76.2863	77.8979	72.4766	1.53576	4.20759	26.2157	3.05328e-07	2.85484e-06
ENSG00000112130.12	RNF8	189.329	366.529	290.333	122.52	132.148	118.936	-1.2149	6.27434	26.2123	3.0587e-07	2.85806e-06
ENSG00000261431.1	RP4-616B8.4	24.1999	40.3413	25.7016	6.16455	11.8238	8.05296	-1.73938	2.94811	26.1953	3.0857e-07	2.88144e-06
ENSG00000079332.10	SAR1A	499.657	575.151	450.254	278.175	249.691	256.456	-0.927526	7.26534	26.18	3.11032e-07	2.90256e-06
ENSG00000109265.8	KIAA1211	0	0	0	10.0174	11.8238	11.7697	6.61308	1.63992	26.1684	3.12902e-07	2.91814e-06
ENSG00000116863.10	ADPRHL2	103.917	236.285	169.44	61.6455	83.4621	59.468	-1.31144	5.45923	26.1583	3.14535e-07	2.93149e-06
ENSG00000205922.4	ONECUT3	1.42352	2.30522	1.90382	13.8702	10.4328	12.3892	2.63051	1.76169	26.1548	3.15115e-07	2.93502e-06
ENSG00000178896.6	EXOSC4	209.258	251.269	228.459	97.0916	118.238	102.83	-1.08546	6.20158	26.0834	3.26976e-07	3.04354e-06
ENSG00000214367.3	HAUS3	65.4821	78.3773	53.307	20.0348	31.9938	28.4951	-1.24151	4.14263	26.0787	3.27787e-07	3.04913e-06
ENSG00000130829.13	DUSP9	122.423	152.144	129.46	74.7451	60.51	53.2734	-1.0772	5.48991	26.051	3.32521e-07	3.09119e-06
ENSG00000069869.11	NEDD4	24.1999	16.1365	19.0382	46.2341	66.0741	56.9902	1.55635	3.92973	26.047	3.33204e-07	3.09556e-06
ENSG00000198399.10	ITSN2	83.9879	62.2408	102.806	160.278	187.79	185.838	1.12453	5.74722	26.0446	3.33623e-07	3.09747e-06
ENSG00000131446.11	MGAT1	92.5291	162.518	164.681	73.9746	67.4652	68.1404	-1.07505	5.24223	26.0072	3.40151e-07	3.15606e-06
ENSG00000115902.6	SLC1A4	35.5881	28.8152	103.758	136.391	155.1	158.581	1.91443	5.40924	25.9907	3.4307e-07	3.18111e-06
ENSG00000123329.13	ARHGAP9	5.6941	1.15261	1.90382	14.6408	17.3879	32.2118	2.93398	2.35467	25.9824	3.44536e-07	3.19267e-06
ENSG00000095380.10	NANS	237.728	205.164	184.671	102.486	104.328	102.211	-0.981482	6.09084	25.9811	3.44783e-07	3.19292e-06
ENSG00000056097.11	ZFR	199.293	190.18	288.429	483.146	490.34	482.558	1.15686	6.97551	25.9702	3.4673e-07	3.20687e-06
ENSG00000243686.2	RPLP1P11	7.11762	20.7469	8.5672	0	0	1.85838	-4.38161	1.65978	25.9714	3.4652e-07	3.20687e-06
ENSG00000025770.14	NCAPH2	417.093	401.108	423.6	245.811	206.569	205.041	-0.887017	7.32211	25.9136	3.57052e-07	3.30023e-06
ENSG00000075643.5	MOCOS	32.7411	18.4417	31.4131	63.1866	60.51	57.6096	1.16222	4.27076	25.902	3.59201e-07	3.31798e-06
ENSG00000101596.10	SMCHD1	96.7996	99.1243	86.6239	204.201	182.226	179.643	1.03519	5.81132	25.8964	3.60234e-07	3.32541e-06
ENSG00000145675.10	PIK3R1	11.3882	24.2048	14.2787	46.2341	45.2086	52.0345	1.57367	3.79226	25.885	3.62382e-07	3.34312e-06
ENSG00000146856.10	AGBL3	24.1999	25.3574	12.3748	2.31171	1.39103	9.29188	-2.67311	2.41287	25.8555	3.67947e-07	3.39231e-06
ENSG00000156026.10	MCU	12.8117	10.3735	11.4229	30.0522	31.2983	43.3621	1.63575	3.28873	25.8166	3.75438e-07	3.45917e-06
ENSG00000153363.8	LINC00467	311.752	106.04	147.546	426.895	366.538	359.905	1.37683	6.68859	25.8009	3.78507e-07	3.48524e-06
ENSG00000164451.9	FAM26D	15.6588	8.06825	12.3748	29.2816	34.0803	39.0259	1.55435	3.19594	25.793	3.80069e-07	3.49741e-06
ENSG00000059769.15	DNAJC25	121	148.686	64.73	33.1344	36.8624	40.8843	-1.59064	4.7036	25.7775	3.83131e-07	3.52335e-06
ENSG00000092020.6	PPP2R3C	123.847	72.6143	107.566	202.66	223.957	188.935	1.04998	5.98141	25.7538	3.87858e-07	3.56456e-06
ENSG00000110713.11	NUP98	38.4351	24.2048	50.4513	99.4033	84.8531	100.352	1.36628	4.94459	25.7269	3.93303e-07	3.61232e-06
ENSG00000117691.5	NENF	822.797	617.798	496.898	321.327	301.854	275.04	-1.06732	7.67438	25.7234	3.94027e-07	3.6144e-06
ENSG00000215251.3	FASTKD5	79.7173	225.911	241.785	75.5157	81.3755	79.9101	-1.37037	5.51277	25.724	3.93895e-07	3.6144e-06
ENSG00000012174.7	MBTPS2	29.894	14.9839	13.3268	47.7752	54.9459	47.0788	1.5319	3.88821	25.7206	3.94601e-07	3.61738e-06
ENSG00000177602.4	GSG2	19.9293	39.1887	25.7016	6.93512	1.39103	6.19458	-2.46624	2.76611	25.717	3.95329e-07	3.62178e-06
ENSG00000112701.13	SENP6	140.929	74.9195	87.5758	194.954	219.783	205.041	1.15094	5.83252	25.7108	3.96602e-07	3.63115e-06
ENSG00000171793.9	CTPS1	75.4468	74.9195	98.9988	164.131	151.623	167.873	0.972509	5.68322	25.6951	3.99834e-07	3.65843e-06
ENSG00000151929.5	BAG3	103.917	140.618	115.181	40.0696	44.5131	59.468	-1.2849	5.0951	25.6875	4.01427e-07	3.6707e-06
ENSG00000115145.5	STAM2	14.2352	12.6787	15.2306	42.3813	38.2534	29.734	1.39232	3.36219	25.6722	4.04622e-07	3.69759e-06
ENSG00000185344.9	ATP6V0A2	17.0823	19.5943	17.1344	49.3164	42.4265	47.6983	1.39589	3.85951	25.665	4.0613e-07	3.70903e-06
ENSG00000142166.8	IFNAR1	48.3998	65.6986	61.8742	121.75	134.235	142.475	1.19745	5.01737	25.6298	4.13612e-07	3.77499e-06
ENSG00000257815.1	RP11-611E13.2	32.7411	35.7308	20.942	6.16455	8.34621	11.1503	-1.71128	2.68044	25.6278	4.14021e-07	3.77635e-06
ENSG00000109686.12	SH3D19	9.96467	0	0	11.5585	11.8238	11.7697	4.51443	1.87041	25.6226	4.15147e-07	3.78425e-06
ENSG00000153822.9	KCNJ16	32.7411	8.06825	41.8841	81.6803	91.1128	91.0604	1.49933	4.4856	25.6194	4.15835e-07	3.78814e-06
ENSG00000101407.8	TTI1	28.4705	49.5621	44.7398	10.0174	13.9103	17.3448	-1.54316	3.51615	25.6169	4.16367e-07	3.79061e-06
ENSG00000145715.10	RASA1	18.5058	9.22086	15.2306	33.1344	40.34	39.6453	1.44211	3.37639	25.6088	4.18129e-07	3.80427e-06
ENSG00000119397.12	CNTRL	59.788	23.0522	43.7879	98.6328	139.799	125.131	1.53343	5.10485	25.6021	4.19583e-07	3.81511e-06
ENSG00000082641.11	NFE2L1	206.411	189.028	205.613	384.514	347.063	370.436	0.90628	6.59146	25.596	4.20907e-07	3.82475e-06
ENSG00000115808.7	STRN	32.7411	26.51	52.3551	94.7799	92.5038	82.388	1.35977	4.66709	25.5924	4.21694e-07	3.82951e-06
ENSG00000156853.7	ZNF689	142.352	207.469	191.334	93.2388	87.6352	73.7156	-1.07314	5.81835	25.5598	4.28881e-07	3.89234e-06
ENSG00000179598.5	PLD6	18.5058	34.5782	33.3169	6.16455	9.04172	7.4335	-1.90892	2.81924	25.5557	4.29797e-07	3.89822e-06
ENSG00000182108.5	DEXI	66.9056	129.092	110.422	47.0047	38.949	47.0788	-1.2511	4.67987	25.5484	4.31423e-07	3.91053e-06
ENSG00000100416.8	TRMU	68.3291	74.9195	58.0666	24.6582	27.1252	32.8313	-1.20108	4.63113	25.5263	4.36394e-07	3.95312e-06
ENSG00000187079.10	TEAD1	17.0823	3.45782	2.85573	23.8876	31.9938	22.92	2.48509	3.08474	25.5042	4.41416e-07	3.99612e-06
ENSG00000119888.6	EPCAM	61.2115	47.2569	50.4513	96.3211	105.023	100.972	0.970653	4.73982	25.4858	4.45643e-07	4.03188e-06
ENSG00000132475.4	H3F3B	3526.07	3794.39	2993.76	1754.58	1742.97	1742.54	-0.943921	9.99597	25.4698	4.49365e-07	4.06121e-06
ENSG00000143207.15	RFWD2	12.8117	13.8313	12.3748	31.5933	42.4265	53.8929	1.74405	3.64076	25.4694	4.49444e-07	4.06121e-06
ENSG00000159131.12	GART	121	106.04	164.681	241.959	250.386	240.35	0.969323	6.23154	25.4532	4.53248e-07	4.09248e-06
ENSG00000181544.9	FANCB	27.047	35.7308	25.7016	9.24682	8.34621	4.95567	-1.94583	3.43577	25.4522	4.53469e-07	4.09248e-06
ENSG00000178988.10	MRFAP1L1	619.233	809.131	834.826	322.098	371.406	418.134	-0.998236	7.57232	25.4486	4.5433e-07	4.09771e-06
ENSG00000165502.6	RPL36AL	521.01	501.384	371.245	228.859	209.351	242.828	-0.994168	7.01564	25.4372	4.57011e-07	4.11934e-06
ENSG00000160714.5	UBE2Q1	431.328	458.738	390.284	241.188	239.258	232.297	-0.812033	7.05158	25.4286	4.59054e-07	4.13519e-06
ENSG00000114670.9	NEK11	7.11762	0	0.951911	15.4114	15.3014	19.8227	3.65483	2.02626	25.4264	4.59592e-07	4.13747e-06
ENSG00000260589.1	RP11-390B4.5	58.3645	51.8674	15.2306	4.62341	11.1283	4.95567	-2.58661	3.4181	25.4244	4.60055e-07	4.13907e-06
ENSG00000186815.8	TPCN1	22.7764	5.76304	1.90382	25.4288	22.2565	27.8756	2.22607	2.81598	25.4155	4.62192e-07	4.15573e-06
ENSG00000173530.5	TNFRSF10D	34.1646	40.3413	55.2108	9.24682	20.17	8.05296	-1.92427	3.13373	25.4031	4.65175e-07	4.17996e-06
ENSG00000165632.7	TAF3	46.9763	35.7308	49.4994	88.6154	99.459	98.4939	1.14356	4.94702	25.3974	4.66549e-07	4.18971e-06
ENSG00000164054.11	SHISA5	866.926	942.833	891.941	528.61	493.817	518.487	-0.779232	8.11123	25.3955	4.67005e-07	4.19122e-06
ENSG00000161013.12	MGAT4B	227.764	232.827	176.104	105.568	95.9814	110.264	-0.99059	5.9393	25.3904	4.68254e-07	4.19983e-06
ENSG00000184787.14	UBE2G2	679.021	1120.33	942.392	440.765	472.256	418.754	-1.05591	7.98323	25.3753	4.71929e-07	4.23018e-06
ENSG00000111319.8	SCNN1A	11.3882	5.76304	8.5672	30.0522	25.7341	24.1589	1.67205	2.83281	25.365	4.74452e-07	4.25018e-06
ENSG00000186350.8	RXRA	39.8587	19.5943	65.6819	116.356	129.366	109.644	1.63295	5.21721	25.3489	4.78426e-07	4.28314e-06
ENSG00000213853.5	EMP2	109.611	172.891	194.19	53.9398	58.4234	85.4853	-1.29038	5.79756	25.3379	4.8116e-07	4.30496e-06
ENSG00000205336.7	GPR56	0	0	0.951911	12.3291	7.65069	9.29188	4.32978	1.22545	25.3306	4.82991e-07	4.31868e-06
ENSG00000119523.8	ALG2	92.5291	167.128	143.739	70.1217	62.5965	63.1848	-1.09133	5.15005	25.2976	4.91328e-07	4.39053e-06
ENSG00000094631.14	HDAC6	192.176	141.771	155.162	282.799	298.377	281.234	0.859177	6.43801	25.275	4.97111e-07	4.43948e-06
ENSG00000163346.12	PBXIP1	37.0116	23.0522	26.6535	69.3512	77.2024	85.4853	1.47083	4.0315	25.2462	5.04589e-07	4.50349e-06
ENSG00000015133.14	CCDC88C	24.1999	9.22086	34.2688	73.9746	68.8562	96.6355	1.78583	4.46111	25.2426	5.05529e-07	4.50911e-06
ENSG00000119915.4	ELOVL3	2.84705	32.273	22.8459	4.62341	2.78207	1.85838	-2.80808	2.65573	25.2099	5.14171e-07	4.58338e-06
ENSG00000141480.13	ARRB2	135.235	172.891	178.007	73.9746	93.8948	73.0961	-0.991068	5.66536	25.1956	5.17989e-07	4.61066e-06
ENSG00000143222.7	UFC1	1281.17	1060.4	870.047	503.181	546.677	501.761	-1.01047	8.43984	25.1953	5.18082e-07	4.61066e-06
ENSG00000172318.4	B3GALT1	2.84705	0	0	11.5585	11.1283	7.4335	4.32592	1.04002	25.1949	5.18184e-07	4.61066e-06
ENSG00000178718.5	RPP25	17.0823	69.1565	72.3452	14.6408	16.6924	13.6281	-1.97109	3.87164	25.1835	5.21276e-07	4.63533e-06
ENSG00000267194.1	RP1-193H18.2	29.894	3.45782	23.7978	80.1391	66.0741	79.9101	1.83508	3.93025	25.1745	5.23703e-07	4.65407e-06
ENSG00000115268.5	RPS15	4065.58	2736.29	1629.67	1024.86	883.307	800.96	-1.59858	9.77718	25.1648	5.26347e-07	4.67471e-06
ENSG00000178425.9	NT5DC1	44.1292	16.1365	21.894	73.204	51.4683	56.3707	1.39373	4.23017	25.1584	5.28085e-07	4.68728e-06
ENSG00000102974.10	CTCF	203.564	278.931	437.879	721.252	725.424	783.615	1.40238	7.69738	25.1547	5.29092e-07	4.69335e-06
ENSG00000245910.4	SNHG6	1459.11	826.42	568.291	296.669	310.201	313.446	-1.43436	7.93939	25.1212	5.38386e-07	4.77288e-06
ENSG00000107669.13	ATE1	64.0586	14.9839	61.8742	152.573	127.975	131.945	1.38429	5.08243	25.1166	5.39651e-07	4.78117e-06
ENSG00000128335.9	APOL2	17.0823	36.8835	32.365	6.16455	9.04172	11.7697	-1.68893	3.0969	25.0957	5.45547e-07	4.83047e-06
ENSG00000177192.9	PUS1	74.0232	94.5138	60.9223	35.4462	30.6028	32.8313	-1.16959	4.50158	25.0876	5.4784e-07	4.84782e-06
ENSG00000149600.7	COMMD7	41.2822	27.6626	42.836	90.1565	79.289	84.8658	1.2119	4.705	25.0845	5.48727e-07	4.85271e-06
ENSG00000150938.5	CRIM1	14.2352	2.30522	1.90382	18.4936	20.17	17.3448	2.49254	2.22538	25.0806	5.49834e-07	4.85954e-06
ENSG00000145425.5	RPS3A	1814.99	1133.01	794.846	463.112	433.307	424.948	-1.36697	8.39518	25.0784	5.50473e-07	4.86223e-06
ENSG00000177337.3	DLGAP1-AS1	42.7057	23.0522	22.8459	60.1043	82.071	89.202	1.47859	4.22983	25.0698	5.52914e-07	4.88083e-06
ENSG00000120756.8	PLS1	25.6234	11.5261	14.2787	57.0221	34.0803	43.3621	1.48392	3.91466	25.0671	5.53706e-07	4.88485e-06
ENSG00000173166.13	RAPH1	5.6941	8.06825	10.471	33.1344	27.8207	25.3978	1.79295	2.92439	25.0597	5.55827e-07	4.90059e-06
ENSG00000198265.7	HELZ	38.4351	19.5943	22.8459	66.2689	55.6414	52.0345	1.20953	4.27181	25.0539	5.57494e-07	4.9123e-06
ENSG00000139182.9	CLSTN3	27.047	12.6787	13.3268	58.5632	52.1638	42.7426	1.64542	3.47697	25.0403	5.61438e-07	4.94405e-06
ENSG00000167930.11	ITFG3	58.3645	63.3934	46.6436	121.75	120.324	102.83	1.0708	5.05645	25.0249	5.65953e-07	4.9808e-06
ENSG00000136141.10	LRCH1	0	2.30522	1.90382	12.3291	13.2148	11.7697	2.96234	2.05639	25.0211	5.67073e-07	4.98764e-06
ENSG00000065882.11	TBC1D1	31.3175	13.8313	13.3268	54.7104	38.949	53.2734	1.55461	3.75525	24.9711	5.81974e-07	5.11559e-06
ENSG00000022567.5	SLC45A4	0	1.15261	7.61529	23.8876	13.9103	13.6281	3.15392	2.16274	24.9647	5.8389e-07	5.12934e-06
ENSG00000163808.12	KIF15	72.5997	96.8191	98.0468	161.819	176.661	169.732	0.941349	5.72762	24.9432	5.90456e-07	5.18388e-06
ENSG00000272953.1	RP11-1275H24.2	15.6588	21.8995	5.71147	0.770569	2.08655	0	-3.74963	1.58619	24.9324	5.93769e-07	5.20982e-06
ENSG00000105732.9	ZNF574	28.4705	74.9195	72.3452	19.2642	22.9521	21.0616	-1.5801	3.85982	24.9021	6.03164e-07	5.28906e-06
ENSG00000219928.2	RP11-40C6.2	34.1646	23.0522	16.1825	7.70569	6.25965	2.47783	-2.1007	2.69851	24.8963	6.04985e-07	5.30183e-06
ENSG00000152952.7	PLOD2	8.54114	3.45782	1.90382	15.4114	24.3431	21.681	2.35742	2.23182	24.8766	6.11196e-07	5.35303e-06
ENSG00000142949.12	PTPRF	9.96467	4.61043	4.75956	25.4288	27.1252	23.5394	2.05027	2.65631	24.8463	6.20866e-07	5.43445e-06
ENSG00000102910.9	LONP2	113.882	53.02	98.9988	197.266	204.482	164.776	1.0468	5.76553	24.7914	6.38821e-07	5.58824e-06
ENSG00000087448.5	KLHL42	209.258	286.999	289.381	130.997	129.366	143.095	-0.9505	6.16028	24.7814	6.42155e-07	5.61402e-06
ENSG00000120805.9	ARL1	140.929	97.9717	98.9988	190.33	208.655	210.616	0.900795	5.86405	24.7769	6.43648e-07	5.6237e-06
ENSG00000108379.5	WNT3	35.5881	48.4095	53.307	18.4936	18.779	13.6281	-1.42547	3.6315	24.7472	6.53626e-07	5.70402e-06
ENSG00000170153.6	RNF150	4.27057	0	0	10.788	6.95517	9.91133	4.21951	1.01106	24.748	6.53368e-07	5.70402e-06
ENSG00000161036.6	LRWD1	92.5291	55.3252	61.8742	22.3465	17.3879	29.734	-1.53137	4.70231	24.7436	6.54845e-07	5.70779e-06
ENSG00000242125.2	SNHG3	166.552	201.706	131.364	63.9572	70.2472	74.335	-1.22258	5.44562	24.7441	6.54692e-07	5.70779e-06
ENSG00000144120.8	TMEM177	214.952	426.465	348.399	138.702	156.491	127.608	-1.26757	6.36687	24.7402	6.56023e-07	5.71463e-06
ENSG00000120053.9	GOT1	307.481	221.301	345.544	547.104	534.853	543.884	0.921691	7.15504	24.6996	6.69965e-07	5.82213e-06
ENSG00000169914.5	OTUD3	72.5997	114.108	78.0567	35.4462	32.6893	26.0173	-1.46873	4.47382	24.7006	6.69626e-07	5.82213e-06
ENSG00000216895.4	AC009403.2	72.5997	70.3091	37.1245	14.6408	35.4714	16.7254	-1.6086	4.18946	24.7017	6.69252e-07	5.82213e-06
ENSG00000235513.1	RP4-756G23.5	0	1.15261	0	8.47625	19.4745	8.05296	4.59375	1.4978	24.7029	6.68846e-07	5.82213e-06
ENSG00000132388.8	UBE2G1	52.6704	71.4617	94.2392	167.213	149.536	168.493	1.15301	5.45577	24.6884	6.73875e-07	5.84911e-06
ENSG00000174437.12	ATP2A2	71.1762	116.413	122.797	215.759	223.261	252.12	1.12053	6.09957	24.6885	6.73866e-07	5.84911e-06
ENSG00000142599.13	RERE	207.834	97.9717	108.518	244.27	262.21	287.429	1.16462	6.34019	24.661	6.8355e-07	5.92954e-06
ENSG00000069122.14	GPR116	0	0	0	6.16455	5.56414	6.19458	5.71791	0.563241	24.659	6.8424e-07	5.93198e-06
ENSG00000260023.1	RP11-49C24.1	27.047	49.5621	32.365	6.93512	13.9103	10.5308	-1.74639	3.09416	24.614	7.004e-07	6.06846e-06
ENSG00000113732.4	ATP6V0E1	150.894	192.486	157.065	72.4334	84.1576	80.5296	-1.04691	5.5131	24.6111	7.01456e-07	6.07399e-06
ENSG00000172216.4	CEBPB	123.847	96.8191	257.968	398.384	299.768	367.958	1.48047	6.72899	24.5963	7.06889e-07	6.11739e-06
ENSG00000100353.13	EIF3D	1285.44	1474.19	1298.41	772.11	744.203	748.306	-0.810973	8.74069	24.5892	7.09499e-07	6.13267e-06
ENSG00000140598.9	EFTUD1	11.3882	10.3735	11.4229	33.905	29.2117	28.4951	1.47725	3.36098	24.5892	7.0949e-07	6.13267e-06
ENSG00000198815.4	FOXJ3	15.6588	21.8995	34.2688	73.9746	70.2472	75.5739	1.61206	4.3067	24.5713	7.16101e-07	6.18606e-06
ENSG00000142207.5	URB1	65.4821	62.2408	73.2972	123.291	133.539	166.015	1.10071	5.16947	24.5549	7.22213e-07	6.23515e-06
ENSG00000121210.11	KIAA0922	7.11762	1.15261	6.66338	23.8876	23.6476	26.0173	2.29481	2.58543	24.5478	7.24893e-07	6.25457e-06
ENSG00000168038.6	ULK4	41.2822	24.2048	21.894	60.8749	69.5517	69.9988	1.29752	4.17853	24.523	7.34278e-07	6.33179e-06
ENSG00000221978.7	CCNL2	583.645	598.203	341.736	191.101	253.864	237.253	-1.15397	7.15635	24.5093	7.39509e-07	6.37311e-06
ENSG00000039068.14	CDH1	24.1999	18.4417	19.9901	3.85284	6.25965	6.19458	-1.85618	2.70291	24.5076	7.40165e-07	6.37498e-06
ENSG00000141627.9	DYM	18.5058	8.06825	3.80764	60.1043	40.34	54.5123	2.60137	3.41495	24.5047	7.41292e-07	6.38091e-06
ENSG00000172009.10	THOP1	384.351	485.248	436.927	249.664	228.825	218.049	-0.881117	7.28281	24.4998	7.43179e-07	6.39337e-06
ENSG00000090674.11	MCOLN1	37.0116	46.1043	22.8459	6.16455	4.1731	11.1503	-2.22056	3.44141	24.48	7.50833e-07	6.45539e-06
ENSG00000256525.2	POLG2	82.5644	68.0039	33.3169	22.3465	22.9521	23.5394	-1.43802	3.97186	24.4572	7.59801e-07	6.52863e-06
ENSG00000158079.10	PTPDC1	18.5058	20.7469	31.4131	56.2515	68.1607	82.388	1.54945	4.3088	24.4541	7.61021e-07	6.53525e-06
ENSG00000116539.6	ASH1L	119.576	71.4617	68.5376	174.919	168.315	170.971	1.10259	5.6929	24.4508	7.62302e-07	6.54238e-06
ENSG00000115507.5	OTX1	14.2352	47.2569	46.6436	9.24682	9.73724	9.91133	-2.00549	3.05774	24.4461	7.64198e-07	6.55478e-06
ENSG00000105643.5	ARRDC2	29.894	55.3252	57.1147	19.2642	15.9969	18.5838	-1.44536	3.87522	24.4386	7.67157e-07	6.57627e-06
ENSG00000148180.12	GSN	32.7411	27.6626	15.2306	67.81	57.0324	69.9988	1.43089	4.07366	24.4368	7.67892e-07	6.5787e-06
ENSG00000267216.1	AC010642.1	4.27057	4.61043	7.61529	0	0	0	-5.61119	1.08942	24.4199	7.74645e-07	6.63264e-06
ENSG00000186522.10	Sep-10	55.5174	32.273	53.307	104.797	92.5038	123.272	1.2202	5.0565	24.4185	7.7519e-07	6.6334e-06
ENSG00000212907.2	MT-ND4L	2498.28	2194.57	1375.51	780.586	873.57	862.286	-1.24306	9.24729	24.396	7.84317e-07	6.70755e-06
ENSG00000013288.4	MAN2B2	46.9763	20.7469	8.5672	77.8274	82.071	78.6712	1.98033	3.90681	24.3683	7.95662e-07	6.80057e-06
ENSG00000138698.10	RAP1GDS1	89.682	43.7991	47.5956	115.585	133.539	116.458	1.20472	5.22582	24.3572	8.00259e-07	6.83584e-06
ENSG00000141560.10	FN3KRP	35.5881	43.7991	58.0666	11.5585	26.4297	10.5308	-1.70914	3.83707	24.3535	8.01815e-07	6.8451e-06
ENSG00000136068.10	FLNB	136.658	31.1204	41.8841	144.867	148.841	151.148	1.72648	5.20101	24.3416	8.06781e-07	6.88346e-06
ENSG00000251192.3	ZNF674	24.1999	17.2891	23.7978	59.3338	59.119	71.8572	1.57368	4.14317	24.3262	8.1327e-07	6.93475e-06
ENSG00000091140.8	DLD	160.858	108.345	155.162	275.864	254.559	236.014	0.886349	6.33974	24.3132	8.18753e-07	6.97741e-06
ENSG00000153982.6	GDPD1	8.54114	8.06825	22.8459	47.7752	52.8593	42.1232	2.03634	3.92018	24.3028	8.23174e-07	7.01097e-06
ENSG00000145782.8	ATG12	609.268	480.637	409.322	255.829	271.252	245.925	-0.914386	7.20891	24.2889	8.29169e-07	7.05574e-06
ENSG00000186501.10	TMEM222	41.2822	54.1726	43.7879	15.4114	15.3014	17.3448	-1.49791	3.68863	24.2883	8.29401e-07	7.05574e-06
ENSG00000164032.7	H2AFZ	4182.31	3831.27	3173.67	1981.9	1646.29	1860.85	-0.991133	10.0308	24.2825	8.31935e-07	7.07315e-06
ENSG00000166272.12	WBP1L	12.8117	11.5261	30.4612	50.087	56.3369	71.2377	1.88495	3.83686	24.2734	8.35837e-07	7.10217e-06
ENSG00000086300.11	SNX10	103.917	63.3934	85.672	167.984	160.664	159.82	0.99125	5.69928	24.2561	8.43399e-07	7.16223e-06
ENSG00000136404.11	TM6SF1	0	1.15261	0	9.24682	7.65069	8.05296	4.09939	1.18484	24.233	8.53592e-07	7.24457e-06
ENSG00000135622.8	SEMA4F	22.7764	10.3735	13.3268	43.9224	38.949	40.8843	1.48126	3.31642	24.2209	8.58956e-07	7.28583e-06
ENSG00000132436.7	FIGNL1	35.5881	81.8352	92.3354	23.1171	20.8655	30.3535	-1.58119	4.4075	24.1942	8.70938e-07	7.38269e-06
ENSG00000132842.9	AP3B1	39.8587	13.8313	19.0382	65.4983	55.6414	61.9458	1.58314	4.03404	24.1932	8.71391e-07	7.38269e-06
ENSG00000137501.12	SYTL2	31.3175	25.3574	23.7978	57.7926	52.8593	66.2821	1.18678	4.24205	24.1903	8.72717e-07	7.38962e-06
ENSG00000198961.5	PJA2	109.611	53.02	89.4796	174.148	192.658	185.218	1.12799	5.75418	24.1876	8.73914e-07	7.39544e-06
ENSG00000131043.7	AAR2	72.5997	119.871	98.9988	24.6582	34.7759	41.5037	-1.49797	4.65495	24.1743	8.7998e-07	7.44244e-06
ENSG00000072864.8	NDE1	18.5058	20.7469	24.7497	63.1866	61.2055	52.654	1.47153	4.03465	24.1728	8.80666e-07	7.44391e-06
ENSG00000110871.10	COQ5	41.2822	33.4256	39.0284	89.3859	94.5903	71.2377	1.1943	4.65168	24.1668	8.834e-07	7.46267e-06
ENSG00000075945.8	KIFAP3	12.8117	4.61043	9.51911	35.4462	33.3848	43.9815	2.11166	3.15674	24.1561	8.88356e-07	7.50018e-06
ENSG00000184162.10	NR2C2AP	45.5528	91.056	64.73	24.6582	22.2565	22.3005	-1.49232	4.07137	24.151	8.90686e-07	7.51549e-06
ENSG00000163950.8	SLBP	61.2115	124.482	147.546	42.3813	45.2086	48.9372	-1.37677	5.14774	24.1428	8.94492e-07	7.54034e-06
ENSG00000188986.4	NELFB	165.129	361.919	312.227	139.473	155.796	110.264	-1.14578	6.47668	24.1424	8.9467e-07	7.54034e-06
ENSG00000165487.9	MICU2	129.541	29.9678	39.9803	116.356	121.02	102.83	1.44419	5.21428	24.1392	8.96172e-07	7.54862e-06
ENSG00000136718.5	IMP4	640.586	784.926	586.377	257.37	321.329	345.658	-1.08918	7.60396	24.1025	9.13437e-07	7.6896e-06
ENSG00000105298.9	CACTIN	65.4821	66.8513	49.4994	27.7405	18.0834	24.7783	-1.32126	3.99991	24.0761	9.26033e-07	7.79112e-06
ENSG00000110619.12	CARS	761.585	321.578	569.243	1269.9	1390.34	1415.46	1.27872	8.45083	24.0602	9.33688e-07	7.85098e-06
ENSG00000100092.16	SH3BP1	101.07	121.024	113.277	63.1866	46.5997	51.415	-1.03429	5.37692	24.0557	9.35906e-07	7.86053e-06
ENSG00000122779.12	TRIM24	12.8117	9.22086	47.5956	58.5632	59.8145	56.3707	1.99539	4.24542	24.0564	9.35558e-07	7.86053e-06
ENSG00000174720.11	LARP7	287.552	285.847	367.438	547.874	594.667	602.733	0.918125	7.50763	24.049	9.39171e-07	7.8834e-06
ENSG00000124496.8	TRERF1	28.4705	5.76304	9.51911	34.6756	37.5579	45.2205	1.94309	3.35008	24.0391	9.43997e-07	7.91933e-06
ENSG00000259439.1	RP11-89K21.1	7.11762	12.6787	6.66338	27.7405	38.2534	26.0173	1.81441	3.0919	24.0197	9.53553e-07	7.99488e-06
ENSG00000102524.7	TNFSF13B	15.6588	9.22086	3.80764	0.770569	0	0	-4.70772	0.854023	24.0162	9.55275e-07	8.0047e-06
ENSG00000180891.8	CUEDC1	11.3882	6.91565	12.3748	25.4288	41.731	35.9286	1.76535	3.42283	24.0099	9.58396e-07	8.02622e-06
ENSG00000171163.11	ZNF692	281.858	201.706	210.372	102.486	141.886	120.794	-0.880569	6.32939	24.0004	9.63171e-07	8.06157e-06
ENSG00000220201.3	ZGLP1	15.6588	34.5782	13.3268	3.85284	3.47759	2.47783	-2.44601	2.10796	23.9822	9.72291e-07	8.13321e-06
ENSG00000104361.5	NIPAL2	0	0	0	7.70569	8.34621	4.33621	5.88212	1.04818	23.9805	9.73173e-07	8.13591e-06
ENSG00000196792.7	STRN3	209.258	201.706	257.016	433.06	461.823	410.701	0.992979	7.00124	23.9776	9.74631e-07	8.14341e-06
ENSG00000103335.15	PIEZO1	44.1292	6.91565	12.3748	40.8401	38.2534	43.3621	1.71738	3.71008	23.9744	9.76272e-07	8.1483e-06
ENSG00000165240.13	ATP7A	4.27057	3.45782	4.75956	17.7231	18.779	24.1589	2.27513	2.23085	23.9742	9.76338e-07	8.1483e-06
ENSG00000260081.1	RP11-66N11.8	9.96467	24.2048	14.2787	2.31171	2.08655	3.09729	-2.61266	2.26026	23.9723	9.77334e-07	8.15193e-06
ENSG00000178307.5	TMEM11	142.352	289.305	242.737	114.044	95.9814	98.4939	-1.19001	6.01171	23.9707	9.78132e-07	8.15391e-06
ENSG00000126524.5	SBDS	284.705	331.951	308.419	177.231	162.751	175.926	-0.813805	6.57037	23.9693	9.78836e-07	8.15509e-06
ENSG00000117748.5	RPA2	206.411	338.867	424.552	157.967	185.008	146.812	-1.05608	7.07679	23.9558	9.85721e-07	8.20775e-06
ENSG00000162813.13	BPNT1	49.8233	51.8674	78.0567	151.802	150.927	139.998	1.31159	5.52645	23.9354	9.96218e-07	8.29041e-06
ENSG00000122299.7	ZC3H7A	56.941	91.056	63.778	127.914	161.36	150.528	1.10582	5.33364	23.9198	1.00435e-06	8.35329e-06
ENSG00000167291.11	TBC1D16	44.1292	19.5943	25.7016	57.7926	60.51	71.2377	1.24041	4.33398	23.9138	1.00745e-06	8.37431e-06
ENSG00000149547.10	EI24	965.149	1227.53	1252.72	605.667	612.751	639.901	-0.863654	8.44251	23.9054	1.01185e-06	8.40604e-06
ENSG00000173264.9	GPR137	62.6351	61.0882	72.3452	26.1993	31.2983	29.734	-1.13872	4.4503	23.8843	1.02301e-06	8.49389e-06
ENSG00000157152.12	SYN2	7.11762	2.30522	5.71147	20.8053	18.0834	17.3448	1.91372	2.41212	23.8692	1.0311e-06	8.5562e-06
ENSG00000065135.7	GNAI3	118.152	108.345	127.556	218.841	201.004	206.28	0.849145	6.04991	23.8593	1.03643e-06	8.59547e-06
ENSG00000083720.8	OXCT1	85.4114	27.6626	36.1726	128.685	98.7634	104.069	1.51842	4.89487	23.8571	1.03758e-06	8.60015e-06
ENSG00000196405.8	EVL	56.941	14.9839	12.3748	43.1518	66.0741	61.9458	1.74905	4.22876	23.8389	1.04743e-06	8.67684e-06
ENSG00000165244.6	ZNF367	27.047	63.3934	61.8742	9.24682	15.9969	11.1503	-2.06983	3.96165	23.8306	1.05196e-06	8.70937e-06
ENSG00000127952.12	STYXL1	365.846	160.212	207.517	486.229	472.256	531.495	1.2277	7.21328	23.8272	1.05385e-06	8.72003e-06
ENSG00000055609.13	KMT2C	116.729	44.9517	39.9803	100.174	141.886	130.706	1.32883	5.31178	23.8233	1.05594e-06	8.73243e-06
ENSG00000126698.6	DNAJC8	1298.25	1122.64	1078.52	657.295	655.873	639.281	-0.80566	8.59847	23.8208	1.05735e-06	8.73906e-06
ENSG00000269947.1	RP11-849F2.9	56.941	68.0039	46.6436	16.9525	18.0834	32.2118	-1.39119	3.99914	23.8176	1.05911e-06	8.74865e-06
ENSG00000116670.10	MAD2L2	185.058	199.401	171.344	92.4682	103.632	79.2907	-0.981991	5.97924	23.816	1.05997e-06	8.75079e-06
ENSG00000104388.10	RAB2A	333.105	252.421	375.053	603.355	568.933	526.54	0.852744	7.447	23.7882	1.0754e-06	8.87311e-06
ENSG00000189079.11	ARID2	22.7764	20.7469	33.3169	69.3512	68.1607	81.7685	1.52025	4.38752	23.7843	1.07755e-06	8.88585e-06
ENSG00000117523.11	PRRC2C	748.774	693.87	673.001	1104.22	1304.79	1341.75	0.861093	8.60724	23.7656	1.08811e-06	8.9678e-06
ENSG00000100216.4	TOMM22	573.68	511.758	426.456	258.911	191.963	223.624	-1.12721	7.27571	23.756	1.09357e-06	9.00766e-06
ENSG00000102572.10	STK24	29.894	29.9678	72.3452	124.832	103.632	97.255	1.57549	4.9563	23.7422	1.10142e-06	9.06722e-06
ENSG00000087206.12	UIMC1	91.1055	70.3091	96.143	178.001	148.841	157.342	0.937853	5.60856	23.7329	1.10676e-06	9.09674e-06
ENSG00000118193.7	KIF14	106.764	46.1043	44.7398	116.356	114.76	111.503	1.13721	5.07526	23.7346	1.10574e-06	9.09674e-06
ENSG00000170191.4	NANP	24.1999	39.1887	23.7978	10.788	9.04172	8.05296	-1.58222	2.91125	23.7327	1.10688e-06	9.09674e-06
ENSG00000267321.1	RP11-1094M14.11	39.8587	77.2247	52.3551	24.6582	14.6059	16.1059	-1.56613	3.98114	23.7187	1.11491e-06	9.15753e-06
ENSG00000166949.11	SMAD3	11.3882	2.30522	6.66338	23.8876	22.9521	24.7783	1.8763	2.64563	23.7164	1.11628e-06	9.16361e-06
ENSG00000102030.11	NAA10	503.927	421.854	328.409	198.036	190.572	164.156	-1.14257	7.20634	23.7065	1.122e-06	9.20536e-06
ENSG00000130338.8	TULP4	18.5058	6.91565	5.71147	26.9699	33.3848	29.734	1.85406	3.12645	23.698	1.12702e-06	9.2413e-06
ENSG00000077463.10	SIRT6	125.27	148.686	113.277	70.8923	68.1607	54.5123	-0.971672	5.41223	23.6886	1.13253e-06	9.28126e-06
ENSG00000155957.12	TMBIM4	71.1762	24.2048	25.7016	67.81	79.289	87.9631	1.40333	4.44525	23.6774	1.13915e-06	9.33027e-06
ENSG00000115540.10	MOB4	119.576	96.8191	125.652	219.612	189.181	210.616	0.885864	6.02904	23.6738	1.14124e-06	9.34212e-06
ENSG00000142544.6	CTU1	42.7057	55.3252	61.8742	24.6582	22.2565	21.0616	-1.22491	4.03753	23.6688	1.14425e-06	9.36142e-06
ENSG00000140553.12	UNC45A	253.387	326.188	284.621	158.737	135.626	145.573	-0.947426	6.57053	23.6616	1.14849e-06	9.39085e-06
ENSG00000137691.8	C11orf70	15.6588	8.06825	4.75956	23.1171	33.3848	31.5924	1.82042	2.98872	23.6468	1.15735e-06	9.45802e-06
ENSG00000119772.12	DNMT3A	29.894	9.22086	10.471	36.9873	36.8624	34.6897	1.55251	3.53696	23.6316	1.16656e-06	9.52792e-06
ENSG00000108107.8	RPL28	1339.54	1109.96	901.46	426.124	529.984	493.089	-1.16994	8.58689	23.6298	1.16763e-06	9.53127e-06
ENSG00000141665.7	FBXO15	15.6588	2.30522	0.951911	23.8876	15.3014	19.8227	2.84132	2.34227	23.6241	1.17111e-06	9.5543e-06
ENSG00000213609.3	RP11-170M17.2	18.5058	21.8995	14.2787	3.08227	4.86862	4.33621	-2.06618	2.34529	23.6102	1.17961e-06	9.61822e-06
ENSG00000107816.13	LZTS2	52.6704	63.3934	46.6436	17.7231	27.1252	16.1059	-1.38063	4.03768	23.6007	1.18547e-06	9.65964e-06
ENSG00000130723.13	PRRC2B	163.705	123.329	135.171	275.864	237.171	237.872	0.869502	6.19888	23.5998	1.18601e-06	9.65964e-06
ENSG00000130513.6	GDF15	59.788	13.8313	99.9507	311.31	274.729	312.827	2.40584	6.15545	23.5946	1.18918e-06	9.68003e-06
ENSG00000114573.5	ATP6V1A	71.1762	41.4939	49.4994	95.5505	115.456	97.8744	0.990297	5.00462	23.5912	1.1913e-06	9.69185e-06
ENSG00000139722.2	VPS37B	98.2232	232.827	239.882	76.2863	88.3307	78.6712	-1.3411	5.68477	23.5722	1.20316e-06	9.78284e-06
ENSG00000146425.6	DYNLT1	190.752	142.923	97.0949	62.416	64.6831	49.5567	-1.25101	5.51532	23.5659	1.20707e-06	9.80917e-06
ENSG00000196557.6	CACNA1H	21.3529	3.45782	4.75956	30.0522	38.2534	40.8843	2.56978	3.14453	23.5525	1.21554e-06	9.87244e-06
ENSG00000196814.10	MVB12B	12.8117	0	5.71147	36.2167	36.1669	41.5037	2.75926	2.93363	23.5471	1.21896e-06	9.89467e-06
ENSG00000102978.8	POLR2C	199.293	198.249	154.21	86.3037	111.978	79.2907	-0.953554	5.84371	23.5406	1.22306e-06	9.92239e-06
ENSG00000102893.11	PHKB	58.3645	13.8313	12.3748	60.8749	88.3307	84.2463	2.1754	4.14059	23.5251	1.23293e-06	9.99695e-06
ENSG00000196505.6	GDAP2	7.11762	11.5261	20.942	36.9873	33.3848	32.8313	1.45537	3.40106	23.521	1.23555e-06	1.00126e-05
ENSG00000107829.9	FBXW4	27.047	35.7308	47.5956	94.7799	85.5486	72.4766	1.18658	4.67128	23.5163	1.23861e-06	1.00318e-05
ENSG00000210140.1	MT-TC	878.314	216.69	104.71	42.3813	38.949	35.9286	-2.49398	7.2105	23.511	1.242e-06	1.00536e-05
ENSG00000033178.8	UBA6	83.9879	80.6825	77.1048	139.473	168.315	174.687	1.03241	5.55978	23.4917	1.25453e-06	1.01494e-05
ENSG00000154734.10	ADAMTS1	21.3529	12.6787	16.1825	53.1692	46.5997	45.2205	1.57207	3.40726	23.4582	1.2766e-06	1.03222e-05
ENSG00000263006.2	ROCK1P1	2.84705	1.15261	5.71147	14.6408	18.779	27.2562	2.5736	2.33858	23.4434	1.28645e-06	1.03961e-05
ENSG00000169410.5	PTPN9	7.11762	10.3735	25.7016	31.5933	39.6445	42.1232	1.67403	3.39513	23.4152	1.30543e-06	1.05435e-05
ENSG00000221823.6	PPP3R1	89.682	80.6825	177.055	275.093	260.819	249.022	1.40371	6.12828	23.413	1.30693e-06	1.05498e-05
ENSG00000143878.8	RHOB	86.835	178.654	167.536	66.2689	55.6414	60.0875	-1.31431	5.33579	23.4033	1.31351e-06	1.05971e-05
ENSG00000214796.4	RP11-480I12.5	12.8117	62.2408	59.0185	8.47625	13.2148	8.05296	-2.29026	3.54141	23.3759	1.33235e-06	1.07431e-05
ENSG00000198763.3	MT-ND2	11738.4	9525.15	5228.85	2174.54	3685.55	3976.3	-1.41874	11.0322	23.3647	1.34015e-06	1.08e-05
ENSG00000151348.9	EXT2	9.96467	5.76304	1.90382	45.4635	31.9938	27.2562	2.66171	2.65363	23.3608	1.34285e-06	1.08158e-05
ENSG00000150760.8	DOCK1	98.2232	28.8152	19.9901	143.326	137.017	141.237	2.15267	4.94113	23.3348	1.36116e-06	1.09572e-05
ENSG00000164291.12	ARSK	4.27057	13.8313	23.7978	54.7104	55.6414	44.601	1.81484	3.48241	23.3264	1.36713e-06	1.09991e-05
ENSG00000183624.9	HMCES	166.552	168.281	152.306	89.3859	54.9459	82.388	-1.05278	5.55818	23.3124	1.37708e-06	1.1073e-05
ENSG00000004534.10	RBM6	45.5528	39.1887	56.1628	90.1565	101.546	84.8658	0.986038	4.91545	23.2877	1.39486e-06	1.12098e-05
ENSG00000174371.12	EXO1	27.047	93.3612	63.778	20.0348	13.2148	22.92	-1.75866	4.25588	23.2472	1.42454e-06	1.1442e-05
ENSG00000134283.13	PPHLN1	197.87	136.008	137.075	265.076	282.38	276.278	0.854773	6.55856	23.2446	1.42654e-06	1.14517e-05
ENSG00000184640.13	Sep-09	122.423	35.7308	32.365	111.732	148.145	146.192	1.70018	5.34624	23.2307	1.43688e-06	1.15284e-05
ENSG00000130726.7	TRIM28	293.246	298.525	238.93	131.767	152.318	125.75	-0.983774	6.5474	23.2243	1.44164e-06	1.15602e-05
ENSG00000057663.8	ATG5	14.2352	11.5261	17.1344	43.1518	38.2534	31.5924	1.39433	3.4163	23.215	1.44861e-06	1.16097e-05
ENSG00000157077.10	ZFYVE9	5.6941	8.06825	10.471	22.3465	29.9072	33.4508	1.79963	3.02482	23.211	1.45164e-06	1.16275e-05
ENSG00000157833.8	GAREML	29.894	89.9034	68.5376	22.3465	15.9969	23.5394	-1.68959	4.13457	23.2046	1.45648e-06	1.16599e-05
ENSG00000127616.13	SMARCA4	1089	443.754	509.272	1383.94	1317.31	1197.41	1.24111	8.74872	23.1933	1.46504e-06	1.17219e-05
ENSG00000100227.13	POLDIP3	187.905	373.445	304.612	144.096	118.238	120.794	-1.21891	6.30728	23.1866	1.47017e-06	1.17565e-05
ENSG00000164182.6	NDUFAF2	404.281	72.6143	105.662	367.561	356.105	334.508	1.69718	6.90983	23.1685	1.48408e-06	1.18612e-05
ENSG00000101189.5	MRGBP	360.152	652.376	618.742	293.587	272.643	265.128	-1.03589	7.34528	23.1668	1.4854e-06	1.18653e-05
ENSG00000165983.10	PTER	5.6941	9.22086	11.4229	33.1344	29.2117	21.681	1.62327	3.2291	23.165	1.48679e-06	1.18698e-05
ENSG00000097033.10	SH3GLB1	538.092	326.188	402.658	752.845	715.687	742.111	0.865514	7.75235	23.158	1.49219e-06	1.19063e-05
ENSG00000115963.9	RND3	27.047	25.3574	18.0863	4.62341	10.4328	6.81404	-1.60242	2.72216	23.1414	1.50513e-06	1.2003e-05
ENSG00000237877.2	AC097500.2	4.27057	0	0	8.47625	15.3014	10.5308	4.48934	1.22129	23.1369	1.50869e-06	1.20248e-05
ENSG00000104450.8	SPAG1	41.2822	11.5261	22.8459	66.2689	66.0741	74.9545	1.61798	4.40968	23.1347	1.51041e-06	1.20319e-05
ENSG00000186564.5	FOXD2	18.5058	48.4095	49.4994	12.3291	9.04172	8.67242	-2.01006	3.18213	23.1238	1.519e-06	1.20937e-05
ENSG00000144021.2	CIAO1	192.176	258.184	281.766	104.027	143.972	132.564	-0.937705	6.15914	23.1139	1.52686e-06	1.2143e-05
ENSG00000162688.11	AGL	81.1409	33.4256	30.4612	83.2214	75.8114	92.9188	1.19044	4.62821	23.114	1.52677e-06	1.2143e-05
ENSG00000103502.9	CDIPT	76.8703	101.429	106.614	46.2341	43.8176	49.5567	-1.00979	4.91571	23.099	1.5387e-06	1.22305e-05
ENSG00000131558.10	EXOC4	103.917	41.4939	24.7497	171.066	162.056	148.051	1.93937	4.9784	23.0948	1.54204e-06	1.22503e-05
ENSG00000115486.7	GGCX	34.1646	28.8152	23.7978	59.3338	63.9876	67.521	1.19039	4.07008	23.0915	1.54468e-06	1.22646e-05
ENSG00000120800.4	UTP20	44.1292	21.8995	34.2688	63.9572	75.8114	74.335	1.14242	4.49613	23.0511	1.57749e-06	1.25183e-05
ENSG00000170296.5	GABARAP	977.961	629.324	587.329	321.327	363.755	341.941	-0.999663	7.86012	23.0324	1.59291e-06	1.26337e-05
ENSG00000123154.7	WDR83	41.2822	46.1043	72.3452	22.3465	17.3879	17.3448	-1.43076	3.94506	23.0229	1.60087e-06	1.26852e-05
ENSG00000165501.12	LRR1	182.211	195.943	209.42	90.1565	102.241	120.175	-0.878551	5.95807	23.0225	1.60114e-06	1.26852e-05
ENSG00000110844.9	PRPF40B	69.7527	47.2569	43.7879	87.0742	105.023	131.945	1.07214	4.96685	23.0214	1.60209e-06	1.26857e-05
ENSG00000152422.11	XRCC4	35.5881	3.45782	0	29.2816	19.4745	26.0173	2.93508	2.41636	22.9834	1.63406e-06	1.29319e-05
ENSG00000198722.8	UNC13B	11.3882	3.45782	0.951911	16.9525	22.9521	19.2032	2.53906	2.34726	22.9697	1.64572e-06	1.3017e-05
ENSG00000182158.10	CREB3L2	18.5058	9.22086	2.85573	35.4462	27.1252	30.3535	1.83603	3.04799	22.9564	1.65721e-06	1.31008e-05
ENSG00000005513.9	SOX8	22.7764	14.9839	9.51911	3.85284	2.08655	1.23892	-2.62815	1.83493	22.9517	1.66127e-06	1.31258e-05
ENSG00000048162.15	NOP16	401.434	386.124	297.948	141.785	182.921	216.191	-0.963042	6.73166	22.9502	1.66254e-06	1.31263e-05
ENSG00000161888.7	SPC24	95.3761	121.024	114.229	51.6281	56.3369	52.0345	-1.02275	5.42544	22.9495	1.66314e-06	1.31263e-05
ENSG00000196284.9	SUPT3H	17.0823	5.76304	5.71147	40.8401	31.2983	35.3091	2.15888	2.80463	22.946	1.66617e-06	1.31431e-05
ENSG00000133812.10	SBF2	7.11762	3.45782	3.80764	20.8053	22.2565	21.0616	2.21472	2.39509	22.9348	1.67593e-06	1.32129e-05
ENSG00000138190.12	EXOC6	21.3529	9.22086	14.2787	40.8401	41.0355	34.0702	1.42549	3.45679	22.8976	1.70861e-06	1.34632e-05
ENSG00000106628.6	POLD2	724.574	526.742	377.909	245.811	242.735	196.368	-1.20427	7.52464	22.8935	1.71226e-06	1.34773e-05
ENSG00000272677.1	RP11-127B20.3	35.5881	53.02	29.5092	10.0174	15.9969	4.33621	-1.95365	3.14033	22.8945	1.71139e-06	1.34773e-05
ENSG00000137124.6	ALDH1B1	106.764	125.634	161.825	53.1692	66.0741	65.6626	-1.06993	5.18615	22.8907	1.71477e-06	1.34898e-05
ENSG00000026652.9	AGPAT4	12.8117	3.45782	0.951911	17.7231	17.3879	30.3535	2.67386	2.59337	22.8693	1.734e-06	1.36326e-05
ENSG00000185920.11	PTCH1	28.4705	17.2891	31.4131	70.1217	54.2503	58.2291	1.25915	3.92296	22.8684	1.7348e-06	1.36326e-05
ENSG00000141232.4	TOB1	91.1055	71.4617	98.9988	48.5458	36.1669	34.6897	-1.10812	4.84439	22.8546	1.7473e-06	1.37234e-05
ENSG00000205937.7	RNPS1	283.281	394.192	254.16	161.819	148.841	146.192	-0.933241	6.52919	22.8343	1.76586e-06	1.38617e-05
ENSG00000166068.8	SPRED1	17.0823	42.6465	43.7879	121.75	86.2441	83.6269	1.38324	4.58333	22.8233	1.77602e-06	1.39339e-05
ENSG00000083642.14	PDS5B	37.0116	21.8995	36.1726	70.8923	83.4621	93.5382	1.41681	4.598	22.8179	1.78097e-06	1.39652e-05
ENSG00000107929.10	LARP4B	37.0116	39.1887	39.0284	107.109	84.8531	98.4939	1.3582	4.72195	22.8128	1.78569e-06	1.39946e-05
ENSG00000182871.10	COL18A1	35.5881	8.06825	7.61529	43.9224	35.4714	55.1318	2.09742	3.37584	22.7973	1.80014e-06	1.41003e-05
ENSG00000121486.7	TRMT1L	119.576	99.1243	144.69	270.47	203.091	250.881	1.02064	6.11915	22.7922	1.80497e-06	1.41305e-05
ENSG00000152582.8	SPEF2	14.2352	0	0	9.24682	9.73724	12.3892	4.32885	1.628	22.7789	1.81748e-06	1.42208e-05
ENSG00000008311.10	AASS	5.6941	1.15261	4.75956	22.3465	15.9969	15.4865	2.21682	1.95232	22.7752	1.82104e-06	1.4241e-05
ENSG00000013275.3	PSMC4	364.422	318.12	224.651	148.72	145.363	136.9	-1.03186	6.58981	22.7503	1.84479e-06	1.44189e-05
ENSG00000127419.12	TMEM175	35.5881	14.9839	25.7016	59.3338	65.3786	58.8486	1.30779	4.39157	22.723	1.8711e-06	1.46167e-05
ENSG00000104728.11	ARHGEF10	48.3998	19.5943	16.1825	47.7752	61.901	54.5123	1.36593	4.0605	22.7166	1.87737e-06	1.46578e-05
ENSG00000125354.18	Sep-06	298.94	150.992	172.296	375.267	397.14	367.958	1.05186	6.87015	22.713	1.88088e-06	1.46695e-05
ENSG00000258450.1	RP11-649E7.7	35.5881	32.273	5.71147	3.08227	4.1731	5.57513	-2.53507	2.31736	22.7132	1.88072e-06	1.46695e-05
ENSG00000159147.13	DONSON	176.517	257.032	282.718	110.962	120.324	136.9	-0.978526	6.30781	22.7093	1.88455e-06	1.46902e-05
ENSG00000161179.9	YDJC	166.552	192.486	185.623	93.2388	109.196	97.255	-0.834276	5.99877	22.7004	1.89327e-06	1.47503e-05
ENSG00000158402.14	CDC25C	35.5881	38.0361	51.4032	97.0916	85.5486	85.4853	1.10502	4.64205	22.6967	1.89689e-06	1.47705e-05
ENSG00000136273.7	HUS1	35.5881	46.1043	27.6054	14.6408	11.8238	13.0086	-1.42409	3.52756	22.6912	1.90236e-06	1.48052e-05
ENSG00000070540.8	WIPI1	7.11762	8.06825	21.894	40.8401	37.5579	39.6453	1.88622	3.48424	22.6886	1.90497e-06	1.48176e-05
ENSG00000100354.16	TNRC6B	155.164	81.8352	138.027	258.911	296.29	274.42	1.15951	6.44634	22.6806	1.9129e-06	1.48713e-05
ENSG00000105948.9	TTC26	222.07	206.317	190.382	371.414	349.15	397.073	0.889477	6.86133	22.6641	1.92939e-06	1.49915e-05
ENSG00000260916.1	CCPG1	25.6234	6.91565	19.0382	53.1692	52.1638	63.8042	1.69947	3.66103	22.6527	1.9409e-06	1.50728e-05
ENSG00000084090.9	STARD7	538.092	1145.69	976.661	442.306	385.317	391.498	-1.19757	7.83795	22.623	1.97111e-06	1.52993e-05
ENSG00000169499.10	PLEKHA2	7.11762	5.76304	3.80764	26.9699	19.4745	17.3448	1.97871	2.64542	22.6209	1.97322e-06	1.53075e-05
ENSG00000174529.6	TMEM81	15.6588	28.8152	15.2306	3.85284	5.56414	3.71675	-2.09717	2.0993	22.619	1.97517e-06	1.53144e-05
ENSG00000089057.10	SLC23A2	4.27057	3.45782	7.61529	18.4936	22.9521	16.7254	1.86555	2.36816	22.6136	1.98081e-06	1.535e-05
ENSG00000099968.13	BCL2L13	126.694	71.4617	79.9605	216.53	146.754	188.315	1.08152	5.79023	22.6118	1.98259e-06	1.53556e-05
ENSG00000161682.10	FAM171A2	64.0586	165.976	129.46	58.5632	43.8176	40.2648	-1.42241	4.9984	22.5707	2.02549e-06	1.56795e-05
ENSG00000006451.3	RALA	112.458	108.345	176.104	223.465	222.565	235.394	0.906588	6.19569	22.5654	2.03105e-06	1.57141e-05
ENSG00000135457.5	TFCP2	88.2585	73.7669	98.9988	177.231	138.408	180.882	0.954059	5.67914	22.5497	2.04777e-06	1.58351e-05
ENSG00000080839.7	RBL1	9.96467	14.9839	21.894	50.087	43.1221	40.8843	1.48374	3.99913	22.5449	2.05287e-06	1.58661e-05
ENSG00000125878.4	TCF15	27.047	115.261	83.7682	27.7405	24.3431	27.8756	-1.6431	4.33603	22.5386	2.05964e-06	1.59099e-05
ENSG00000104611.7	SH2D4A	136.658	163.67	369.342	605.667	570.324	534.593	1.66369	7.23704	22.5284	2.07063e-06	1.59863e-05
ENSG00000124766.4	SOX4	296.093	451.822	389.332	167.984	189.876	174.687	-1.07013	6.67696	22.5107	2.08974e-06	1.61253e-05
ENSG00000146243.9	IRAK1BP1	8.54114	6.91565	11.4229	26.9699	24.3431	29.734	1.58487	2.93218	22.5059	2.09501e-06	1.61574e-05
ENSG00000100075.5	SLC25A1	182.211	144.076	163.729	76.2863	69.5517	58.8486	-1.2249	5.9403	22.5038	2.09729e-06	1.61664e-05
ENSG00000223508.5	RPL23AP53	21.3529	26.51	12.3748	5.39398	4.86862	5.57513	-1.8422	2.37679	22.4929	2.10923e-06	1.62498e-05
ENSG00000263934.2	SNORD3A	224.917	50.7147	18.0863	5.39398	2.78207	6.19458	-3.42817	4.09078	22.4907	2.11167e-06	1.62599e-05
ENSG00000014123.9	UFL1	103.917	115.261	148.498	248.123	239.953	245.925	1.01583	6.16629	22.4861	2.11669e-06	1.629e-05
ENSG00000134744.9	ZCCHC11	86.835	65.6986	84.7201	167.213	167.62	164.156	1.1053	5.6718	22.4719	2.13237e-06	1.6402e-05
ENSG00000106554.7	CHCHD3	24.1999	9.22086	2.85573	41.6107	58.4234	48.3178	2.48308	3.74327	22.4693	2.13529e-06	1.64157e-05
ENSG00000148143.8	ZNF462	19.9293	21.8995	7.61529	37.7579	53.5548	56.9902	1.5988	3.74526	22.4585	2.14737e-06	1.64998e-05
ENSG00000173692.8	PSMD1	471.186	232.827	292.237	668.853	648.222	657.865	1.13045	7.76555	22.4545	2.15186e-06	1.65256e-05
ENSG00000130939.14	UBE4B	27.047	26.51	23.7978	59.3338	50.0772	69.9988	1.25152	4.27204	22.4426	2.16516e-06	1.6619e-05
ENSG00000176909.7	MAMSTR	22.7764	13.8313	57.1147	88.6154	94.5903	100.972	2.00364	4.65045	22.4393	2.16887e-06	1.66387e-05
ENSG00000241360.1	PDXP	15.6588	18.4417	10.471	2.31171	1.39103	5.57513	-2.24321	1.99117	22.4276	2.18219e-06	1.6732e-05
ENSG00000124596.12	OARD1	56.941	41.4939	46.6436	80.9097	100.154	103.45	1.01765	4.77499	22.4259	2.18411e-06	1.67379e-05
ENSG00000136436.10	CALCOCO2	146.623	79.5299	174.2	312.851	304.637	305.393	1.16829	6.41097	22.4238	2.18643e-06	1.67469e-05
ENSG00000198947.10	DMD	59.788	18.4417	19.9901	75.5157	73.7248	71.2377	1.62919	4.22435	22.4159	2.19548e-06	1.68073e-05
ENSG00000134138.15	MEIS2	24.1999	8.06825	4.75956	22.3465	42.4265	35.9286	1.98929	3.30867	22.3882	2.22744e-06	1.7043e-05
ENSG00000163156.7	SCNM1	343.069	449.517	341.736	207.283	196.136	183.36	-0.922585	6.87161	22.354	2.26744e-06	1.73369e-05
ENSG00000186283.9	TOR3A	325.987	384.971	404.562	223.465	175.966	205.041	-0.858194	6.82031	22.3533	2.26824e-06	1.73369e-05
ENSG00000126790.7	L3HYPDH	18.5058	18.4417	18.0863	3.85284	4.86862	8.05296	-1.62479	2.12795	22.3188	2.3094e-06	1.76423e-05
ENSG00000135333.9	EPHA7	0	0	0	10.788	5.56414	4.95567	5.94181	0.999802	22.2977	2.33483e-06	1.78272e-05
ENSG00000174516.10	PELI3	22.7764	46.1043	48.5475	16.1819	10.4328	13.0086	-1.6121	3.43181	22.2944	2.33888e-06	1.78487e-05
ENSG00000105401.2	CDC37	2707.54	2101.2	1587.79	983.245	1032.15	939.718	-1.07356	9.46497	22.2861	2.34898e-06	1.79164e-05
ENSG00000100600.10	LGMN	2.84705	6.91565	9.51911	36.9873	25.0386	26.6367	2.13288	2.98673	22.283	2.3528e-06	1.79361e-05
ENSG00000135847.5	ACBD6	119.576	25.3574	42.836	115.585	122.411	134.422	1.54416	5.26	22.2815	2.35469e-06	1.79411e-05
ENSG00000128595.12	CALU	270.47	216.69	155.162	411.484	404.791	423.71	0.986315	6.66798	22.2528	2.39012e-06	1.82015e-05
ENSG00000272841.1	RP3-428L16.2	15.6588	11.5261	12.3748	3.08227	2.78207	3.09729	-2.04826	1.99721	22.2498	2.39378e-06	1.82198e-05
ENSG00000160949.12	TONSL	15.6588	17.2891	19.0382	1.54114	5.56414	0.619458	-3.05341	2.3279	22.2225	2.42808e-06	1.84615e-05
ENSG00000169248.8	CXCL11	19.9293	35.7308	30.4612	15.4114	3.47759	6.81404	-2.018	2.70872	22.2233	2.42707e-06	1.84615e-05
ENSG00000101104.8	PABPC1L	34.1646	35.7308	21.894	49.3164	85.5486	69.9988	1.2285	4.27455	22.214	2.43895e-06	1.85345e-05
ENSG00000198728.6	LDB1	28.4705	32.273	25.7016	12.3291	11.1283	9.29188	-1.36703	3.12059	22.2063	2.44865e-06	1.85985e-05
ENSG00000049541.6	RFC2	185.058	284.694	395.043	109.421	127.975	135.042	-1.20078	6.56674	22.1881	2.47207e-06	1.87568e-05
ENSG00000144218.14	AFF3	4.27057	1.15261	0.951911	14.6408	9.73724	18.5838	2.85642	1.60447	22.1886	2.47134e-06	1.87568e-05
ENSG00000131725.9	WDR44	1.42352	2.30522	14.2787	29.2816	15.3014	20.4421	2.56289	2.63599	22.1674	2.49886e-06	1.89454e-05
ENSG00000134684.6	YARS	296.093	228.216	234.17	462.341	454.173	434.24	0.87189	7.02322	22.1668	2.49955e-06	1.89454e-05
ENSG00000079805.12	DNM2	75.4468	19.5943	38.0764	123.291	100.85	79.2907	1.42082	5.15408	22.1547	2.51543e-06	1.90559e-05
ENSG00000137500.5	CCDC90B	42.7057	35.7308	29.5092	77.8274	70.2472	79.2907	1.12579	4.45416	22.1488	2.52315e-06	1.90945e-05
ENSG00000272256.1	RP11-489E7.4	8.54114	21.8995	7.61529	0.770569	1.39103	1.23892	-3.10633	1.40081	22.1494	2.52239e-06	1.90945e-05
ENSG00000145216.11	FIP1L1	155.164	177.502	264.631	339.821	332.457	390.878	0.950287	6.73984	22.128	2.55063e-06	1.92923e-05
ENSG00000111711.5	GOLT1B	55.5174	63.3934	56.1628	24.6582	30.6028	26.6367	-1.06209	4.08748	22.118	2.56398e-06	1.93833e-05
ENSG00000154548.8	SRSF12	58.3645	39.1887	44.7398	96.3211	91.8083	120.175	1.16359	4.82156	22.1029	2.58419e-06	1.95259e-05
ENSG00000213619.5	NDUFS3	667.633	524.437	523.551	317.474	281.684	321.499	-0.858747	7.66421	22.1008	2.58707e-06	1.95375e-05
ENSG00000129103.13	SUMF2	129.541	66.8513	64.73	190.33	188.485	203.802	1.32308	5.54756	22.0988	2.58971e-06	1.95473e-05
ENSG00000127837.5	AAMP	862.655	867.914	830.066	439.995	397.836	460.258	-0.94685	7.90991	22.0746	2.62251e-06	1.97744e-05
ENSG00000134852.10	CLOCK	88.2585	55.3252	59.0185	147.949	130.757	144.334	1.11295	5.28949	22.0736	2.62388e-06	1.97744e-05
ENSG00000156463.13	SH3RF2	27.047	8.06825	20.942	53.1692	47.2952	64.4237	1.53653	4.02917	22.0737	2.62376e-06	1.97744e-05
ENSG00000126267.4	COX6B1	825.644	462.196	269.391	162.59	159.273	159.201	-1.52809	7.30639	22.0483	2.65877e-06	2.00269e-05
ENSG00000128951.9	DUT	647.703	479.485	480.715	286.651	258.037	272.562	-0.936141	7.53847	21.9706	2.76854e-06	2.0843e-05
ENSG00000175854.7	SWI5	173.67	141.771	210.372	340.591	296.986	308.49	0.873083	6.63011	21.9681	2.77216e-06	2.08594e-05
ENSG00000203666.8	EFCAB2	48.3998	17.2891	14.2787	53.1692	67.4652	58.8486	1.61948	4.2434	21.9646	2.77725e-06	2.08869e-05
ENSG00000163902.7	RPN1	118.152	56.4778	51.4032	232.712	163.447	188.935	1.56743	5.47238	21.954	2.79268e-06	2.09812e-05
ENSG00000176396.9	EID2	83.9879	153.297	157.065	68.5806	61.901	71.2377	-1.04302	5.25254	21.9542	2.79228e-06	2.09812e-05
ENSG00000103657.9	HERC1	15.6588	8.06825	4.75956	23.8876	35.4714	33.4508	1.87039	3.05734	21.9528	2.79436e-06	2.0983e-05
ENSG00000068024.12	HDAC4	1.42352	1.15261	0	11.5585	10.4328	29.1145	4.30044	1.82657	21.9244	2.83612e-06	2.12856e-05
ENSG00000183287.9	CCBE1	19.9293	24.2048	9.51911	0	0.695517	3.09729	-3.83972	2.43722	21.8951	2.87973e-06	2.16017e-05
ENSG00000132122.7	SPATA6	15.6588	3.45782	1.90382	15.4114	27.1252	27.2562	2.51409	2.70205	21.8805	2.9017e-06	2.17553e-05
ENSG00000125743.6	SNRPD2	1615.7	971.648	623.502	388.367	324.807	337.605	-1.47617	8.46824	21.8781	2.90535e-06	2.17714e-05
ENSG00000164080.9	RAD54L2	108.188	95.6665	146.594	204.201	230.912	253.978	1.01176	6.30362	21.8762	2.90824e-06	2.17818e-05
ENSG00000069248.9	NUP133	68.3291	38.0361	57.1147	110.191	98.0679	109.644	0.997157	5.05882	21.835	2.97129e-06	2.22426e-05
ENSG00000153944.6	MSI2	49.8233	25.3574	22.8459	97.0916	90.4172	78.0518	1.57063	4.26687	21.8267	2.98414e-06	2.23273e-05
ENSG00000128654.9	MTX2	28.4705	19.5943	33.3169	55.4809	68.8562	75.5739	1.31858	4.3046	21.8246	2.98751e-06	2.2341e-05
ENSG00000105640.8	RPL18A	441.292	319.272	183.719	138.702	109.892	94.1577	-1.45171	6.6373	21.8179	2.99788e-06	2.2407e-05
ENSG00000147649.5	MTDH	458.375	500.232	652.059	1076.48	1045.36	996.089	0.978434	8.19807	21.7953	3.03339e-06	2.26608e-05
ENSG00000152332.11	UHMK1	200.717	215.538	225.603	103.256	119.629	110.883	-0.914057	6.07336	21.7805	3.05697e-06	2.28252e-05
ENSG00000106636.3	YKT6	398.587	529.047	413.129	241.188	246.909	247.783	-0.834785	7.03118	21.7622	3.08617e-06	2.30313e-05
ENSG00000213433.5	RP11-54C4.1	32.7411	59.9356	57.1147	14.6408	20.17	22.3005	-1.39629	3.83701	21.7441	3.11542e-06	2.32377e-05
ENSG00000144560.9	VGLL4	34.1646	21.8995	74.2491	97.0916	84.8531	143.095	1.66377	4.98724	21.7364	3.12797e-06	2.33194e-05
ENSG00000155816.15	FMN2	4.27057	0	1.90382	16.1819	13.2148	13.6281	2.85295	1.82944	21.711	3.16967e-06	2.36181e-05
ENSG00000140718.14	FTO	46.9763	4.61043	2.85573	38.5284	30.6028	29.1145	2.56242	3.17626	21.7079	3.17488e-06	2.36327e-05
ENSG00000236255.1	AC009404.2	32.7411	53.02	10.471	0.770569	3.47759	6.81404	-2.97437	2.68938	21.7082	3.17437e-06	2.36327e-05
ENSG00000141522.7	ARHGDIA	428.481	336.561	299.852	184.166	200.309	154.865	-0.941577	6.94394	21.6992	3.18924e-06	2.37274e-05
ENSG00000142686.7	C1orf216	42.7057	47.2569	21.894	12.3291	9.73724	12.3892	-1.65406	3.19031	21.6887	3.20676e-06	2.38455e-05
ENSG00000010810.13	FYN	0	3.45782	1.90382	16.1819	13.2148	13.0086	2.84311	1.51456	21.6857	3.21184e-06	2.38505e-05
ENSG00000185010.9	F8	2.84705	3.45782	1.90382	13.8702	16.6924	11.7697	2.37105	1.91137	21.6853	3.21235e-06	2.38505e-05
ENSG00000244242.1	IFITM10	2.84705	0	0	10.788	9.73724	6.81404	4.18129	1.12949	21.6859	3.21147e-06	2.38505e-05
ENSG00000068028.13	RASSF1	394.316	433.381	326.506	217.3	191.267	218.049	-0.84633	6.93562	21.6777	3.22522e-06	2.39338e-05
ENSG00000174109.3	C16orf91	78.2938	48.4095	37.1245	16.1819	21.561	11.1503	-1.68214	3.88998	21.6683	3.24104e-06	2.40389e-05
ENSG00000164107.7	HAND2	29.894	53.02	37.1245	15.4114	14.6059	13.0086	-1.45715	3.47075	21.6567	3.26064e-06	2.4172e-05
ENSG00000167112.7	TRUB2	103.917	72.6143	84.7201	38.5284	45.2086	47.0788	-0.947016	4.86324	21.647	3.27727e-06	2.42775e-05
ENSG00000187624.7	C17orf97	19.9293	16.1365	27.6054	53.1692	47.9907	57.6096	1.32194	3.92167	21.6464	3.27822e-06	2.42775e-05
ENSG00000117868.11	ESYT2	76.8703	59.9356	64.73	118.668	107.11	130.086	0.862738	5.2489	21.6275	3.31068e-06	2.45054e-05
ENSG00000129993.10	CBFA2T3	1.42352	0	0	6.16455	6.25965	8.05296	3.85886	1.02161	21.6126	3.3365e-06	2.46823e-05
ENSG00000265688.1	MAFG-AS1	14.2352	27.6626	35.2207	76.2863	91.8083	80.5296	1.66487	4.48677	21.6118	3.33798e-06	2.46823e-05
ENSG00000135974.5	C2orf49	125.27	171.739	154.21	75.5157	89.7217	57.6096	-0.998206	5.43653	21.6043	3.35092e-06	2.47654e-05
ENSG00000026025.9	VIM	3143.14	1207.93	1566.85	4346.01	4349.76	3716.75	1.34328	10.2024	21.5973	3.36326e-06	2.48332e-05
ENSG00000237753.1	AC079922.3	8.54114	38.0361	34.2688	5.39398	9.04172	3.09729	-2.30283	2.58386	21.5972	3.3635e-06	2.48332e-05
ENSG00000104626.10	ERI1	113.882	64.546	112.326	191.872	190.572	178.404	0.93215	5.77028	21.5899	3.37631e-06	2.49151e-05
ENSG00000198189.6	HSD17B11	48.3998	46.1043	59.0185	117.126	111.978	109.644	1.16079	5.0142	21.5812	3.39158e-06	2.5015e-05
ENSG00000116874.7	WARS2	28.4705	6.91565	7.61529	39.299	29.9072	29.1145	1.77604	3.34506	21.5772	3.39869e-06	2.50548e-05
ENSG00000172465.9	TCEAL1	65.4821	78.3773	92.3354	35.4462	38.2534	29.734	-1.17571	4.65751	21.5684	3.41424e-06	2.51566e-05
ENSG00000144136.6	SLC20A1	213.529	403.413	364.582	179.542	175.966	176.546	-0.958232	6.73333	21.5665	3.41762e-06	2.51688e-05
ENSG00000117411.12	B4GALT2	330.258	553.252	503.561	260.452	271.252	226.722	-0.914186	7.13717	21.5599	3.42956e-06	2.52439e-05
ENSG00000184545.6	DUSP8	42.7057	59.9356	43.7879	16.9525	20.17	13.6281	-1.50087	3.48939	21.5562	3.43617e-06	2.52726e-05
ENSG00000184983.5	NDUFA6	1069.07	900.187	736.779	448.471	407.573	471.408	-0.988102	8.23624	21.5557	3.43693e-06	2.52726e-05
ENSG00000173327.3	MAP3K11	71.1762	162.518	141.835	56.2515	60.51	58.8486	-1.1897	5.20976	21.5523	3.44302e-06	2.53046e-05
ENSG00000184752.8	NDUFA12	354.457	253.574	154.21	96.3211	110.587	99.1133	-1.3032	6.36199	21.5495	3.44819e-06	2.53297e-05
ENSG00000172037.9	LAMB2	45.5528	34.5782	24.7497	68.5806	81.3755	75.5739	1.16962	4.1261	21.5453	3.45571e-06	2.53722e-05
ENSG00000077147.10	TM9SF3	797.173	828.725	1084.23	1681.38	1632.38	1822.45	0.950504	8.81504	21.5433	3.45936e-06	2.53861e-05
ENSG00000070785.12	EIF2B3	118.152	29.9678	20.942	90.9271	85.5486	81.7685	1.49639	4.98421	21.5361	3.47237e-06	2.54687e-05
ENSG00000174672.11	BRSK2	18.5058	2.30522	10.471	33.1344	31.9938	27.8756	1.59333	3.53715	21.53	3.48345e-06	2.55371e-05
ENSG00000166224.12	SGPL1	21.3529	20.7469	57.1147	80.1391	79.9845	73.7156	1.57353	4.46629	21.5244	3.49356e-06	2.55983e-05
ENSG00000080298.11	RFX3	7.11762	3.45782	0.951911	14.6408	16.6924	19.2032	2.32658	2.20757	21.5204	3.50094e-06	2.56155e-05
ENSG00000138041.11	SMEK2	76.8703	62.2408	93.2873	161.819	134.235	148.051	0.954918	5.45645	21.5202	3.5012e-06	2.56155e-05
ENSG00000170606.9	HSPA4	528.127	389.581	441.687	735.893	818.624	756.978	0.804166	7.96131	21.5219	3.49813e-06	2.56155e-05
ENSG00000180667.6	YOD1	49.8233	72.6143	47.5956	23.8876	27.1252	17.9643	-1.26981	4.07939	21.4965	3.54484e-06	2.59218e-05
ENSG00000204519.6	ZNF551	27.047	91.056	99.9507	33.1344	27.1252	27.2562	-1.48928	4.33115	21.492	3.5531e-06	2.59691e-05
ENSG00000014824.9	SLC30A9	190.752	108.345	133.268	273.552	263.601	271.323	0.973968	6.21965	21.4869	3.56254e-06	2.60173e-05
ENSG00000128829.7	EIF2AK4	199.293	206.317	330.313	476.982	464.605	476.983	1.06355	7.22974	21.4865	3.56328e-06	2.60173e-05
ENSG00000151948.7	GLT1D1	0	0	0	3.85284	5.56414	9.91133	5.84926	1.13387	21.4784	3.57838e-06	2.61145e-05
ENSG00000073169.9	SELO	31.3175	25.3574	15.2306	4.62341	4.1731	9.91133	-1.87969	2.92695	21.4729	3.58865e-06	2.61763e-05
ENSG00000145725.15	PPIP5K2	49.8233	27.6626	20.942	73.204	80.68	68.1404	1.35313	4.50384	21.4678	3.59827e-06	2.62311e-05
ENSG00000147437.5	GNRH1	8.54114	11.5261	5.71147	0.770569	1.39103	0	-3.38065	1.01146	21.467	3.59977e-06	2.62311e-05
ENSG00000145348.12	TBCK	8.54114	3.45782	0.951911	16.1819	15.9969	15.4865	2.25962	2.07963	21.4605	3.61197e-06	2.63068e-05
ENSG00000108091.10	CCDC6	46.9763	35.7308	87.5758	156.425	111.283	120.175	1.40263	5.18622	21.4536	3.62493e-06	2.63879e-05
ENSG00000135018.9	UBQLN1	316.022	262.795	273.198	473.9	447.913	470.169	0.745168	7.1385	21.4498	3.63214e-06	2.64271e-05
ENSG00000163092.15	XIRP2	12.8117	1.15261	15.2306	39.299	33.3848	37.1675	1.71779	3.35803	21.4308	3.66829e-06	2.66768e-05
ENSG00000189403.10	HMGB1	895.397	890.966	728.212	466.965	413.833	464.594	-0.867038	8.01556	21.4197	3.68955e-06	2.6818e-05
[truncated: 12,531 more rows]

## Sheet: AMPHOTERICIN B
EnsemblID	GeneSymbol	logFC	FDR
ENSG00000273493.1	RP11-80H18.4	-7.03158	3.84581e-06
ENSG00000267508.1	ZNF285	-6.09541	0.00117033
ENSG00000175449.9	RFESD	-6.0924	0.00170917
ENSG00000106031.6	HOXA13	-6.03019	0.000560525
ENSG00000247679.2	RP11-1277A3.1	-5.9029	0.00154076
ENSG00000261033.1	RP11-209D14.2	-5.71947	0.00118582
ENSG00000273257.1	RP11-177J6.1	-5.62909	0.00174198
ENSG00000272948.1	AP001412.1	-5.55574	0.00523173
ENSG00000261407.1	RP11-326A19.3	-5.54014	0.015617
ENSG00000129194.3	SOX15	-5.53199	0.0185127
ENSG00000140548.5	ZNF710	-5.50052	0.00543533
ENSG00000143816.7	WNT9A	-5.48606	0.00737219
ENSG00000214135.4	AC024560.3	-5.48369	0.015617
ENSG00000257497.1	RP11-585P4.5	-5.3143	0.00572527
ENSG00000167377.13	ZNF23	-5.31121	0.00841712
ENSG00000133069.10	TMCC2	-5.30418	0.00778522
ENSG00000261578.1	RP11-21L23.2	-5.19839	0.0201369
ENSG00000139515.5	PDX1	-5.18207	0.00988251
ENSG00000219607.2	PPP1R3G	-5.15904	0.0145896
ENSG00000122824.6	NUDT10	-5.08399	0.0278681
ENSG00000240038.2	AMY2B	-5.07865	0.0171021
ENSG00000224892.2	RPS4XP16	-5.06035	0.0154714
ENSG00000273366.1	CTA-989H11.1	-5.00828	0.0241933
ENSG00000174951.6	FUT1	-4.96248	0.0204941
ENSG00000125510.11	OPRL1	-4.91669	0.0233179
ENSG00000272077.1	RP11-348P10.2	-4.91093	0.018686
ENSG00000174028.6	FAM3C2	-4.91012	0.0265694
ENSG00000213398.3	LCAT	-4.90574	0.0242107
ENSG00000269949.1	RP11-738E22.3	-4.88683	0.040758
ENSG00000240409.1	MTATP8P1	-4.7993	0.0422534
ENSG00000250318.1	CTA-963H5.5	-4.78717	0.0361061
ENSG00000251615.3	RP11-774O3.3	-4.74808	0.0276522
ENSG00000273335.1	RP11-61L19.2	-4.7314	0.0376696
ENSG00000229447.2	RP11-490K7.4	-4.60743	9.74667e-05
ENSG00000271926.1	CTD-2376I4.1	-4.5739	0.046434
ENSG00000250045.2	CBX3P3	-4.56322	0.0411829
ENSG00000229214.1	LINC00242	-4.56277	0.0448385
ENSG00000072133.6	RPS6KA6	-4.56274	0.0411829
ENSG00000263011.1	RP11-473M20.11	-4.56244	0.0411829
ENSG00000187808.3	SOWAHD	-4.54207	0.0474657
ENSG00000177875.3	C12orf68	-4.3527	0.000240074
ENSG00000171928.9	TVP23B	-4.19474	0.000142887
ENSG00000149679.7	CABLES2	-3.98762	0.00013869
ENSG00000160233.6	LRRC3	-3.83575	0.00122569
ENSG00000119508.13	NR4A3	-3.76426	9.34805e-05
ENSG00000250727.1	RP11-959I15.1	-3.74253	0.00107274
ENSG00000126368.5	NR1D1	-3.63798	0.000980509
ENSG00000272374.1	RP3-329A5.8	-3.60149	0.0181232
ENSG00000163909.6	HEYL	-3.60067	0.00037868
ENSG00000167487.7	KLHL26	-3.55556	0.00797308
ENSG00000181541.4	MAB21L2	-3.53391	5.37063e-05
ENSG00000197245.4	FAM110D	-3.51316	8.17023e-05
ENSG00000188785.7	ZNF548	-3.49855	0.00406516
ENSG00000133874.1	RNF122	-3.48006	0.0121468
ENSG00000168062.5	BATF2	-3.40908	0.00461112
ENSG00000198246.7	SLC29A3	-3.36565	0.00696021
ENSG00000174738.8	NR1D2	-3.35808	0.00938309
ENSG00000124785.4	NRN1	-3.3249	0.00694725
ENSG00000245958.2	RP11-33B1.1	-3.27123	0.0049899
ENSG00000184160.6	ADRA2C	-3.22092	0.0381758
ENSG00000206432.4	TMEM200C	-3.21886	0.00582874
ENSG00000152977.5	ZIC1	-3.20399	0.00257974
ENSG00000133985.2	TTC9	-3.19495	0.0214507
ENSG00000171450.4	CDK5R2	-3.19241	0.00658202
ENSG00000189362.7	TMEM194B	-3.19067	0.0147245
ENSG00000261136.1	RP11-37C7.3	-3.18558	0.0311211
ENSG00000184378.2	ACTRT3	-3.17757	0.0223103
ENSG00000180739.12	S1PR5	-3.17054	0.0118059
ENSG00000268568.1	AC007228.9	-3.13303	0.0272065
ENSG00000185070.6	FLRT2	-3.13298	0.0107389
ENSG00000272205.1	RP11-277B15.3	-3.09963	0.0465515
ENSG00000263320.1	RP11-498D10.6	-3.08891	0.0141909
ENSG00000258450.1	RP11-649E7.7	-3.08864	0.000135724
ENSG00000224660.1	SH3BP5-AS1	-3.07525	0.00238393
ENSG00000198855.2	FICD	-3.05283	0.00755461
ENSG00000175548.4	ALG10B	-3.05134	0.0244123
ENSG00000139675.10	HNRNPA1L2	-3.02839	0.0213338
ENSG00000173991.5	TCAP	-3.01757	0.000863333
ENSG00000242282.2	AC108488.4	-3.00915	0.0379883
ENSG00000243660.5	ZNF487	-3.00058	0.0207428
ENSG00000118503.10	TNFAIP3	-2.98278	0.0412735
ENSG00000196659.9	TTC30B	-2.9608	0.0351018
ENSG00000175898.4	CTD-2369P2.2	-2.91141	9.39695e-06
ENSG00000228638.1	FCF1P2	-2.88299	1.65742e-05
ENSG00000163545.7	NUAK2	-2.87892	0.00274871
ENSG00000272654.1	RP11-422P24.11	-2.87577	0.0289494
ENSG00000100228.8	RAB36	-2.82868	0.0276403
ENSG00000260526.1	RP11-73K9.2	-2.82464	0.0436941
ENSG00000169635.5	HIC2	-2.80531	8.38038e-10
ENSG00000075426.7	FOSL2	-2.79138	2.66751e-06
ENSG00000214274.5	ANG	-2.7827	0.0381758
ENSG00000001167.10	NFYA	-2.78159	3.34433e-05
ENSG00000262758.1	CTD-3195I5.1	-2.7738	0.0190926
ENSG00000240759.1	RP11-25I15.1	-2.71751	0.0486212
ENSG00000197822.6	OCLN	-2.70074	0.0274748
ENSG00000181472.4	ZBTB2	-2.69816	5.5335e-05
ENSG00000167173.14	C15orf39	-2.69594	5.82965e-05
ENSG00000184602.5	SNN	-2.69523	0.012798
ENSG00000112218.7	GPR63	-2.65611	1.64431e-06
ENSG00000152382.5	TADA1	-2.65236	0.000270091
ENSG00000261342.1	AC006538.1	-2.64176	0.00879412
ENSG00000177932.6	ZNF354C	-2.64047	3.15698e-05
ENSG00000083093.5	PALB2	-2.63904	8.29509e-05
ENSG00000178093.12	TSSK6	-2.63671	2.47059e-05
ENSG00000186715.6	MST1L	-2.62022	0.0150358
ENSG00000135631.11	RAB11FIP5	-2.60963	4.45865e-07
ENSG00000189298.9	ZKSCAN3	-2.59409	0.00484753
ENSG00000114646.5	CSPG5	-2.59327	0.00311926
ENSG00000115507.5	OTX1	-2.58184	1.84454e-05
ENSG00000259153.1	RP6-65G23.3	-2.55081	0.0100937
ENSG00000261705.1	RP11-61A14.2	-2.54946	0.00394085
ENSG00000253304.1	TMEM200B	-2.54823	0.000633891
ENSG00000178947.8	LINC00086	-2.52539	0.00428931
ENSG00000215256.3	DHRS4-AS1	-2.52489	2.25398e-05
ENSG00000180884.9	ZNF792	-2.50879	0.01814
ENSG00000265666.1	CTD-2267D19.2	-2.47658	0.0218165
ENSG00000163053.6	SLC16A14	-2.47324	0.00143674
ENSG00000181754.6	AMIGO1	-2.46998	0.0414441
ENSG00000146757.9	ZNF92	-2.46824	0.000540618
ENSG00000125834.8	STK35	-2.46074	8.58941e-09
ENSG00000182372.6	CLN8	-2.45555	1.03908e-06
ENSG00000100483.9	VCPKMT	-2.4503	0.000190375
ENSG00000131759.13	RARA	-2.43847	0.0123975
ENSG00000142731.6	PLK4	-2.43583	0.000576464
ENSG00000126391.9	FRMD8	-2.42429	3.32204e-09
ENSG00000179981.9	TSHZ1	-2.42096	2.52215e-05
ENSG00000127989.9	MTERF	-2.42056	5.16124e-05
ENSG00000167716.14	WDR81	-2.41752	0.000216486
ENSG00000116983.8	HPCAL4	-2.41601	0.000654648
ENSG00000121406.4	ZNF549	-2.40144	0.000230714
ENSG00000127081.9	ZNF484	-2.39595	0.0162216
ENSG00000166448.10	TMEM130	-2.39212	0.00490097
ENSG00000181097.5	RP11-429J17.2	-2.39046	4.29103e-07
ENSG00000163472.14	TMEM79	-2.38505	0.000643592
ENSG00000268713.1	CTC-444N24.8	-2.377	0.0348249
ENSG00000146556.10	WASH2P	-2.37664	0.000159632
ENSG00000137166.10	FOXP4	-2.37228	0.011458
ENSG00000144647.5	POMGNT2	-2.36512	5.51558e-09
ENSG00000164976.8	KIAA1161	-2.3608	0.00173065
ENSG00000116903.6	EXOC8	-2.35409	1.13318e-06
ENSG00000138463.8	DIRC2	-2.34182	0.00149128
ENSG00000181007.7	ZFP82	-2.3292	5.77869e-05
ENSG00000197933.8	ZNF823	-2.31589	0.0196728
ENSG00000103343.8	ZNF174	-2.30421	0.0416582
ENSG00000170425.3	ADORA2B	-2.30399	0.0369407
ENSG00000123595.5	RAB9A	-2.30235	0.000104596
ENSG00000106479.6	ZNF862	-2.2981	0.000875486
ENSG00000179409.6	GEMIN4	-2.29248	2.83105e-06
ENSG00000198944.4	SOWAHA	-2.29103	0.00446121
ENSG00000124459.7	ZNF45	-2.27186	0.0257669
ENSG00000186564.5	FOXD2	-2.25827	0.000206426
ENSG00000169991.6	IFFO2	-2.25707	0.0456975
ENSG00000142528.11	ZNF473	-2.25081	1.1209e-07
ENSG00000144488.10	ESPNL	-2.24403	0.00074638
ENSG00000170260.4	ZNF212	-2.23182	1.51644e-06
ENSG00000112149.5	CD83	-2.23004	0.0256978
ENSG00000153786.8	ZDHHC7	-2.22883	4.5622e-09
ENSG00000112658.6	SRF	-2.21492	1.07322e-16
ENSG00000170802.11	FOXN2	-2.21095	3.46145e-05
ENSG00000198538.6	ZNF28	-2.20913	0.00742263
ENSG00000111981.4	ULBP1	-2.20582	0.0200253
ENSG00000260920.1	RP1-228H13.5	-2.20403	0.00917424
ENSG00000100647.7	KIAA0247	-2.19978	0.00719751
ENSG00000135763.5	URB2	-2.1981	0.00746466
ENSG00000213965.3	NUDT19	-2.19548	0.000156798
ENSG00000116761.7	CTH	-2.19401	0.00178359
ENSG00000148572.10	NRBF2	-2.18791	1.65742e-05
ENSG00000250899.3	RP11-253E3.3	-2.18648	0.0375809
ENSG00000132623.11	ANKEF1	-2.182	0.000254447
ENSG00000235919.3	ASH1L-AS1	-2.17976	8.52931e-06
ENSG00000272201.1	U47924.30	-2.14869	0.00168724
ENSG00000135502.12	SLC26A10	-2.14303	0.014654
ENSG00000166225.4	FRS2	-2.13787	0.000232372
ENSG00000196646.7	ZNF136	-2.13398	0.00326137
ENSG00000224870.3	RP4-758J18.2	-2.12855	0.000593314
ENSG00000128203.6	ASPHD2	-2.12746	0.00175865
ENSG00000198205.5	ZXDA	-2.12621	0.0362819
ENSG00000105136.15	ZNF419	-2.10511	5.93037e-08
ENSG00000241839.5	PLEKHO2	-2.10055	1.61991e-05
ENSG00000126062.3	TMEM115	-2.08562	0.000140824
ENSG00000128011.4	LRFN1	-2.07524	0.00388609
ENSG00000175305.12	CCNE2	-2.06813	0.000121733
ENSG00000172748.8	ZNF596	-2.0561	0.040853
ENSG00000105085.6	MED26	-2.05293	0.0019582
ENSG00000188493.10	C19orf54	-2.04805	0.00802447
ENSG00000225361.3	PPP1R26-AS1	-2.04791	0.0452024
ENSG00000096654.11	ZNF184	-2.04338	0.000377042
ENSG00000269990.1	CTD-3074O7.12	-2.03643	0.00237833
ENSG00000163026.7	C2orf44	-2.03357	0.000678744
ENSG00000187713.5	TMEM203	-2.03188	1.42392e-05
ENSG00000141542.6	RAB40B	-2.03051	0.000769278
ENSG00000171208.5	NETO2	-2.02991	4.51307e-07
ENSG00000160993.3	ALKBH4	-2.02828	3.32833e-06
ENSG00000100330.11	MTMR3	-2.02717	0.00292809
ENSG00000120889.8	TNFRSF10B	-2.02496	5.61284e-06
ENSG00000225950.3	NTF4	-2.02027	0.0339239
ENSG00000272688.1	RP13-270P17.3	-2.02009	0.0278145
ENSG00000166402.4	TUB	-2.01945	0.00927145
ENSG00000089723.5	OTUB2	-2.01741	0.00828239
ENSG00000126464.9	PRR12	-2.01699	0.0246626
ENSG00000167992.8	VWCE	-2.01587	0.00870216
ENSG00000175104.10	TRAF6	-2.01367	0.00631634
ENSG00000184857.7	TMEM186	-2.00767	0.0009271
ENSG00000152443.8	ZNF776	-2.00457	0.00484753
ENSG00000213799.6	ZNF845	-2.00183	0.0239794
ENSG00000007968.6	E2F2	-2.00031	2.92733e-07
ENSG00000174529.6	TMEM81	-2.00027	0.00267941
ENSG00000272829.1	XXbac-B135H6.18	-1.99954	0.000486939
ENSG00000119986.6	AVPI1	-1.99586	5.19355e-05
ENSG00000112406.4	HECA	-1.99002	1.79312e-06
ENSG00000109089.7	CDR2L	-1.98412	9.24968e-07
ENSG00000125741.4	OPA3	-1.9831	0.000198401
ENSG00000181830.7	SLC35C1	-1.98203	2.69274e-05
ENSG00000260193.1	RP11-83N9.5	-1.982	0.0379883
ENSG00000183665.4	TRMT12	-1.97719	8.77174e-07
ENSG00000157833.8	GAREML	-1.97461	4.19227e-05
ENSG00000226479.3	TMEM185B	-1.97368	0.00954644
ENSG00000125149.7	C16orf70	-1.97211	0.000858647
ENSG00000168792.4	ABHD15	-1.96586	0.00451467
ENSG00000259943.1	RP1-39G22.7	-1.96213	0.0100918
ENSG00000147174.7	ACRC	-1.96141	0.0266165
ENSG00000261094.2	RP11-355O1.11	-1.96128	0.00696021
ENSG00000154222.10	CC2D1B	-1.96015	0.0178031
ENSG00000144233.5	AMMECR1L	-1.95814	2.48407e-09
ENSG00000212719.6	C17orf51	-1.95598	0.00130428
ENSG00000100335.8	MIEF1	-1.95536	2.48407e-09
ENSG00000117222.9	RBBP5	-1.95283	6.01006e-07
ENSG00000186222.3	BLOC1S4	-1.95216	1.80614e-07
ENSG00000116604.13	MEF2D	-1.94711	1.96483e-06
ENSG00000165300.6	SLITRK5	-1.94694	0.0336943
ENSG00000267473.1	AC005789.11	-1.94621	0.0255377
ENSG00000140006.7	WDR89	-1.94488	0.000762415
ENSG00000164002.7	EXO5	-1.93974	7.59646e-06
ENSG00000188816.3	HMX2	-1.93899	0.0185127
ENSG00000188613.5	NANOS1	-1.93821	0.00879412
ENSG00000181894.10	ZNF329	-1.93704	0.00344358
ENSG00000180901.6	KCTD2	-1.92936	8.38038e-10
ENSG00000267041.1	ZNF850	-1.92858	0.0154714
ENSG00000158669.7	AGPAT6	-1.92538	4.32087e-07
ENSG00000143319.12	ISG20L2	-1.92172	9.78763e-08
ENSG00000130803.10	ZNF317	-1.91775	2.48979e-05
ENSG00000182504.6	CEP97	-1.91663	1.07261e-05
ENSG00000204519.6	ZNF551	-1.91405	1.30318e-05
ENSG00000115194.6	SLC30A3	-1.91369	0.0161974
ENSG00000064012.17	CASP8	-1.91161	0.00260584
ENSG00000171150.7	SOCS5	-1.91063	0.00875885
ENSG00000135956.4	TMEM127	-1.91024	0.00125346
ENSG00000237753.1	AC079922.3	-1.90944	0.00526947
ENSG00000179833.4	SERTAD2	-1.90776	4.49035e-06
ENSG00000166912.12	MTMR10	-1.90723	0.0118059
ENSG00000135747.7	ZNF670	-1.90121	2.93014e-05
ENSG00000174579.3	MSL2	-1.90109	0.000107307
ENSG00000108819.9	PPP1R9B	-1.90104	6.74283e-07
ENSG00000104848.1	KCNA7	-1.90015	0.0194693
ENSG00000168496.3	FEN1	-1.89803	1.0087e-09
ENSG00000136379.7	ABHD17C	-1.8953	6.66004e-05
ENSG00000184517.7	ZFP1	-1.89383	0.00334427
ENSG00000189339.7	SLC35E2B	-1.89069	5.90857e-05
ENSG00000105605.3	CACNG7	-1.88646	0.000627726
ENSG00000175137.9	SH3BP5L	-1.88595	1.56199e-06
ENSG00000178718.5	RPP25	-1.88388	0.000362067
ENSG00000215251.3	FASTKD5	-1.88357	9.7813e-08
ENSG00000112245.6	PTP4A1	-1.88317	1.92834e-07
ENSG00000124641.10	MED20	-1.88258	0.0163371
ENSG00000267519.2	MIR24-2	-1.88172	4.55458e-05
ENSG00000173894.6	CBX2	-1.87887	1.0087e-09
ENSG00000177169.5	ULK1	-1.87867	1.99922e-06
ENSG00000196214.6	ZNF766	-1.87623	3.28942e-06
ENSG00000171056.6	SOX7	-1.87611	0.00202524
ENSG00000170222.11	ADPRM	-1.85665	0.00051954
ENSG00000185215.4	TNFAIP2	-1.84018	0.0406759
ENSG00000112877.6	CEP72	-1.83984	0.0247619
ENSG00000153234.9	NR4A2	-1.83194	5.61618e-07
ENSG00000175040.4	CHST2	-1.82843	0.0310234
ENSG00000169188.4	APEX2	-1.82808	1.81661e-07
ENSG00000101204.11	CHRNA4	-1.82794	0.0270211
ENSG00000140153.13	WDR20	-1.82707	0.000153405
ENSG00000184545.6	DUSP8	-1.82574	9.3879e-05
ENSG00000182459.4	TEX19	-1.82403	0.0483619
ENSG00000204611.2	ZNF616	-1.82088	0.000822842
ENSG00000164107.7	HAND2	-1.81739	0.000112418
ENSG00000204946.5	ZNF783	-1.80525	0.00450399
ENSG00000171302.12	CANT1	-1.80515	0.000113891
ENSG00000130818.6	ZNF426	-1.80475	0.000582047
ENSG00000175906.4	ARL4D	-1.80376	0.000136545
ENSG00000136875.8	PRPF4	-1.80351	5.82474e-07
ENSG00000127452.4	FBXL12	-1.80319	0.00588822
ENSG00000197363.5	ZNF517	-1.80049	0.0184297
ENSG00000145391.9	SETD7	-1.80045	9.78763e-08
ENSG00000141026.4	MED9	-1.8004	0.000627166
ENSG00000173530.5	TNFRSF10D	-1.79915	0.000385455
ENSG00000116273.5	PHF13	-1.79553	2.70422e-07
ENSG00000108389.5	MTMR4	-1.79054	3.06387e-05
ENSG00000256223.1	ZNF10	-1.7902	0.00267269
ENSG00000178397.8	FAM220A	-1.78788	9.00871e-08
ENSG00000178966.11	RMI1	-1.78285	0.000321728
ENSG00000105011.4	ASF1B	-1.7808	2.59186e-09
ENSG00000143067.4	ZNF697	-1.78065	0.00421994
ENSG00000135637.9	CCDC142	-1.77645	0.000233696
ENSG00000164045.7	CDC25A	-1.77545	8.0704e-06
ENSG00000120709.6	FAM53C	-1.77524	3.35503e-08
ENSG00000040487.8	PQLC2	-1.7751	0.000309004
ENSG00000182544.8	MFSD5	-1.76671	4.17449e-07
ENSG00000101216.6	GMEB2	-1.76268	1.01114e-06
ENSG00000116237.11	ICMT	-1.76197	9.78763e-08
ENSG00000176971.2	FIBIN	-1.76039	0.0306359
ENSG00000225241.3	RP11-640M9.2	-1.75863	0.0146332
ENSG00000109118.9	PHF12	-1.75857	0.00675516
ENSG00000101138.7	CSTF1	-1.75839	0.00259441
ENSG00000142632.12	ARHGEF19	-1.75668	8.82134e-06
ENSG00000126003.6	PLAGL2	-1.75662	0.0006192
ENSG00000132436.7	FIGNL1	-1.75581	7.21011e-05
ENSG00000164040.12	PGRMC2	-1.7548	1.13318e-06
ENSG00000174652.13	ZNF266	-1.75471	0.0146027
ENSG00000140332.11	TLE3	-1.75131	6.41895e-05
ENSG00000152207.3	CYSLTR2	-1.74814	0.0335737
ENSG00000172059.6	KLF11	-1.74485	0.00019676
ENSG00000169047.5	IRS1	-1.7406	0.0399971
ENSG00000167384.6	ZNF180	-1.74041	0.0172898
ENSG00000272843.1	RP11-313P13.5	-1.74019	0.0259753
ENSG00000168646.8	AXIN2	-1.73985	0.0182447
ENSG00000185551.8	NR2F2	-1.73259	2.15004e-06
ENSG00000127666.8	TICAM1	-1.73237	6.28964e-05
ENSG00000165861.9	ZFYVE1	-1.73217	0.000346185
ENSG00000142556.14	ZNF614	-1.73123	0.000239567
ENSG00000177374.8	HIC1	-1.72784	0.000863167
ENSG00000026559.9	KCNG1	-1.7246	0.0318227
ENSG00000118900.10	UBN1	-1.72158	1.56385e-07
ENSG00000186532.7	SMYD4	-1.71982	0.000328485
ENSG00000160271.10	RALGDS	-1.7175	1.67157e-08
ENSG00000271303.1	SRXN1	-1.71643	7.18186e-14
ENSG00000235529.1	AGAP1-IT1	-1.71537	0.0266758
ENSG00000085644.9	ZNF213	-1.71395	0.00754426
ENSG00000172006.7	ZNF554	-1.7093	0.000491826
ENSG00000166716.5	ZNF592	-1.70901	0.00117033
ENSG00000228253.1	MT-ATP8	-1.70853	3.15025e-06
ENSG00000260114.1	CTD-2574D22.4	-1.70825	0.0156298
ENSG00000184886.3	PIGW	-1.70808	1.12855e-06
ENSG00000109079.5	TNFAIP1	-1.7059	7.7996e-05
ENSG00000169155.5	ZBTB43	-1.70109	3.17975e-07
ENSG00000103707.5	MTFMT	-1.70062	0.00134383
ENSG00000140320.7	BAHD1	-1.69123	1.27622e-05
ENSG00000124120.6	TTPAL	-1.69076	2.74748e-06
ENSG00000079432.3	CIC	-1.68847	8.8629e-05
ENSG00000124209.3	RAB22A	-1.68768	7.89235e-08
ENSG00000248487.4	ABHD14A	-1.68381	0.000113762
ENSG00000132613.10	MTSS1L	-1.68292	0.000195412
ENSG00000260231.1	JHDM1D-AS1	-1.68276	0.0195165
ENSG00000127526.9	SLC35E1	-1.68114	1.1209e-07
ENSG00000180423.4	HARBI1	-1.67639	0.0114192
ENSG00000133059.12	DSTYK	-1.67398	6.55324e-05
ENSG00000124201.10	ZNFX1	-1.67208	7.81635e-05
ENSG00000085721.8	RRN3	-1.67085	4.56131e-06
ENSG00000006194.6	ZNF263	-1.66801	1.7014e-07
ENSG00000160325.10	CACFD1	-1.66757	7.14275e-05
ENSG00000108448.16	TRIM16L	-1.66373	0.0158165
ENSG00000196843.11	ARID5A	-1.66364	0.000701589
ENSG00000036672.11	USP2	-1.66302	0.0254237
ENSG00000134086.7	VHL	-1.66035	1.33142e-07
ENSG00000162063.8	CCNF	-1.66002	8.03859e-05
ENSG00000096070.15	BRPF3	-1.65999	0.00577884
ENSG00000125484.7	GTF3C4	-1.65598	6.20571e-09
ENSG00000185728.12	YTHDF3	-1.65554	1.20511e-07
ENSG00000113595.10	TRIM23	-1.6496	0.0200801
ENSG00000104142.6	VPS18	-1.64824	6.78657e-08
ENSG00000180346.2	TIGD2	-1.64812	0.00236355
ENSG00000259623.1	RP11-156E6.1	-1.64633	0.000563255
ENSG00000103404.10	USP31	-1.64616	0.0100334
ENSG00000196387.5	ZNF140	-1.64351	8.03859e-05
ENSG00000113761.7	ZNF346	-1.6433	7.97936e-06
ENSG00000168795.4	ZBTB5	-1.64242	0.00250523
ENSG00000103126.10	AXIN1	-1.64155	0.000354839
ENSG00000130054.4	FAM155B	-1.64054	0.00682125
ENSG00000188763.3	FZD9	-1.63995	0.00120178
ENSG00000214029.3	ZNF891	-1.6284	0.038763
ENSG00000104643.5	MTMR9	-1.62755	2.71727e-07
ENSG00000084090.9	STARD7	-1.62662	1.20511e-07
ENSG00000164626.8	KCNK5	-1.62417	0.0443868
ENSG00000103264.11	FBXO31	-1.62367	0.00134567
ENSG00000272512.1	RP11-54O7.17	-1.6227	9.37015e-05
ENSG00000168135.4	KCNJ4	-1.62226	0.000568264
ENSG00000171016.7	PYGO1	-1.62039	0.0445009
ENSG00000256235.1	SMIM3	-1.61624	0.00107195
ENSG00000140832.5	MARVELD3	-1.61572	0.0107834
ENSG00000260563.2	RP13-516M14.1	-1.61547	0.0178031
ENSG00000132819.12	RBM38	-1.61532	1.02836e-05
ENSG00000106261.12	ZKSCAN1	-1.61256	1.80614e-07
ENSG00000174718.7	KIAA1551	-1.61108	0.00281218
ENSG00000186767.5	SPIN4	-1.60958	1.14772e-05
ENSG00000184271.11	POU6F1	-1.60816	0.0220158
ENSG00000118620.8	ZNF430	-1.60527	0.0043492
ENSG00000163866.8	SMIM12	-1.60222	7.17054e-05
ENSG00000185436.7	IFNLR1	-1.60219	0.0232203
ENSG00000182149.16	IST1	-1.5997	8.73956e-05
ENSG00000177663.9	IL17RA	-1.59939	7.13221e-06
ENSG00000169248.8	CXCL11	-1.59929	0.00489153
ENSG00000168286.1	THAP11	-1.59669	0.000496538
ENSG00000179837.6	RBM15B	-1.59375	2.81301e-05
ENSG00000127561.10	SYNGR3	-1.59238	0.00121202
ENSG00000260023.1	RP11-49C24.1	-1.59116	0.0021162
ENSG00000261351.1	CTD-3185P2.1	-1.59114	0.036491
ENSG00000101407.8	TTI1	-1.58905	0.000369204
ENSG00000267422.1	CTD-2554C21.1	-1.58828	0.0236317
ENSG00000204514.5	ZNF814	-1.58793	0.0210963
ENSG00000105137.8	SYDE1	-1.58772	8.92109e-05
ENSG00000168612.4	ZSWIM1	-1.58714	7.80708e-05
ENSG00000179604.8	CDC42EP4	-1.58618	0.0117079
ENSG00000185818.7	NAT8L	-1.5859	5.43856e-06
ENSG00000164091.7	WDR82	-1.58407	2.66346e-05
ENSG00000258301.2	RP11-488C13.5	-1.58351	0.00987182
ENSG00000164284.10	GRPEL2	-1.57913	2.83105e-06
ENSG00000146223.10	RPL7L1	-1.5775	5.39443e-06
ENSG00000143363.11	PRUNE	-1.57612	0.000627726
ENSG00000165572.6	KBTBD6	-1.57196	1.12267e-06
ENSG00000187607.11	ZNF286A	-1.571	0.00718373
ENSG00000125249.6	RAP2A	-1.57085	0.0266678
ENSG00000269858.1	EGLN2	-1.56911	2.93124e-06
ENSG00000197136.4	PCNXL3	-1.56853	0.0359519
ENSG00000238227.3	C9orf69	-1.56717	0.000117469
ENSG00000102034.12	ELF4	-1.56616	0.00567573
ENSG00000120784.11	ZFP30	-1.56586	0.0258781
ENSG00000243335.4	KCTD7	-1.56583	0.00018891
ENSG00000176244.6	ACBD7	-1.56381	0.0212297
ENSG00000105327.11	BBC3	-1.55798	0.00130939
ENSG00000130921.3	C12orf65	-1.5555	0.000269805
ENSG00000025156.8	HSF2	-1.55549	8.99853e-06
ENSG00000270081.1	RP5-935K16.1	-1.5534	5.61618e-07
ENSG00000169908.6	TM4SF1	-1.55334	5.12489e-06
ENSG00000162924.9	REL	-1.55243	0.00183115
ENSG00000146278.10	PNRC1	-1.5489	0.000302193
ENSG00000177051.5	FBXO46	-1.54772	0.000968066
ENSG00000135245.9	HILPDA	-1.54699	0.000137594
ENSG00000269410.1	CTB-60E11.4	-1.54591	0.0188579
ENSG00000204920.6	ZNF155	-1.54455	0.00678173
ENSG00000179562.2	GCC1	-1.54417	4.65407e-06
ENSG00000173848.14	NET1	-1.54262	0.000195833
ENSG00000139725.3	RHOF	-1.54238	0.00589096
ENSG00000169105.6	CHST14	-1.54216	0.0127203
ENSG00000189114.6	BLOC1S3	-1.54208	0.010751
ENSG00000166454.5	ATMIN	-1.54193	1.00742e-07
ENSG00000178074.5	C2orf69	-1.54123	1.23514e-05
ENSG00000196652.7	ZKSCAN5	-1.54083	0.000136734
ENSG00000225733.1	FGD5-AS1	-1.54082	2.71181e-06
ENSG00000166750.5	SLFN5	-1.54056	0.0292157
ENSG00000122257.14	RBBP6	-1.5393	5.27116e-11
ENSG00000158480.6	SPATA2	-1.53924	0.00751339
ENSG00000173011.11	TADA2B	-1.53824	3.64296e-06
ENSG00000164850.10	GPER1	-1.53796	0.00188065
ENSG00000213024.6	NUP62	-1.5378	6.91161e-07
ENSG00000178150.4	ZNF114	-1.53749	0.00967049
ENSG00000155961.4	RAB39B	-1.53536	0.00193694
ENSG00000177971.7	IMP3	-1.53247	3.4346e-07
ENSG00000168802.8	CHTF8	-1.53112	1.13318e-06
ENSG00000177602.4	GSG2	-1.52934	0.0239017
ENSG00000065809.9	FAM107B	-1.52925	0.0374175
ENSG00000079313.7	REXO1	-1.52894	0.0257061
ENSG00000174106.2	LEMD3	-1.52595	0.000232698
ENSG00000163291.10	PAQR3	-1.52592	0.0197387
ENSG00000170525.14	PFKFB3	-1.52474	0.00116717
ENSG00000198455.3	ZXDB	-1.52351	0.00506331
ENSG00000138867.12	GUCD1	-1.52276	1.29485e-06
ENSG00000114019.10	AMOTL2	-1.52106	7.21011e-05
ENSG00000214796.4	RP11-480I12.5	-1.52002	0.027539
ENSG00000174516.10	PELI3	-1.51923	0.00173065
ENSG00000115325.9	DOK1	-1.51757	1.46893e-05
ENSG00000060069.12	CTDP1	-1.51705	0.0289117
ENSG00000167625.6	ZNF526	-1.51281	0.000455487
ENSG00000135912.6	TTLL4	-1.51153	0.00032715
ENSG00000037637.6	FBXO42	-1.51108	0.0188978
ENSG00000110987.4	BCL7A	-1.51106	1.26491e-06
ENSG00000101574.10	METTL4	-1.50864	0.0120074
ENSG00000108179.9	PPIF	-1.50742	5.42763e-06
ENSG00000127423.6	AUNIP	-1.50554	0.000381608
ENSG00000140464.15	PML	-1.50551	0.000705424
ENSG00000182500.7	ORAI1	-1.50477	0.00141204
ENSG00000152439.8	ZNF773	-1.50355	0.00406815
ENSG00000135966.8	TGFBRAP1	-1.5	0.0123566
ENSG00000225630.1	MTND2P28	-1.49966	2.24118e-05
ENSG00000163900.6	TMEM41A	-1.49847	0.000173382
ENSG00000130675.10	MNX1	-1.49752	5.20425e-05
ENSG00000184708.13	EIF4ENIF1	-1.49693	0.000428915
ENSG00000167904.10	TMEM68	-1.49392	0.0328563
ENSG00000143367.11	TUFT1	-1.49264	0.000123974
ENSG00000089094.12	KDM2B	-1.49211	0.00103987
ENSG00000170949.13	ZNF160	-1.49049	0.0014278
ENSG00000020633.14	RUNX3	-1.48773	0.00254805
ENSG00000125952.14	MAX	-1.48747	6.20192e-05
ENSG00000140259.6	MFAP1	-1.48558	3.51385e-05
ENSG00000165244.6	ZNF367	-1.48316	0.00823271
ENSG00000099381.12	SETD1A	-1.48215	0.000101602
ENSG00000157014.6	TATDN2	-1.48141	2.83903e-05
ENSG00000172183.10	ISG20	-1.48003	0.0057384
ENSG00000147324.6	MFHAS1	-1.47863	0.00162975
ENSG00000030110.8	BAK1	-1.47811	9.22972e-05
ENSG00000178988.10	MRFAP1L1	-1.47793	1.36684e-09
ENSG00000197312.7	DDI2	-1.4776	3.72307e-06
ENSG00000152193.7	RNF219	-1.47628	0.00145962
ENSG00000147416.6	ATP6V1B2	-1.47548	1.26088e-07
ENSG00000176396.9	EID2	-1.47478	1.00928e-06
ENSG00000170191.4	NANP	-1.47208	0.00257765
ENSG00000163428.3	LRRC58	-1.46988	5.12489e-06
ENSG00000184992.10	BRI3BP	-1.4666	0.000145264
ENSG00000126790.7	L3HYPDH	-1.46435	0.00733697
ENSG00000127080.5	IPPK	-1.46354	0.00694725
ENSG00000135211.5	TMEM60	-1.46162	0.00865097
ENSG00000166189.6	HPS6	-1.46093	0.00319514
ENSG00000165490.8	C11orf82	-1.46031	0.0278145
ENSG00000143862.3	ARL8A	-1.45979	5.39443e-06
ENSG00000168936.6	TMEM129	-1.45953	1.39235e-07
ENSG00000120616.11	EPC1	-1.45829	0.000510608
ENSG00000153561.8	RMND5A	-1.45764	0.000135136
ENSG00000068078.13	FGFR3	-1.45339	0.0223686
ENSG00000138092.6	CENPO	-1.45324	0.000800423
ENSG00000224046.1	AC005076.5	-1.45235	0.0219719
ENSG00000230551.3	CTB-89H12.4	-1.4516	0.0229962
ENSG00000131446.11	MGAT1	-1.45114	3.5156e-07
ENSG00000163624.5	CDS1	-1.45027	0.0420049
ENSG00000122741.11	DCAF10	-1.44993	0.00107195
ENSG00000253967.1	RP11-333A23.4	-1.44811	0.0106252
ENSG00000187147.13	RNF220	-1.44772	1.60224e-05
ENSG00000272841.1	RP3-428L16.2	-1.44754	0.0407932
ENSG00000198863.3	RUNDC1	-1.44586	8.11772e-06
ENSG00000166833.15	NAV2	-1.44339	0.0262446
ENSG00000132359.9	RAP1GAP2	-1.44327	0.00951799
ENSG00000041988.11	THAP3	-1.44241	1.64431e-06
ENSG00000185085.2	INTS5	-1.44176	0.000904726
ENSG00000111737.7	RAB35	-1.44108	8.7995e-06
ENSG00000154370.9	TRIM11	-1.44027	2.14734e-06
ENSG00000230424.1	RP1-43E13.2	-1.43931	0.0443868
ENSG00000176749.4	CDK5R1	-1.43841	0.00102829
ENSG00000121671.7	CRY2	-1.43615	0.000747969
ENSG00000260336.1	RP11-395B7.7	-1.43544	0.000642792
ENSG00000157224.11	CLDN12	-1.43471	0.0116752
ENSG00000110514.14	MADD	-1.43421	0.00540391
ENSG00000188206.5	HNRNPU-AS1	-1.43418	0.0166438
ENSG00000130764.5	LRRC47	-1.43318	8.6311e-06
ENSG00000113384.9	GOLPH3	-1.43272	0.00951799
ENSG00000119669.3	IRF2BPL	-1.43225	1.64431e-06
ENSG00000102100.10	SLC35A2	-1.42884	0.00110854
ENSG00000125846.11	ZNF133	-1.42808	0.00608806
ENSG00000125878.4	TCF15	-1.42728	0.00175865
ENSG00000185340.11	GAS2L1	-1.42419	1.41709e-07
ENSG00000167840.9	ZNF232	-1.42409	0.0328563
ENSG00000047932.9	GOPC	-1.42366	5.84996e-06
ENSG00000132950.14	ZMYM5	-1.42328	0.00676249
ENSG00000160058.14	BSDC1	-1.4231	1.61991e-05
ENSG00000159184.7	HOXB13	-1.42011	0.0407932
ENSG00000177432.6	NAP1L5	-1.41927	0.00224327
ENSG00000097007.13	ABL1	-1.41893	2.24118e-05
ENSG00000162377.4	SELRC1	-1.4141	0.00744236
ENSG00000269973.1	RP11-95D17.1	-1.41267	0.0260452
ENSG00000178951.4	ZBTB7A	-1.41213	8.21177e-07
ENSG00000146830.9	GIGYF1	-1.41014	7.58276e-05
ENSG00000168779.15	SHOX2	-1.4078	1.17391e-06
ENSG00000164902.9	PHAX	-1.40725	2.43756e-06
ENSG00000140987.15	ZSCAN32	-1.4062	0.00256405
ENSG00000133193.8	FAM104A	-1.40549	0.00149236
ENSG00000152409.8	JMY	-1.40509	0.00744454
ENSG00000174282.7	ZBTB4	-1.40341	0.0039456
ENSG00000167874.6	TMEM88	-1.4022	0.00561839
ENSG00000158769.13	F11R	-1.4018	0.000162753
ENSG00000167191.7	GPRC5B	-1.40053	0.0446916
ENSG00000105835.7	NAMPT	-1.39998	0.000823605
ENSG00000006118.10	TMEM132A	-1.39895	0.00470183
ENSG00000188807.8	TMEM201	-1.39774	0.000104874
ENSG00000122557.5	HERPUD2	-1.39764	0.018441
ENSG00000204569.5	PPP1R10	-1.39662	0.00226351
ENSG00000215012.4	C22orf29	-1.39314	8.13253e-05
ENSG00000139174.6	PRICKLE1	-1.39244	0.0144908
ENSG00000155252.12	PI4K2A	-1.39036	0.00100684
ENSG00000188215.5	DCUN1D3	-1.38647	0.0246346
ENSG00000117461.10	PIK3R3	-1.38047	0.00260881
ENSG00000149658.13	YTHDF1	-1.38003	5.73813e-06
ENSG00000171813.10	PWWP2B	-1.37994	0.00746471
ENSG00000099942.8	CRKL	-1.37993	0.000383119
ENSG00000215193.8	PEX26	-1.37579	1.00742e-07
ENSG00000135736.5	CCDC102A	-1.37541	0.00743402
ENSG00000127334.10	DYRK2	-1.37381	5.91061e-05
ENSG00000169016.12	E2F6	-1.37095	0.00766203
ENSG00000164366.3	CCDC127	-1.36977	7.34232e-06
ENSG00000173914.7	RBM4B	-1.36946	0.0199657
ENSG00000256073.2	C21orf119	-1.36878	0.0434509
ENSG00000165650.7	PDZD8	-1.36777	0.00273206
ENSG00000171421.8	MRPL36	-1.36502	0.0120611
ENSG00000161682.10	FAM171A2	-1.36344	0.000457565
ENSG00000126767.13	ELK1	-1.36195	0.00392856
ENSG00000140398.9	NEIL1	-1.3619	0.00762341
ENSG00000085978.17	ATG16L1	-1.36169	0.0121758
ENSG00000148339.8	SLC25A25	-1.36161	3.27175e-06
ENSG00000169925.12	BRD3	-1.35959	8.43502e-05
ENSG00000228794.4	RP11-206L10.11	-1.35956	0.0177921
ENSG00000154642.6	C21orf91	-1.35918	0.000449254
ENSG00000198876.8	DCAF12	-1.35857	4.58347e-05
ENSG00000090432.5	MUL1	-1.35708	0.000623992
ENSG00000184277.8	TM2D3	-1.35649	0.000439494
ENSG00000189120.3	SP6	-1.35422	0.000183505
ENSG00000259806.2	CTD-2196E14.4	-1.3533	0.0107112
ENSG00000183741.7	CBX6	-1.35154	1.80614e-07
ENSG00000143753.8	DEGS1	-1.35062	0.00198327
ENSG00000169992.5	NLGN2	-1.34968	0.000612993
ENSG00000163050.12	ADCK3	-1.34905	0.0107834
ENSG00000157823.12	AP3S2	-1.34428	0.000155007
ENSG00000179294.5	C17orf96	-1.34392	2.70422e-07
ENSG00000223496.1	EXOSC6	-1.3423	3.15698e-05
ENSG00000117280.8	RAB7L1	-1.3418	0.000220224
ENSG00000119402.12	FBXW2	-1.34141	1.29485e-06
ENSG00000126603.4	GLIS2	-1.34027	0.0182218
ENSG00000166133.13	RPUSD2	-1.33803	0.000235823
ENSG00000254726.2	MEX3A	-1.33693	2.55818e-06
ENSG00000121058.4	COIL	-1.33512	3.08279e-05
ENSG00000155380.7	SLC16A1	-1.33492	3.40384e-05
ENSG00000100221.6	JOSD1	-1.33437	2.20782e-07
ENSG00000149636.11	DSN1	-1.33328	1.26735e-05
ENSG00000260083.1	MIR4519	-1.33118	0.000176587
ENSG00000239213.1	RP11-85F14.5	-1.32957	0.0346758
ENSG00000182963.5	GJC1	-1.32837	0.00141944
ENSG00000225465.6	RFPL1S	-1.32731	0.00500773
ENSG00000172007.5	RAB33B	-1.32719	0.0249027
ENSG00000163743.9	RCHY1	-1.32627	0.00553049
ENSG00000175283.7	DOLK	-1.32568	0.00996393
ENSG00000176490.4	DIRAS1	-1.32489	0.00488942
ENSG00000023902.9	PLEKHO1	-1.3247	2.9868e-05
ENSG00000121931.11	LRIF1	-1.32276	5.14356e-05
ENSG00000118412.8	CASP8AP2	-1.32246	4.85134e-05
ENSG00000060491.12	OGFR	-1.32168	1.23514e-05
ENSG00000110851.7	PRDM4	-1.3208	0.000273668
ENSG00000181915.3	ADO	-1.3197	6.40683e-05
ENSG00000163794.6	UCN	-1.31734	0.040941
ENSG00000011523.9	CEP68	-1.31653	0.000457565
ENSG00000163171.6	CDC42EP3	-1.3155	0.0190818
ENSG00000126562.12	WNK4	-1.3117	0.0254859
ENSG00000245848.2	CEBPA	-1.31162	0.000856665
ENSG00000141664.5	ZCCHC2	-1.31112	0.000247422
ENSG00000110046.8	ATG2A	-1.31102	1.24052e-05
ENSG00000166170.9	BAG5	-1.31027	7.23058e-06
ENSG00000125772.8	GPCPD1	-1.31015	0.00200342
ENSG00000148426.8	PROSER2	-1.30991	0.00938988
ENSG00000186130.4	ZBTB6	-1.3073	0.0251551
ENSG00000133065.6	SLC41A1	-1.30666	4.63975e-06
ENSG00000172057.5	ORMDL3	-1.30619	0.0049865
ENSG00000258738.1	RP11-73E17.2	-1.30556	0.00712008
ENSG00000177683.9	THAP5	-1.30548	0.000251452
ENSG00000153029.10	MR1	-1.3037	0.00334597
ENSG00000103429.6	BFAR	-1.30145	0.000812689
ENSG00000196670.9	ZFP62	-1.30097	0.000491826
ENSG00000110092.3	CCND1	-1.30036	9.78763e-08
ENSG00000103042.4	SLC38A7	-1.30004	0.00470282
ENSG00000068745.10	IP6K2	-1.29989	5.29861e-06
ENSG00000162413.12	KLHL21	-1.29981	2.43756e-06
ENSG00000131791.6	PRKAB2	-1.29696	0.000179826
ENSG00000100294.8	MCAT	-1.29536	0.0214853
ENSG00000146083.7	RNF44	-1.29533	0.000181032
ENSG00000114982.13	KANSL3	-1.29378	2.45656e-06
ENSG00000100580.7	TMED8	-1.29325	1.26335e-05
ENSG00000140299.7	BNIP2	-1.29192	0.000124196
ENSG00000144048.6	DUSP11	-1.2918	0.0436181
ENSG00000111696.7	NT5DC3	-1.29177	0.0256588
ENSG00000122687.13	FTSJ2	-1.29098	7.22944e-07
ENSG00000197063.6	MAFG	-1.29096	1.42381e-05
ENSG00000141934.5	PPAP2C	-1.28882	0.00798341
ENSG00000162817.6	C1orf115	-1.28817	0.0140679
ENSG00000169914.5	OTUD3	-1.28523	0.00106948
ENSG00000182108.5	DEXI	-1.2848	0.000112418
ENSG00000165782.6	TMEM55B	-1.28467	0.000440187
ENSG00000135378.3	PRRG4	-1.28438	0.0110809
ENSG00000165724.5	ZMYND19	-1.28428	0.000362735
ENSG00000170881.4	RNF139	-1.28138	0.00652019
ENSG00000224531.4	SMIM13	-1.27643	7.72819e-05
ENSG00000085872.10	CHERP	-1.27638	1.76543e-05
ENSG00000114120.7	SLC25A36	-1.27521	1.29485e-06
ENSG00000082213.13	C5orf22	-1.2745	0.000285412
ENSG00000177732.6	SOX12	-1.27441	0.00107195
ENSG00000159247.8	TUBBP5	-1.27162	0.00156237
ENSG00000186866.12	POFUT2	-1.27113	0.00262652
ENSG00000131115.11	ZNF227	-1.27097	0.047639
ENSG00000129460.11	NGDN	-1.26889	0.00472317
ENSG00000100906.6	NFKBIA	-1.26876	0.00118582
ENSG00000134758.9	RNF138	-1.26832	0.0243238
ENSG00000146670.5	CDCA5	-1.26822	7.12218e-05
ENSG00000130684.9	ZNF337	-1.2668	0.0228845
ENSG00000100109.12	TFIP11	-1.26666	0.000961927
ENSG00000212694.4	AC084018.1	-1.26612	0.0171021
ENSG00000055483.15	USP36	-1.26566	7.95683e-05
ENSG00000163069.8	SGCB	-1.26348	0.00470282
ENSG00000267267.1	CTD-3199J23.4	-1.26232	0.00448051
ENSG00000089060.7	SLC8B1	-1.26153	0.0367173
ENSG00000214765.4	SEPT7P2	-1.26141	0.0192639
ENSG00000184185.5	KCNJ12	-1.2596	0.0413215
ENSG00000095787.17	WAC	-1.25867	0.0016119
ENSG00000182831.7	C16orf72	-1.25841	0.00104094
ENSG00000117899.6	MESDC2	-1.25791	1.07163e-07
ENSG00000242013.4	USP27X	-1.25744	0.00067307
ENSG00000156928.4	MALSU1	-1.25625	5.48398e-05
ENSG00000130540.9	SULT4A1	-1.25482	0.000138232
ENSG00000180694.9	TMEM64	-1.2532	0.0146052
ENSG00000139722.2	VPS37B	-1.25312	0.000359396
ENSG00000104140.6	RHOV	-1.25039	0.00219625
ENSG00000079999.9	KEAP1	-1.24995	0.00168975
ENSG00000198912.6	C1orf174	-1.24791	0.0117197
ENSG00000198948.7	MFAP3L	-1.24759	0.0464709
ENSG00000090857.9	PDPR	-1.24731	6.66004e-05
ENSG00000174371.12	EXO1	-1.24698	0.0102138
ENSG00000171861.6	RNMTL1	-1.24669	0.000309052
ENSG00000204237.4	OXLD1	-1.24385	0.000639329
ENSG00000094975.9	SUCO	-1.24332	0.000144855
ENSG00000159873.5	CCDC117	-1.24324	8.63103e-05
ENSG00000108669.12	CYTH1	-1.24064	0.0278145
ENSG00000115526.6	CHST10	-1.24048	0.0370367
ENSG00000135900.3	MRPL44	-1.23945	3.23086e-06
ENSG00000100426.6	ZBED4	-1.23764	0.000612306
ENSG00000264364.2	DYNLL2	-1.23686	3.5156e-07
ENSG00000110048.7	OSBP	-1.23633	0.000648712
ENSG00000164920.5	OSR2	-1.23481	0.00126357
ENSG00000162734.8	PEA15	-1.23214	2.22563e-05
ENSG00000112079.8	STK38	-1.23189	0.00249865
ENSG00000169221.9	TBC1D10B	-1.23175	0.00447373
ENSG00000120837.3	NFYB	-1.23121	2.38256e-05
ENSG00000135845.5	PIGC	-1.22887	0.00189346
ENSG00000136146.10	MED4	-1.22754	0.00129383
ENSG00000196867.3	ZFP28	-1.227	0.0430255
ENSG00000106144.15	CASP2	-1.22698	3.04731e-06
ENSG00000149308.12	NPAT	-1.22698	0.0112448
ENSG00000077514.4	POLD3	-1.22545	0.00256405
ENSG00000150401.10	DCUN1D2	-1.22532	0.0298623
ENSG00000168246.5	UBTD2	-1.22456	0.0209869
ENSG00000075856.7	SART3	-1.22453	1.30318e-05
ENSG00000198482.6	ZNF808	-1.22384	0.00835215
ENSG00000105939.8	ZC3HAV1	-1.2235	0.000541223
ENSG00000136802.7	LRRC8A	-1.22186	0.012872
ENSG00000175643.7	RMI2	-1.22127	0.00268856
ENSG00000144120.8	TMEM177	-1.22095	0.000139677
ENSG00000151748.10	SAV1	-1.22091	0.00167048
ENSG00000261005.1	CTB-58E17.1	-1.21889	0.0204756
ENSG00000143373.13	ZNF687	-1.21888	0.000104851
ENSG00000149532.11	CPSF7	-1.2184	6.88313e-05
ENSG00000105281.8	SLC1A5	-1.21684	0.00212025
ENSG00000155508.9	CNOT8	-1.2166	0.00833872
ENSG00000112983.13	BRD8	-1.21644	9.87179e-06
ENSG00000144231.6	POLR2D	-1.21576	0.00149925
ENSG00000144567.6	FAM134A	-1.21512	0.000299232
ENSG00000174013.7	FBXO45	-1.21489	1.94699e-05
ENSG00000177302.10	TOP3A	-1.21466	0.00067307
ENSG00000182903.11	ZNF721	-1.21435	0.00170917
ENSG00000184986.6	TMEM121	-1.21387	0.0229686
ENSG00000124145.5	SDC4	-1.21352	2.99639e-06
ENSG00000160785.9	SLC25A44	-1.21344	0.000917425
ENSG00000131263.8	RLIM	-1.21218	0.000452614
ENSG00000132952.7	USPL1	-1.21172	0.0311172
ENSG00000196458.6	ZNF605	-1.21164	0.00265483
ENSG00000069011.11	PITX1	-1.21106	2.79819e-05
ENSG00000186448.10	ZNF197	-1.20862	0.00331521
ENSG00000100226.11	GTPBP1	-1.20843	0.000318306
ENSG00000070610.10	GBA2	-1.20834	0.00413943
ENSG00000173281.4	PPP1R3B	-1.20829	0.0289117
ENSG00000197122.7	SRC	-1.20819	0.00387313
ENSG00000108292.12	MLLT6	-1.20614	7.57618e-07
ENSG00000115884.6	SDC1	-1.2055	0.000457821
ENSG00000181904.8	C5orf24	-1.20546	3.04731e-06
ENSG00000175215.5	CTDSP2	-1.20515	0.0109594
ENSG00000198920.5	KIAA0753	-1.20472	0.00116907
ENSG00000168040.4	FADD	-1.2037	0.0132148
ENSG00000266962.1	RP11-400F19.6	-1.20318	0.0279683
ENSG00000148331.7	ASB6	-1.20286	0.0209869
ENSG00000123643.8	SLC36A1	-1.20286	0.0103978
ENSG00000111206.8	FOXM1	-1.20273	0.00038489
ENSG00000171241.4	SHCBP1	-1.20199	0.00172265
ENSG00000106771.8	TMEM245	-1.2018	0.00141573
ENSG00000128928.4	IVD	-1.20087	2.93014e-05
ENSG00000183647.6	ZNF530	-1.20084	0.0120449
ENSG00000062282.10	DGAT2	-1.20057	0.0420189
ENSG00000006007.7	GDE1	-1.19877	1.03908e-06
ENSG00000135686.8	KLHL36	-1.19813	0.000257372
ENSG00000185453.8	C19orf68	-1.1981	0.00271853
ENSG00000120093.7	HOXB3	-1.19619	0.00238393
ENSG00000147471.7	PROSC	-1.19575	9.52495e-07
ENSG00000009780.11	FAM76A	-1.19406	0.0223377
ENSG00000170088.9	TMEM192	-1.19395	7.14559e-05
ENSG00000074356.12	C17orf85	-1.19341	3.16796e-05
ENSG00000104164.6	BLOC1S6	-1.19319	0.000860038
ENSG00000113369.4	ARRDC3	-1.19299	4.56131e-06
ENSG00000011114.10	BTBD7	-1.19222	0.00271853
ENSG00000183779.5	ZNF703	-1.19161	0.0283017
ENSG00000142252.6	GEMIN7	-1.19079	0.0165916
ENSG00000119523.8	ALG2	-1.19061	3.95972e-05
ENSG00000146072.6	TNFRSF21	-1.19046	0.0214853
ENSG00000155254.8	MARVELD1	-1.19032	0.000130236
ENSG00000157895.7	C12orf43	-1.18803	0.00713416
ENSG00000256628.2	ZBTB11-AS1	-1.18746	0.0335369
ENSG00000178996.8	SNX18	-1.18743	0.00335787
ENSG00000138231.8	DBR1	-1.18663	1.32168e-05
ENSG00000177000.6	MTHFR	-1.18633	0.00135395
ENSG00000132024.13	CC2D1A	-1.18441	0.00243625
ENSG00000181026.13	AEN	-1.18419	0.000214786
ENSG00000103160.7	HSDL1	-1.18386	0.000677406
ENSG00000163874.8	ZC3H12A	-1.18347	0.0343506
ENSG00000160991.11	ORAI2	-1.18242	0.000489849
ENSG00000173456.4	RNF26	-1.18194	0.00428802
ENSG00000074855.6	ANO8	-1.18174	0.00968233
ENSG00000130312.2	MRPL34	-1.18113	0.00638981
ENSG00000169446.4	MMGT1	-1.18085	1.42392e-05
ENSG00000121579.8	NAA50	-1.18	6.74283e-07
ENSG00000120942.9	UBIAD1	-1.17948	0.00077964
ENSG00000147789.11	ZNF7	-1.17931	0.00563644
ENSG00000185127.5	C6orf120	-1.17776	0.00712423
ENSG00000100968.9	NFATC4	-1.17766	9.56342e-05
ENSG00000144579.3	CTDSP1	-1.17711	0.00070959
ENSG00000050820.12	BCAR1	-1.17656	0.0110675
ENSG00000130479.6	MAP1S	-1.17635	0.00172271
ENSG00000112130.12	RNF8	-1.17478	8.29509e-05
ENSG00000171161.8	ZNF672	-1.17449	0.00211017
ENSG00000153885.10	KCTD15	-1.17254	0.00169673
ENSG00000164631.14	ZNF12	-1.17244	0.0265076
ENSG00000106785.10	TRIM14	-1.17236	0.00136944
ENSG00000196850.4	PPTC7	-1.17193	0.0213852
ENSG00000182810.5	DDX28	-1.1715	0.000196486
ENSG00000126822.11	PLEKHG3	-1.17135	0.0179294
ENSG00000198492.10	YTHDF2	-1.16977	0.000179136
ENSG00000103540.12	CCP110	-1.16973	0.000302193
ENSG00000183864.4	TOB2	-1.16916	0.000706986
ENSG00000112078.9	KCTD20	-1.16899	0.00189147
ENSG00000137802.9	MAPKBP1	-1.16853	0.000582047
ENSG00000171169.8	NAIF1	-1.16787	0.0265284
ENSG00000150457.7	LATS2	-1.167	0.0011315
ENSG00000196584.2	XRCC2	-1.16675	0.00734936
ENSG00000151151.5	IPMK	-1.1655	0.0177736
ENSG00000066455.8	GOLGA5	-1.1647	0.0143229
ENSG00000167766.14	ZNF83	-1.16307	0.039447
ENSG00000171135.10	JAGN1	-1.16282	0.000195827
ENSG00000170619.8	COMMD5	-1.16266	0.00219625
ENSG00000163704.7	PRRT3	-1.16243	0.00737219
ENSG00000176182.5	MYPOP	-1.16153	0.00973648
ENSG00000255112.2	CHMP1B	-1.16098	0.000318306
ENSG00000182704.6	TSKU	-1.16095	0.011632
ENSG00000271643.1	RP11-10C24.3	-1.16073	0.0230393
ENSG00000165527.5	ARF6	-1.16029	0.00523361
ENSG00000105173.9	CCNE1	-1.15784	0.0010051
ENSG00000159110.15	IFNAR2	-1.15661	0.00174566
ENSG00000188322.4	SBK1	-1.1561	0.0484615
ENSG00000196968.6	FUT11	-1.15603	1.01173e-06
ENSG00000136986.5	DERL1	-1.15601	0.000541223
ENSG00000056661.9	PCGF2	-1.1558	4.32806e-06
ENSG00000050130.13	JKAMP	-1.15532	0.0247047
ENSG00000261061.1	RP11-303E16.2	-1.15474	0.00800079
ENSG00000141965.3	FEM1A	-1.15408	0.00373997
ENSG00000132294.9	EFR3A	-1.15402	0.00682492
ENSG00000198840.2	MT-ND3	-1.15373	0.000207097
ENSG00000107185.8	RGP1	-1.15363	0.00181537
ENSG00000160877.5	NACC1	-1.15344	0.00247086
ENSG00000165355.7	FBXO33	-1.15281	0.0243366
ENSG00000213762.6	ZNF134	-1.15266	0.0429345
ENSG00000131944.5	C19orf40	-1.1515	0.0268613
ENSG00000239305.2	RNF103	-1.15036	0.00683236
ENSG00000008283.11	CYB561	-1.15018	3.29039e-05
ENSG00000141646.9	SMAD4	-1.1499	0.00211523
ENSG00000185112.4	FAM43A	-1.14947	0.0149688
ENSG00000131845.10	ZNF304	-1.14882	0.00833838
ENSG00000062194.11	GPBP1	-1.1488	0.00326548
ENSG00000129933.16	MAU2	-1.14757	0.00650714
ENSG00000158470.5	B4GALT5	-1.14557	0.00170917
ENSG00000185798.6	WDR53	-1.14469	0.0200253
ENSG00000104695.8	PPP2CB	-1.1443	1.03908e-06
ENSG00000163807.4	KIAA1143	-1.14346	2.6708e-07
ENSG00000167106.7	FAM102A	-1.14029	0.0111133
ENSG00000163684.7	RPP14	-1.13853	0.000454879
ENSG00000170779.10	CDCA4	-1.13747	0.0159739
ENSG00000154889.12	MPPE1	-1.13699	0.0195728
ENSG00000169018.5	FEM1B	-1.13604	0.000514774
ENSG00000131381.8	ZFYVE20	-1.13559	0.000720349
ENSG00000176401.5	EID2B	-1.13546	0.00749127
ENSG00000133597.5	ADCK2	-1.13545	0.00230669
ENSG00000113583.6	C5orf15	-1.13517	0.0286248
ENSG00000093000.14	NUP50	-1.1349	0.000337824
ENSG00000075407.13	ZNF37A	-1.13489	0.000298856
ENSG00000152117.13	AC093838.4	-1.13474	2.79284e-05
ENSG00000260054.1	RP11-611L7.1	-1.13438	0.000732189
ENSG00000066654.8	THUMPD1	-1.13437	9.23621e-05
ENSG00000177383.3	MAGEF1	-1.13396	0.000905593
ENSG00000133134.7	BEX2	-1.1317	0.000251094
ENSG00000115762.12	PLEKHB2	-1.13041	0.000150203
ENSG00000177854.7	TMEM187	-1.13039	0.0020184
ENSG00000196544.6	C17orf59	-1.12979	0.00153189
ENSG00000198517.5	MAFK	-1.12961	1.746e-05
ENSG00000143878.8	RHOB	-1.12916	0.00133905
ENSG00000100196.6	KDELR3	-1.12907	0.0085655
ENSG00000166483.6	WEE1	-1.12786	0.00266927
ENSG00000204304.7	PBX2	-1.12727	0.0329024
ENSG00000102921.3	N4BP1	-1.12721	0.0259265
ENSG00000111725.6	PRKAB1	-1.1271	0.00925598
ENSG00000165699.9	TSC1	-1.12683	0.00274434
ENSG00000156983.11	BRPF1	-1.12644	0.000123974
ENSG00000100227.13	POLDIP3	-1.12604	0.000537291
ENSG00000107679.10	PLEKHA1	-1.1242	0.0238129
ENSG00000189241.6	TSPYL1	-1.12372	0.00027981
ENSG00000215271.6	HOMEZ	-1.12346	0.0471406
ENSG00000164695.4	CHMP4C	-1.11991	0.0137281
ENSG00000016391.6	CHDH	-1.1198	0.023579
ENSG00000177485.6	ZBTB33	-1.11885	0.000788826
ENSG00000166822.8	TMEM170A	-1.11863	0.000830992
ENSG00000138621.7	PPCDC	-1.11745	0.0256588
ENSG00000164252.8	AGGF1	-1.11648	0.0016432
ENSG00000141682.11	PMAIP1	-1.11555	2.40009e-05
ENSG00000142961.10	MOB3C	-1.11522	0.0391945
ENSG00000031823.10	RANBP3	-1.11484	0.00148507
ENSG00000067082.10	KLF6	-1.1141	3.28942e-06
ENSG00000136868.9	SLC31A1	-1.113	0.000221876
ENSG00000099910.12	KLHL22	-1.11233	0.000121003
ENSG00000135740.12	SLC9A5	-1.11135	0.0150981
ENSG00000253352.4	TUG1	-1.11102	0.00253173
ENSG00000175931.8	UBE2O	-1.11087	0.0183207
ENSG00000244165.1	P2RY11	-1.11076	0.00572271
ENSG00000162714.8	ZNF496	-1.11015	0.0412339
ENSG00000124766.4	SOX4	-1.11012	8.34208e-05
ENSG00000107021.11	TBC1D13	-1.10773	0.0108875
ENSG00000160336.10	ZNF761	-1.10549	0.000839269
ENSG00000167771.5	RCOR2	-1.10492	0.00248532
ENSG00000196204.7	RNF216P1	-1.10464	0.00332588
ENSG00000101447.9	FAM83D	-1.10438	0.0282952
ENSG00000137492.3	PRKRIR	-1.10297	0.00654346
ENSG00000155304.4	HSPA13	-1.10123	0.00883441
ENSG00000118707.5	TGIF2	-1.10119	0.0343617
ENSG00000070718.7	AP3M2	-1.10059	0.000961927
ENSG00000101152.6	DNAJC5	-1.10015	0.00326137
ENSG00000119541.5	VPS4B	-1.098	0.00617099
ENSG00000117000.8	RLF	-1.09708	0.00845156
ENSG00000167985.2	SDHAF2	-1.09703	0.00366104
ENSG00000154429.6	CCSAP	-1.097	0.00108825
ENSG00000146410.7	MTFR2	-1.09691	0.0466907
ENSG00000168061.9	SAC3D1	-1.09639	0.000406335
ENSG00000152620.8	NADK2	-1.09624	0.000249989
ENSG00000174574.11	AKIRIN1	-1.09556	1.46893e-05
ENSG00000136925.10	TSTD2	-1.09281	0.0327956
ENSG00000159086.10	PAXBP1	-1.09253	0.000213979
ENSG00000113552.11	GNPDA1	-1.09048	4.82757e-07
ENSG00000115963.9	RND3	-1.08863	0.0284874
ENSG00000144597.9	EAF1	-1.08845	0.0021162
ENSG00000203880.7	PCMTD2	-1.0884	0.00766203
ENSG00000108312.10	UBTF	-1.08792	8.14367e-05
ENSG00000144580.9	RQCD1	-1.08786	0.00095288
ENSG00000184678.8	HIST2H2BE	-1.08774	0.00960786
ENSG00000156875.9	HIAT1	-1.08773	0.0334413
ENSG00000136710.5	CCDC115	-1.08718	0.000324397
ENSG00000108861.4	DUSP3	-1.08659	0.000224719
ENSG00000187601.3	MAGEH1	-1.08646	0.0288386
ENSG00000135913.6	USP37	-1.08532	0.0176274
ENSG00000173875.9	ZNF791	-1.08464	0.00918287
ENSG00000157978.7	LDLRAP1	-1.08438	0.0182474
ENSG00000181588.15	MEX3D	-1.08345	0.025802
ENSG00000168813.12	ZNF507	-1.08301	0.0126679
ENSG00000159322.13	ADPGK	-1.08101	0.0193885
ENSG00000154803.8	FLCN	-1.08014	0.00470809
ENSG00000109572.9	CLCN3	-1.08002	0.00518175
ENSG00000100796.13	SMEK1	-1.07974	0.00273206
ENSG00000113240.8	CLK4	-1.07775	0.00530895
ENSG00000111911.5	HINT3	-1.0771	8.38903e-06
ENSG00000172113.4	NME6	-1.07579	0.0105555
ENSG00000072954.2	TMEM38A	-1.07571	1.73694e-05
ENSG00000130772.9	MED18	-1.07569	0.00321228
ENSG00000105058.7	FAM32A	-1.07484	3.84751e-07
ENSG00000254004.2	ZNF260	-1.07482	0.019276
ENSG00000141699.6	FAM134C	-1.07456	0.00208248
ENSG00000159128.10	IFNGR2	-1.07446	0.000822807
ENSG00000158109.10	TPRG1L	-1.07438	0.00257132
ENSG00000188895.7	MSL1	-1.07431	1.26326e-05
ENSG00000112365.4	ZBTB24	-1.07308	0.00213767
ENSG00000196363.5	WDR5	-1.07242	0.0010604
ENSG00000106246.13	PTCD1	-1.07154	0.00528809
ENSG00000227372.6	TP73-AS1	-1.07122	0.0158455
ENSG00000167807.11	CTD-2369P2.10	-1.07043	0.0376252
ENSG00000123933.10	MXD4	-1.06896	0.000323172
ENSG00000184162.10	NR2C2AP	-1.06853	0.00946074
ENSG00000151881.10	C5orf28	-1.06564	0.0273638
ENSG00000087152.11	ATXN7L3	-1.06494	0.000185662
ENSG00000104825.12	NFKBIB	-1.06456	5.73813e-06
ENSG00000132604.6	TERF2	-1.06402	0.000239758
ENSG00000198113.2	TOR4A	-1.06355	0.0126123
ENSG00000179051.9	RCC2	-1.06285	0.00119582
ENSG00000146834.9	MEPCE	-1.06198	0.00159106
ENSG00000186017.10	ZNF566	-1.06157	0.0349897
ENSG00000112029.5	FBXO5	-1.06041	0.000408492
ENSG00000006831.9	ADIPOR2	-1.05996	0.000158785
ENSG00000183837.8	PNMA3	-1.05745	0.00189902
ENSG00000159792.5	PSKH1	-1.05601	0.00470076
ENSG00000142871.11	CYR61	-1.05598	0.0336053
ENSG00000224287.2	MSL3P1	-1.05518	0.0457067
ENSG00000163961.4	RNF168	-1.05363	4.1357e-05
ENSG00000083896.8	YTHDC1	-1.05303	0.000214786
ENSG00000169926.5	KLF13	-1.05269	0.0384626
ENSG00000113638.8	TTC33	-1.05266	0.0205887
ENSG00000112312.5	GMNN	-1.05183	0.000376358
ENSG00000164244.16	PRRC1	-1.05106	0.000251452
ENSG00000142686.7	C1orf216	-1.05074	0.03435
ENSG00000166965.8	RCCD1	-1.05005	0.00174198
ENSG00000186416.8	NKRF	-1.0496	0.00800079
ENSG00000120685.15	PROSER1	-1.04891	0.0123581
ENSG00000130349.5	C6orf203	-1.0489	0.000311093
ENSG00000120063.5	GNA13	-1.04844	0.00838155
ENSG00000156162.12	DPY19L4	-1.04782	0.0243775
ENSG00000100625.8	SIX4	-1.04691	0.000409467
ENSG00000160404.13	TOR2A	-1.04506	0.0358941
ENSG00000164916.9	FOXK1	-1.04451	0.00370579
ENSG00000177542.6	SLC25A22	-1.04356	0.0294848
ENSG00000175727.9	MLXIP	-1.04222	0.00226351
ENSG00000139517.6	LNX2	-1.04136	0.0294749
ENSG00000139370.6	SLC15A4	-1.04067	0.0169309
ENSG00000100711.9	ZFYVE21	-1.04061	0.000297098
ENSG00000144136.6	SLC20A1	-1.04032	6.55446e-05
ENSG00000100350.10	FOXRED2	-1.04025	0.00178359
ENSG00000169375.11	SIN3A	-1.03898	0.0196301
ENSG00000175348.6	TMEM9B	-1.03888	2.05467e-05
ENSG00000102870.4	ZNF629	-1.03883	0.00131464
ENSG00000185651.10	UBE2L3	-1.03786	0.0019005
ENSG00000160113.5	NR2F6	-1.03576	0.000797998
ENSG00000188786.9	MTF1	-1.03493	0.0092554
ENSG00000054598.5	FOXC1	-1.03482	3.51385e-05
ENSG00000112578.5	BYSL	-1.03246	0.0012129
ENSG00000198060.5	Mar-05	-1.03189	0.00076612
ENSG00000154328.11	NEIL2	-1.03168	9.98273e-05
ENSG00000170340.10	B3GNT2	-1.03168	0.00885624
ENSG00000101193.6	GID8	-1.03118	8.8436e-06
ENSG00000134686.12	PHC2	-1.03042	0.0197353
ENSG00000141551.10	CSNK1D	-1.0293	0.000905593
ENSG00000048140.13	TSPAN17	-1.02905	0.000219435
ENSG00000173334.3	TRIB1	-1.02749	0.00767503
ENSG00000213672.3	NCKIPSD	-1.02733	0.0102118
ENSG00000167394.8	ZNF668	-1.02618	0.0281158
ENSG00000167550.6	RHEBL1	-1.02589	0.00859775
ENSG00000174136.7	RGMB	-1.02507	0.0106398
ENSG00000204160.7	ZDHHC18	-1.02505	0.00899254
ENSG00000090316.11	MAEA	-1.02502	0.00163938
ENSG00000092853.9	CLSPN	-1.0248	0.00355531
ENSG00000257815.1	RP11-611E13.2	-1.02356	0.0340639
ENSG00000213859.3	KCTD11	-1.02267	0.0388547
ENSG00000011451.13	WIZ	-1.02231	0.000452397
ENSG00000124383.4	MPHOSPH10	-1.02185	0.000333528
ENSG00000130202.5	PVRL2	-1.02152	0.00449956
ENSG00000058804.10	NDC1	-1.02095	0.013437
ENSG00000167842.11	MIS12	-1.0208	0.0021162
ENSG00000173039.14	RELA	-1.02078	3.08633e-05
ENSG00000249992.1	TMEM158	-1.02001	0.000354637
ENSG00000029364.7	SLC39A9	-1.01929	0.00518519
ENSG00000116863.10	ADPRHL2	-1.01909	0.00214714
ENSG00000110422.7	HIPK3	-1.01857	0.00450399
ENSG00000128335.9	APOL2	-1.01766	0.0342817
ENSG00000161091.8	MFSD12	-1.0173	0.000222789
ENSG00000103174.7	NAGPA	-1.01646	0.015405
ENSG00000142082.10	SIRT3	-1.01614	0.0023305
ENSG00000022976.11	ZNF839	-1.01533	0.0043492
ENSG00000158747.9	NBL1	-1.01513	0.0439356
ENSG00000186501.10	TMEM222	-1.015	0.0217022
ENSG00000175573.6	C11orf68	-1.01478	0.000650633
ENSG00000133247.9	SUV420H2	-1.01451	0.0274016
ENSG00000242732.3	RGAG4	-1.01381	0.0128481
ENSG00000125347.9	IRF1	-1.01285	0.00707683
ENSG00000188428.12	BLOC1S5	-1.01229	0.0097588
ENSG00000105298.9	CACTIN	-1.01206	0.00713416
ENSG00000165006.9	UBAP1	-1.01178	0.0438737
ENSG00000160439.11	RDH13	-1.0103	0.011816
ENSG00000181264.4	TMEM136	-1.00975	0.0311938
ENSG00000108219.10	TSPAN14	-1.00968	0.0406759
ENSG00000120314.14	WDR55	-1.00923	6.15106e-05
ENSG00000119138.3	KLF9	-1.0089	0.0100334
ENSG00000183735.5	TBK1	-1.00836	0.0349211
ENSG00000163449.6	TMEM169	-1.00702	0.0259115
ENSG00000152455.11	SUV39H2	-1.00568	0.0431058
ENSG00000121864.5	ZNF639	-1.00351	0.0145896
ENSG00000158711.9	ELK4	-1.00256	0.0163002
ENSG00000121274.8	PAPD5	-1.00254	0.00908387
ENSG00000122692.7	SMU1	-1.00239	0.00228851
ENSG00000116954.7	RRAGC	-1.00177	0.000147673
ENSG00000058453.12	CROCC	-1.00171	0.0499605
ENSG00000160208.11	RRP1B	-1.00066	0.00131464
ENSG00000161714.7	PLCD3	-1.00047	0.0333909
ENSG00000149231.7	CCDC82	-0.999926	0.01841
ENSG00000137124.6	ALDH1B1	-0.999665	0.000816919
ENSG00000108256.4	NUFIP2	-0.998967	0.000654648
ENSG00000154781.11	CCDC174	-0.998832	0.000518305
ENSG00000148153.9	INIP	-0.998597	8.24371e-06
ENSG00000106346.7	USP42	-0.998591	0.0229962
ENSG00000064995.12	TAF11	-0.998577	0.0016119
ENSG00000156860.11	FBRS	-0.998275	0.000492921
ENSG00000175606.6	TMEM70	-0.998221	0.00451862
ENSG00000181938.9	GINS3	-0.998116	0.0131632
ENSG00000177469.12	PTRF	-0.997948	0.000183274
ENSG00000109107.9	ALDOC	-0.997459	0.0112628
ENSG00000162607.8	USP1	-0.997315	0.00335629
ENSG00000165152.4	TMEM246	-0.996727	0.0217612
ENSG00000197147.8	LRRC8B	-0.996334	0.0259096
ENSG00000186174.8	BCL9L	-0.995852	0.0158975
ENSG00000153767.5	GTF2E1	-0.995612	0.00672812
ENSG00000203668.1	CHML	-0.995577	0.0421577
ENSG00000111540.11	RAB5B	-0.995291	0.000642335
ENSG00000055208.13	TAB2	-0.99478	0.0326086
ENSG00000270170.1	NCBP2-AS2	-0.994749	0.000113478
ENSG00000087448.5	KLHL42	-0.994679	6.88313e-05
ENSG00000196182.6	STK40	-0.994517	0.0145715
ENSG00000176087.10	SLC35A4	-0.994414	0.0184775
ENSG00000091009.6	RBM27	-0.994353	0.00141204
ENSG00000196937.6	FAM3C	-0.993613	0.0132472
ENSG00000181896.7	ZNF101	-0.993208	0.015595
ENSG00000178252.13	WDR6	-0.992849	8.03859e-05
ENSG00000106608.12	URGCP	-0.99252	0.0188978
ENSG00000166579.11	NDEL1	-0.992439	0.0308468
ENSG00000137207.7	YIPF3	-0.991349	0.00472317
ENSG00000167193.7	CRK	-0.991248	0.0107834
ENSG00000156273.11	BACH1	-0.990619	0.0336294
ENSG00000105321.8	CCDC9	-0.990358	0.00496647
ENSG00000163602.9	RYBP	-0.988669	0.00310958
ENSG00000152078.5	TMEM56	-0.988429	0.00713416
ENSG00000269958.1	RP11-73M18.8	-0.988167	0.0451986
ENSG00000010404.13	IDS	-0.987424	0.00104537
ENSG00000164535.10	DAGLB	-0.987146	0.0297599
ENSG00000117751.13	PPP1R8	-0.986624	0.00326137
ENSG00000178307.5	TMEM11	-0.986372	0.00214414
ENSG00000119900.7	OGFRL1	-0.986185	0.00601869
ENSG00000145604.11	SKP2	-0.985968	0.0103386
ENSG00000198477.3	ZNF280B	-0.985758	0.00598835
ENSG00000165821.7	SALL2	-0.98518	0.00411725
ENSG00000126775.8	ATG14	-0.984987	0.00676202
ENSG00000184787.14	UBE2G2	-0.983735	0.000126652
ENSG00000138660.7	AP1AR	-0.983605	0.00110612
ENSG00000137574.6	TGS1	-0.983276	0.000913081
ENSG00000146457.10	WTAP	-0.982999	0.005478
ENSG00000100429.13	HDAC10	-0.982215	0.015323
ENSG00000163870.10	TPRA1	-0.982037	0.0342553
ENSG00000198142.3	SOWAHC	-0.980742	0.00117727
ENSG00000172466.11	ZNF24	-0.978776	1.8774e-06
ENSG00000100815.8	TRIP11	-0.97831	0.000780478
ENSG00000125827.4	TMX4	-0.977911	0.00284342
ENSG00000122490.14	PQLC1	-0.976967	0.000856557
ENSG00000180667.6	YOD1	-0.976911	0.0112448
ENSG00000167635.7	ZNF146	-0.976614	0.00885327
ENSG00000176619.6	LMNB2	-0.976292	5.37063e-05
ENSG00000166855.5	CLPX	-0.97614	0.00253005
ENSG00000171475.9	WIPF2	-0.975921	0.0172097
ENSG00000148248.9	SURF4	-0.973298	3.97672e-05
ENSG00000105732.9	ZNF574	-0.973084	0.0233894
ENSG00000164576.7	SAP30L	-0.97283	0.00538389
ENSG00000140391.10	TSPAN3	-0.971712	0.000551629
ENSG00000178188.10	SH2B1	-0.970808	3.15698e-05
ENSG00000070476.10	ZXDC	-0.970802	0.013201
ENSG00000100410.3	PHF5A	-0.970658	3.9134e-05
ENSG00000213753.6	RPL23AP79	-0.969574	0.00220544
ENSG00000082258.8	CCNT2	-0.969528	0.0256978
ENSG00000119537.11	KDSR	-0.969317	0.00191491
ENSG00000149150.4	SLC43A1	-0.968572	0.0182966
ENSG00000103653.12	CSK	-0.968394	0.0051566
ENSG00000063587.12	ZNF275	-0.967433	0.0135004
ENSG00000124688.9	MAD2L1BP	-0.967277	0.0121537
ENSG00000091947.5	TMEM101	-0.967193	4.27711e-05
ENSG00000136856.13	SLC2A8	-0.96691	6.15245e-05
ENSG00000188636.3	LDOC1L	-0.965901	0.00979528
ENSG00000135341.13	MAP3K7	-0.965404	0.00131464
ENSG00000137221.10	TJAP1	-0.965162	0.0404135
ENSG00000009830.7	POMT2	-0.964696	0.0148503
ENSG00000107815.3	C10orf2	-0.963053	0.000361385
ENSG00000163840.5	DTX3L	-0.962674	0.00298727
ENSG00000085840.8	ORC1	-0.962565	0.0200496
ENSG00000100744.10	GSKIP	-0.962341	0.0194333
ENSG00000087586.13	AURKA	-0.961858	0.0173118
ENSG00000240857.1	RDH14	-0.961401	0.00130428
ENSG00000131779.6	PEX11B	-0.960768	0.0404373
ENSG00000136940.9	PDCL	-0.959895	0.0157752
ENSG00000166526.12	ZNF3	-0.959854	0.019157
ENSG00000134077.11	THUMPD3	-0.959694	0.00142531
ENSG00000073008.10	PVR	-0.959535	0.00207439
ENSG00000084112.10	SSH1	-0.959317	0.0498665
ENSG00000246089.3	RP11-115C21.2	-0.958805	0.024063
ENSG00000170903.6	MSANTD4	-0.958652	0.0210727
ENSG00000169131.6	ZNF354A	-0.958417	0.0165916
ENSG00000143093.10	STRIP1	-0.958009	0.00249408
ENSG00000167378.4	IRGQ	-0.95667	0.000179136
ENSG00000169905.8	TOR1AIP2	-0.955558	0.00106255
ENSG00000104888.5	SLC17A7	-0.954982	0.0376252
ENSG00000083099.6	LYRM2	-0.95426	0.00336003
ENSG00000183770.5	FOXL2	-0.954172	0.00826263
ENSG00000151287.12	TEX30	-0.954037	0.0492257
ENSG00000089195.10	TRMT6	-0.95226	0.000450425
ENSG00000143570.13	SLC39A1	-0.952254	0.000121003
ENSG00000118518.11	RNF146	-0.952225	0.0145637
ENSG00000155858.5	LSM11	-0.951539	0.0448385
ENSG00000163960.7	UBXN7	-0.95074	0.00548124
ENSG00000116212.10	LRRC42	-0.949384	0.00065725
ENSG00000171574.13	ZNF584	-0.949358	0.0212044
ENSG00000170113.11	NIPA1	-0.948557	0.0120396
ENSG00000166801.11	FAM111A	-0.948358	0.012481
ENSG00000213853.5	EMP2	-0.947511	0.00422097
ENSG00000198763.3	MT-ND2	-0.946051	0.00870225
ENSG00000130717.8	UCK1	-0.945851	0.000443436
ENSG00000139372.10	TDG	-0.945802	0.00978017
ENSG00000133131.10	MORC4	-0.944757	0.000870341
ENSG00000163113.10	OTUD7B	-0.944154	0.0304078
ENSG00000163597.10	SNHG16	-0.943575	0.000354637
ENSG00000145817.12	YIPF5	-0.943466	0.00276013
ENSG00000093183.9	SEC22C	-0.943314	0.00887129
ENSG00000111276.6	CDKN1B	-0.942283	0.00368237
ENSG00000167447.8	SMG8	-0.941637	0.0164114
ENSG00000164151.7	KIAA0947	-0.940903	0.00299185
ENSG00000173614.9	NMNAT1	-0.940626	0.0262677
ENSG00000146676.5	PURB	-0.940611	0.00141204
ENSG00000173327.3	MAP3K11	-0.938304	0.005612
ENSG00000137504.9	CREBZF	-0.938082	0.000814569
ENSG00000125875.9	TBC1D20	-0.938034	0.00614603
ENSG00000166188.2	ZNF319	-0.936839	0.0460637
ENSG00000167535.3	CACNB3	-0.936753	0.0333152
ENSG00000163950.8	SLBP	-0.936482	0.0112543
ENSG00000181274.5	FRAT2	-0.935827	0.0223811
ENSG00000157734.9	SNX22	-0.934494	0.0109594
ENSG00000130844.12	ZNF331	-0.934417	0.00238393
ENSG00000204070.5	SYS1	-0.93406	0.0143577
ENSG00000100441.5	KHNYN	-0.93345	0.0237889
ENSG00000031691.6	CENPQ	-0.933289	0.00658065
ENSG00000153933.5	DGKE	-0.932744	0.00370298
ENSG00000144401.10	METTL21A	-0.932673	0.0093021
ENSG00000204977.5	TRIM13	-0.932417	0.00156237
ENSG00000132002.3	DNAJB1	-0.931219	0.00538389
ENSG00000161996.13	WDR90	-0.93013	0.0300068
ENSG00000035928.10	RFC1	-0.9301	0.00716301
ENSG00000109787.8	KLF3	-0.927327	0.00402861
ENSG00000123473.11	STIL	-0.926993	0.0401999
ENSG00000140406.2	MESDC1	-0.926943	0.00930331
ENSG00000272086.1	CTD-2186M15.3	-0.926848	0.0256414
ENSG00000156599.6	ZDHHC5	-0.92665	0.0458648
ENSG00000061273.13	HDAC7	-0.92658	0.000856557
ENSG00000156675.11	RAB11FIP1	-0.926202	0.00223755
ENSG00000164305.13	CASP3	-0.926123	0.018737
ENSG00000103194.11	USP10	-0.925642	0.0114283
ENSG00000106609.12	TMEM248	-0.925641	0.0141975
ENSG00000196428.8	TSC22D2	-0.925232	0.00887907
ENSG00000020129.11	NCDN	-0.925095	0.00553573
ENSG00000100324.9	TAB1	-0.923961	0.024793
ENSG00000260032.1	LINC00657	-0.92367	0.00131464
ENSG00000164024.7	METAP1	-0.92367	0.000914904
ENSG00000203950.6	FAM127B	-0.921945	0.000466614
ENSG00000110060.4	PUS3	-0.921838	0.00737759
ENSG00000167302.5	ENTHD2	-0.921574	0.015431
ENSG00000075826.12	SEC31B	-0.92005	0.0184221
ENSG00000179361.13	ARID3B	-0.919922	0.0160717
ENSG00000184232.4	OAF	-0.919708	0.00957717
ENSG00000180834.3	MAP6D1	-0.919618	0.0292711
ENSG00000101181.13	MTG2	-0.919326	0.00142494
ENSG00000177888.7	ZBTB41	-0.917327	0.00238699
ENSG00000106852.11	LHX6	-0.917182	0.000914904
ENSG00000162971.6	TYW5	-0.916198	0.00960786
ENSG00000160799.7	CCDC12	-0.915886	0.0278681
ENSG00000104856.9	RELB	-0.914896	0.0109043
ENSG00000169490.12	TM2D2	-0.914796	0.0159101
ENSG00000147533.12	GOLGA7	-0.913949	0.00227258
ENSG00000179818.9	PCBP1-AS1	-0.912961	0.0294749
ENSG00000205189.7	ZBTB10	-0.911561	0.0289861
ENSG00000146729.5	GBAS	-0.911265	0.00068494
ENSG00000139921.8	TMX1	-0.910323	0.0233894
ENSG00000108262.11	GIT1	-0.910063	0.000547119
ENSG00000005955.8	GGNBP2	-0.909634	0.00416413
ENSG00000148154.5	UGCG	-0.907731	0.00606828
ENSG00000091527.11	CDV3	-0.907423	0.00027981
ENSG00000116685.11	KIAA2013	-0.907303	0.00428802
ENSG00000157954.10	WIPI2	-0.904394	0.00267941
ENSG00000105887.10	MTPN	-0.904054	7.14275e-05
ENSG00000114999.7	TTL	-0.903576	0.000536528
ENSG00000176055.9	MBLAC2	-0.902671	0.0324533
ENSG00000254635.1	WAC-AS1	-0.900551	0.00370579
ENSG00000168116.9	KIAA1586	-0.899575	0.00251439
ENSG00000112242.10	E2F3	-0.899005	0.00381545
ENSG00000003756.12	RBM5	-0.898754	0.00926999
ENSG00000268205.1	CTC-444N24.11	-0.898505	0.0158455
ENSG00000150967.13	ABCB9	-0.897543	0.028847
ENSG00000169813.12	HNRNPF	-0.897325	0.000762265
ENSG00000170855.3	TRIAP1	-0.896164	8.92109e-05
ENSG00000089916.13	GPATCH2L	-0.895503	0.00165399
ENSG00000168476.7	REEP4	-0.894748	5.09924e-05
ENSG00000136603.9	SKIL	-0.89445	0.0059582
ENSG00000269728.1	RP11-145M9.4	-0.893858	0.0246626
ENSG00000179041.2	RRS1	-0.893824	0.00134506
ENSG00000144867.7	SRPRB	-0.893624	2.93014e-05
ENSG00000101544.4	ADNP2	-0.893245	0.0219619
ENSG00000136444.5	RSAD1	-0.892184	0.00341284
ENSG00000142444.6	C19orf52	-0.892116	0.0114283
ENSG00000103111.10	MON1B	-0.892066	0.00141204
ENSG00000213020.4	ZNF611	-0.890825	0.0407932
ENSG00000168234.8	TTC39C	-0.890364	0.0499009
ENSG00000148943.7	LIN7C	-0.88708	0.00247086
ENSG00000115520.4	COQ10B	-0.883302	0.0176486
ENSG00000129116.13	PALLD	-0.883211	0.0493192
ENSG00000135108.10	FBXO21	-0.881954	0.0219807
ENSG00000108840.11	HDAC5	-0.881919	0.0404373
ENSG00000065613.9	SLK	-0.881819	0.00184652
ENSG00000196453.7	ZNF777	-0.880757	0.0454065
ENSG00000124659.5	TBCC	-0.880497	0.000116603
ENSG00000167695.10	FAM57A	-0.880173	0.0472904
ENSG00000105447.8	GRWD1	-0.878841	0.00498144
ENSG00000141034.5	GID4	-0.87837	0.0328894
ENSG00000068400.9	GRIPAP1	-0.87816	0.00351061
ENSG00000005100.8	DHX33	-0.877742	0.00415332
ENSG00000171467.11	ZNF318	-0.876751	0.0114192
ENSG00000177946.4	CENPBD1	-0.876464	0.0323656
ENSG00000102178.8	UBL4A	-0.876434	0.015617
ENSG00000020256.15	ZFP64	-0.875868	0.0476421
ENSG00000170633.12	RNF34	-0.875277	0.00469637
ENSG00000086712.8	TXLNG	-0.875223	0.00157379
ENSG00000141696.8	LEPREL4	-0.874958	0.000285639
ENSG00000160049.7	DFFA	-0.874864	0.00118672
ENSG00000147853.12	AK3	-0.874397	0.000190833
ENSG00000141644.13	MBD1	-0.874109	0.0100162
ENSG00000075234.12	TTC38	-0.872994	0.0497289
ENSG00000138061.7	CYP1B1	-0.87173	0.0101857
ENSG00000012211.8	PRICKLE3	-0.870749	0.0188978
ENSG00000105221.12	AKT2	-0.87039	0.00056572
ENSG00000106460.14	TMEM106B	-0.870258	0.0382108
ENSG00000260482.1	CTD-2196E14.9	-0.869523	0.0356345
ENSG00000154174.7	TOMM70A	-0.868078	0.00715149
ENSG00000116497.13	S100PBP	-0.867979	0.00808767
ENSG00000105287.8	PRKD2	-0.867955	0.0216488
ENSG00000163975.7	MFI2	-0.867087	0.0399976
ENSG00000144659.6	SLC25A38	-0.866194	0.0112628
ENSG00000182107.5	TMEM30B	-0.866033	0.0043492
ENSG00000110330.4	BIRC2	-0.865204	0.00440335
ENSG00000070614.10	NDST1	-0.863975	0.0491367
ENSG00000198642.5	KLHL9	-0.863387	0.0180224
ENSG00000105576.11	TNPO2	-0.862366	0.00364436
ENSG00000058673.11	ZC3H11A	-0.861477	0.00938864
ENSG00000111897.6	SERINC1	-0.860802	0.00538389
ENSG00000135823.9	STX6	-0.860605	0.00917233
ENSG00000122482.16	ZNF644	-0.859505	0.0472904
ENSG00000005486.12	RHBDD2	-0.858603	0.000923617
ENSG00000155876.4	RRAGA	-0.858281	0.00142531
ENSG00000011007.8	TCEB3	-0.858224	0.00647667
ENSG00000068323.12	TFE3	-0.856575	0.000846424
ENSG00000151893.10	CACUL1	-0.856427	0.0102382
ENSG00000112031.11	MTRF1L	-0.855413	0.0394136
ENSG00000177733.4	HNRNPA0	-0.855321	0.000107307
ENSG00000183077.11	AFMID	-0.854797	0.0293356
ENSG00000162290.12	DCP1A	-0.854789	0.0445009
ENSG00000204256.8	BRD2	-0.8546	0.0045513
ENSG00000131043.7	AAR2	-0.854493	0.0407167
ENSG00000135045.6	C9orf40	-0.854485	0.0196892
ENSG00000138293.15	NCOA4	-0.853941	0.00040081
ENSG00000132680.6	KIAA0907	-0.853404	0.0446916
ENSG00000101189.5	MRGBP	-0.852791	0.00156237
ENSG00000119787.9	ATL2	-0.851425	0.0411829
ENSG00000160570.9	DEDD2	-0.851411	0.0057439
ENSG00000128989.6	ARPP19	-0.851253	0.000546677
ENSG00000144524.13	COPS7B	-0.849951	0.00832362
ENSG00000054116.7	TRAPPC3	-0.849946	0.000448124
ENSG00000139977.9	NAA30	-0.849414	0.00606828
ENSG00000135002.7	RFK	-0.849179	0.00225898
ENSG00000185963.9	BICD2	-0.848656	0.00583825
ENSG00000186792.11	HYAL3	-0.848536	0.0486513
ENSG00000136950.9	ARPC5L	-0.847825	0.00180258
ENSG00000273015.1	LINC00938	-0.847815	0.00772752
ENSG00000103168.12	TAF1C	-0.846383	0.000800423
ENSG00000169607.8	CKAP2L	-0.846044	0.0361509
ENSG00000043514.11	TRIT1	-0.845777	0.0218165
ENSG00000179454.9	KLHL28	-0.845767	0.0308593
ENSG00000075618.13	FSCN1	-0.84424	0.0111257
ENSG00000065328.12	MCM10	-0.84413	0.0173065
ENSG00000185686.13	PRAME	-0.840446	0.00154831
ENSG00000138018.13	EPT1	-0.839775	0.0447566
ENSG00000149547.10	EI24	-0.839308	0.000105569
ENSG00000117877.6	CD3EAP	-0.8392	0.00413551
ENSG00000110108.5	TMEM109	-0.837728	0.000797998
ENSG00000111364.11	DDX55	-0.837589	0.00258842
ENSG00000115816.9	CEBPZ	-0.837467	0.0027864
ENSG00000168283.9	BMI1	-0.837388	0.0032048
ENSG00000163249.5	CCNYL1	-0.836509	0.0130304
ENSG00000168300.9	PCMTD1	-0.836506	0.0498874
ENSG00000119574.8	ZBTB45	-0.835762	0.0436181
ENSG00000137770.9	CTDSPL2	-0.83523	0.0484667
ENSG00000233137.2	RP11-220I1.1	-0.834905	0.00787089
ENSG00000179918.15	SEPHS2	-0.83475	0.0231908
ENSG00000065802.7	ASB1	-0.834708	0.00213838
ENSG00000165813.12	C10orf118	-0.834352	0.01463
ENSG00000123485.7	HJURP	-0.834315	0.0126542
ENSG00000102804.10	TSC22D1	-0.833966	0.00841712
ENSG00000147526.15	TACC1	-0.833552	0.0463641
ENSG00000163528.8	CHCHD4	-0.831966	0.00141204
ENSG00000105245.5	NUMBL	-0.829606	0.0139713
ENSG00000116199.7	FAM20B	-0.827938	0.00221042
ENSG00000086102.14	NFX1	-0.827358	0.0289148
ENSG00000141568.15	FOXK2	-0.825582	0.046773
ENSG00000158882.8	TOMM40L	-0.825323	0.012025
ENSG00000115568.11	ZNF142	-0.824894	0.0272072
ENSG00000140564.6	FURIN	-0.8242	0.013437
ENSG00000181467.2	RAP2B	-0.823874	0.0369983
ENSG00000108639.3	SYNGR2	-0.823509	0.00274434
ENSG00000147872.5	PLIN2	-0.823387	0.0040006
ENSG00000118496.4	FBXO30	-0.822355	0.01795
ENSG00000163930.5	BAP1	-0.822178	0.00602191
ENSG00000168411.9	RFWD3	-0.821315	0.00661214
ENSG00000068697.6	LAPTM4A	-0.821258	0.00025606
ENSG00000015532.5	XYLT2	-0.82125	0.046434
ENSG00000188986.4	NELFB	-0.820917	0.00606828
ENSG00000164114.14	MAP9	-0.820851	0.000451905
ENSG00000196072.7	BLOC1S2	-0.820709	0.000228127
ENSG00000118579.7	MED28	-0.81995	0.000121003
ENSG00000059769.15	DNAJC25	-0.818728	0.0477539
ENSG00000253719.2	ATXN7L3B	-0.818692	0.00903696
ENSG00000177951.13	BET1L	-0.818516	0.0043492
ENSG00000132581.5	SDF2	-0.818126	0.00402861
ENSG00000110435.7	PDHX	-0.816493	0.0154714
ENSG00000172336.4	POP7	-0.81618	0.000531106
ENSG00000273344.1	PAXIP1-AS1	-0.815914	0.00595951
ENSG00000124422.7	USP22	-0.813949	0.00316953
ENSG00000040633.8	PHF23	-0.813335	0.000782842
ENSG00000101412.9	E2F1	-0.813237	0.0115014
ENSG00000141378.13	PTRH2	-0.81179	0.00694725
ENSG00000146576.8	C7orf26	-0.81175	0.00696021
ENSG00000112996.5	MRPS30	-0.810509	0.00287367
ENSG00000164031.12	DNAJB14	-0.80977	0.0072049
ENSG00000136819.10	C9orf78	-0.809463	0.000343597
ENSG00000100285.9	NEFH	-0.808936	0.000818549
ENSG00000142396.6	ERVK3-1	-0.806101	0.0137966
ENSG00000056586.11	RC3H2	-0.805167	0.00479802
ENSG00000130299.12	GTPBP3	-0.804045	0.00694725
ENSG00000123810.3	B9D2	-0.803799	0.0240468
ENSG00000177613.7	CSTF2T	-0.803231	0.0451986
ENSG00000168092.9	PAFAH1B2	-0.802292	0.0118059
ENSG00000185298.8	CCDC137	-0.80197	0.011365
ENSG00000111269.2	CREBL2	-0.801529	0.00859347
ENSG00000147454.9	SLC25A37	-0.801474	0.00617533
ENSG00000121211.3	MND1	-0.800981	0.0305713
ENSG00000137040.8	RANBP6	-0.800791	0.0354474
ENSG00000100246.8	DNAL4	-0.79989	0.0272928
ENSG00000121067.13	SPOP	-0.799128	0.0315728
ENSG00000102096.9	PIM2	-0.799038	0.00741341
ENSG00000177963.8	RIC8A	-0.798877	0.0165095
ENSG00000144566.6	RAB5A	-0.798751	0.00238393
ENSG00000121039.5	RDH10	-0.797983	0.0272072
ENSG00000100211.6	CBY1	-0.797275	0.0302418
ENSG00000135926.8	TMBIM1	-0.796923	0.00657819
ENSG00000259663.2	CTD-2314G24.2	-0.796697	0.0453913
ENSG00000123374.6	CDK2	-0.796664	0.00311926
ENSG00000156232.6	WHAMM	-0.796469	0.013079
ENSG00000155329.7	ZCCHC10	-0.794105	0.00136148
ENSG00000188486.3	H2AFX	-0.793824	0.00360596
ENSG00000105849.5	TWISTNB	-0.793659	0.0127107
ENSG00000137814.5	HAUS2	-0.7931	0.00273206
ENSG00000100105.13	PATZ1	-0.793076	0.0190385
ENSG00000146409.6	SLC18B1	-0.792533	0.0336605
ENSG00000139112.6	GABARAPL1	-0.792409	0.00448051
ENSG00000170876.7	TMEM43	-0.790868	0.0312534
ENSG00000173626.5	TRAPPC3L	-0.790418	0.00274872
ENSG00000204922.4	C11orf83	-0.789085	0.015109
ENSG00000119820.6	YIPF4	-0.789044	0.00427123
ENSG00000100596.2	SPTLC2	-0.788873	0.0362819
ENSG00000148840.6	PPRC1	-0.78858	0.0427588
ENSG00000001461.12	NIPAL3	-0.788496	0.0188978
ENSG00000078246.11	TULP3	-0.788283	0.0417737
ENSG00000125482.8	TTF1	-0.788147	0.00538389
ENSG00000220205.4	VAMP2	-0.787934	0.0145896
ENSG00000120696.8	KBTBD7	-0.787713	0.0391861
ENSG00000159884.7	CCDC107	-0.787155	0.0272072
ENSG00000132388.8	UBE2G1	-0.784989	0.0273895
ENSG00000168137.11	SETD5	-0.784981	0.00484753
ENSG00000165389.6	SPTSSA	-0.784769	0.0170473
ENSG00000186577.7	C6orf1	-0.783649	0.0125372
ENSG00000163257.6	DCAF16	-0.783565	0.0335171
ENSG00000082641.11	NFE2L1	-0.783499	0.00164466
ENSG00000136827.11	TOR1A	-0.781404	0.0341378
ENSG00000178761.10	FAM219B	-0.779067	0.00885327
ENSG00000198899.2	MT-ATP6	-0.778186	0.0246626
ENSG00000197579.3	TOPORS	-0.777866	0.00444321
ENSG00000008282.3	SYPL1	-0.776841	0.0355943
ENSG00000148730.6	EIF4EBP2	-0.775768	0.00878039
ENSG00000196700.3	ZNF512B	-0.774712	0.0363994
ENSG00000142751.10	GPN2	-0.774487	0.00364872
ENSG00000128563.9	PRKRIP1	-0.77444	0.0118238
ENSG00000143157.7	POGK	-0.773376	0.0367364
ENSG00000127870.12	RNF6	-0.772504	0.00737219
ENSG00000116918.9	TSNAX	-0.772501	0.012481
ENSG00000106009.11	BRAT1	-0.771391	0.00764062
ENSG00000041802.6	LSG1	-0.771176	0.0152646
ENSG00000145860.7	RNF145	-0.770988	0.00722673
ENSG00000183688.4	FAM101B	-0.770867	0.0045513
ENSG00000110917.3	MLEC	-0.770542	0.00031037
ENSG00000100207.14	TCF20	-0.77036	0.0476531
ENSG00000101150.13	TPD52L2	-0.768751	0.000343597
ENSG00000157259.6	GATAD1	-0.76873	0.00450399
ENSG00000159147.13	DONSON	-0.768599	0.00403686
ENSG00000150593.11	PDCD4	-0.767947	0.0258792
ENSG00000147180.12	ZNF711	-0.767784	0.0186784
ENSG00000164294.9	GPX8	-0.7676	0.0464793
ENSG00000010165.15	METTL13	-0.767405	0.0215296
ENSG00000144747.10	TMF1	-0.767084	0.00966964
ENSG00000205060.6	SLC35B4	-0.766705	0.00966964
ENSG00000177764.6	ZCCHC3	-0.766108	0.0031709
ENSG00000176946.7	THAP4	-0.766076	0.00887907
ENSG00000213923.6	CSNK1E	-0.76568	0.0158116
ENSG00000156381.4	ANKRD9	-0.765569	0.00131464
ENSG00000010295.15	IFFO1	-0.76541	0.00635681
ENSG00000164615.3	CAMLG	-0.764675	0.000578398
ENSG00000141582.10	CBX4	-0.763995	0.00512168
ENSG00000111790.9	FGFR1OP2	-0.763942	0.00777796
ENSG00000144354.9	CDCA7	-0.7639	0.00732608
ENSG00000149476.10	DAK	-0.763587	0.0313571
ENSG00000124171.4	PARD6B	-0.763555	0.0309873
ENSG00000165480.11	SKA3	-0.762762	0.0127082
ENSG00000181222.10	POLR2A	-0.761925	0.0006192
ENSG00000158863.17	FAM160B2	-0.761154	0.020192
ENSG00000108064.6	TFAM	-0.761079	0.000949462
ENSG00000141101.8	NOB1	-0.760729	0.0011541
ENSG00000152518.5	ZFP36L2	-0.759865	0.0341378
ENSG00000173674.6	EIF1AX	-0.75952	0.000856557
ENSG00000263244.1	RP11-473I1.10	-0.759095	0.0155856
ENSG00000138074.10	SLC5A6	-0.758224	0.0135471
ENSG00000154945.6	ANKRD40	-0.75764	0.0273787
ENSG00000005007.8	UPF1	-0.756619	0.0195869
ENSG00000185246.13	PRPF39	-0.756578	0.0299716
ENSG00000133703.7	KRAS	-0.756134	0.0163989
ENSG00000135521.8	LTV1	-0.755297	0.0137163
ENSG00000129484.9	PARP2	-0.754596	0.0215672
ENSG00000189306.6	RRP7A	-0.75346	0.00576219
ENSG00000179119.10	SPTY2D1	-0.753281	0.0374175
ENSG00000129347.15	KRI1	-0.753278	0.00461562
ENSG00000105723.7	GSK3A	-0.74836	0.0158613
ENSG00000115825.5	PRKD3	-0.748259	0.0478332
ENSG00000122068.8	FYTTD1	-0.747097	0.0388547
ENSG00000173786.12	CNP	-0.746431	0.00251292
ENSG00000148296.5	SURF6	-0.74546	0.00322437
ENSG00000114491.9	UMPS	-0.744377	0.0196488
ENSG00000129472.8	RAB2B	-0.744352	0.0146052
ENSG00000164338.5	UTP15	-0.743313	0.0264421
ENSG00000050426.11	LETMD1	-0.741052	0.0428514
ENSG00000177885.9	GRB2	-0.740848	0.0143025
ENSG00000025800.9	KPNA6	-0.739408	0.00378681
ENSG00000137815.10	RTF1	-0.739163	0.0137614
ENSG00000255302.3	EID1	-0.738252	0.00363126
ENSG00000198843.8	SELT	-0.738084	0.0194442
ENSG00000127837.5	AAMP	-0.737938	0.00499532
ENSG00000172315.5	TP53RK	-0.73787	0.0283467
ENSG00000065911.7	MTHFD2	-0.73776	0.0168424
ENSG00000147535.12	PPAPDC1B	-0.736185	0.0285131
ENSG00000166619.8	BLCAP	-0.736011	0.0219807
ENSG00000188554.9	NBR1	-0.735941	0.027745
ENSG00000119048.3	UBE2B	-0.73543	0.0223377
ENSG00000166181.8	API5	-0.735147	0.0278681
ENSG00000168906.8	MAT2A	-0.735071	0.0370971
ENSG00000152102.13	FAM168B	-0.734974	0.00984316
ENSG00000181924.6	COA4	-0.734912	0.0350222
ENSG00000106636.3	YKT6	-0.734862	0.00124116
ENSG00000167987.6	VPS37C	-0.733877	0.0443868
ENSG00000100852.8	ARHGAP5	-0.73303	0.00102235
ENSG00000182013.13	PNMAL1	-0.732248	0.0281828
ENSG00000162783.8	IER5	-0.732248	0.00129272
ENSG00000116747.8	TROVE2	-0.731649	0.00558355
ENSG00000163798.9	SLC4A1AP	-0.731104	0.00536565
ENSG00000117713.13	ARID1A	-0.730878	0.0294662
ENSG00000156253.2	RWDD2B	-0.729662	0.00310521
ENSG00000157036.8	EXOG	-0.726728	0.0188153
ENSG00000172301.6	COPRS	-0.726339	0.00260247
ENSG00000161813.16	LARP4	-0.725359	0.0296132
ENSG00000109133.8	TMEM33	-0.724874	0.0222519
ENSG00000013561.13	RNF14	-0.724668	0.0273449
ENSG00000175130.6	MARCKSL1	-0.724449	0.01364
ENSG00000162704.11	ARPC5	-0.724345	0.00148379
ENSG00000213551.4	DNAJC9	-0.724149	0.0344722
ENSG00000124222.17	STX16	-0.724069	0.046726
ENSG00000086062.8	B4GALT1	-0.723289	0.00401572
ENSG00000158615.8	PPP1R15B	-0.722715	0.0121468
ENSG00000108349.10	CASC3	-0.722494	0.00461112
ENSG00000162889.6	MAPKAPK2	-0.721224	0.0406216
ENSG00000106404.9	CLDN15	-0.720105	0.0312534
ENSG00000152056.12	AP1S3	-0.719238	0.0385152
ENSG00000152332.11	UHMK1	-0.718181	0.00544568
ENSG00000272325.1	NUDT3	-0.718086	0.00313054
ENSG00000136636.8	KCTD3	-0.717657	0.012799
ENSG00000103353.11	UBFD1	-0.717133	0.00659994
ENSG00000148225.11	WDR31	-0.717098	0.0378248
ENSG00000197961.7	ZNF121	-0.716893	0.0139243
ENSG00000057757.5	PITHD1	-0.71643	0.0224696
ENSG00000128245.10	YWHAH	-0.716306	0.00208687
ENSG00000101115.8	SALL4	-0.715725	0.0488397
ENSG00000116095.6	PLEKHA3	-0.715638	0.0204135
ENSG00000151304.5	SRFBP1	-0.714951	0.0430801
ENSG00000153140.4	CETN3	-0.71416	0.00238393
ENSG00000206053.8	HN1L	-0.714121	0.0120571
ENSG00000101350.6	KIF3B	-0.71397	0.02513
ENSG00000101654.13	RNMT	-0.713642	0.0227883
ENSG00000106993.7	CDC37L1	-0.712995	0.0284279
ENSG00000139579.8	NABP2	-0.712592	0.00530561
ENSG00000204954.5	C12orf73	-0.711092	0.0339017
ENSG00000128059.4	PPAT	-0.710789	0.0344363
ENSG00000101199.8	ARFGAP1	-0.710514	0.011024
ENSG00000163320.6	CGGBP1	-0.710286	0.0157321
ENSG00000143337.14	TOR1AIP1	-0.710259	0.0463641
ENSG00000116062.10	MSH6	-0.710234	0.0200496
ENSG00000163349.17	HIPK1	-0.71013	0.0451184
ENSG00000132323.4	ILKAP	-0.70989	0.00389621
ENSG00000008952.12	SEC62	-0.708312	0.000916191
ENSG00000124783.8	SSR1	-0.708164	0.00097549
ENSG00000104549.7	SQLE	-0.708163	0.0353684
ENSG00000091542.8	ALKBH5	-0.707806	0.00224228
ENSG00000163918.6	RFC4	-0.707157	0.0139876
ENSG00000154640.10	BTG3	-0.705606	0.00194536
ENSG00000161202.13	DVL3	-0.704222	0.00602259
ENSG00000154767.10	XPC	-0.703444	0.0107736
ENSG00000180304.10	OAZ2	-0.703365	0.00558355
ENSG00000157212.14	PAXIP1	-0.701844	0.0454781
ENSG00000122952.12	ZWINT	-0.700579	0.015417
ENSG00000176022.3	B3GALT6	-0.69985	0.0438737
ENSG00000198042.6	MAK16	-0.698932	0.0112286
ENSG00000179094.9	PER1	-0.698924	0.0366867
ENSG00000140455.12	USP3	-0.698762	0.0496493
ENSG00000129315.5	CCNT1	-0.698466	0.00838155
ENSG00000198355.4	PIM3	-0.697754	0.007593
ENSG00000141424.8	SLC39A6	-0.696071	0.0100937
ENSG00000118046.10	STK11	-0.695075	0.0473275
ENSG00000145332.9	KLHL8	-0.694002	0.0426884
ENSG00000153560.7	UBP1	-0.690577	0.0197796
ENSG00000159202.13	UBE2Z	-0.69029	0.00133682
ENSG00000119392.10	GLE1	-0.690074	0.00819396
ENSG00000180011.6	ZADH2	-0.689612	0.0262677
ENSG00000116871.11	MAP7D1	-0.687894	0.025187
ENSG00000133895.10	MEN1	-0.687813	0.00801491
ENSG00000102225.11	CDK16	-0.687682	0.000376358
ENSG00000140265.8	ZSCAN29	-0.687633	0.0470001
ENSG00000168159.9	RNF187	-0.68686	0.00506012
ENSG00000135968.15	GCC2	-0.686535	0.0163193
ENSG00000117411.12	B4GALT2	-0.685878	0.00648132
ENSG00000198730.3	CTR9	-0.685507	0.0250258
ENSG00000171792.6	RHNO1	-0.684094	0.0305524
ENSG00000184863.6	RBM33	-0.683937	0.0437163
ENSG00000175352.6	NRIP3	-0.683802	0.0217612
ENSG00000105722.5	ERF	-0.681397	0.00450475
ENSG00000172831.7	CES2	-0.681027	0.0157593
ENSG00000116922.10	C1orf109	-0.680732	0.0131661
ENSG00000105127.4	AKAP8	-0.680577	0.00704458
ENSG00000160767.16	FAM189B	-0.680031	0.0187357
ENSG00000042445.9	RETSAT	-0.680008	0.0474391
ENSG00000164403.10	SHROOM1	-0.67992	0.0129867
ENSG00000112200.12	ZNF451	-0.679116	0.024063
ENSG00000076984.13	MAP2K7	-0.678795	0.0059582
ENSG00000159055.3	MIS18A	-0.677978	0.00683236
ENSG00000169217.4	CD2BP2	-0.677934	0.00411934
ENSG00000160710.11	ADAR	-0.677833	0.00557762
ENSG00000123505.10	AMD1	-0.676003	0.00389621
ENSG00000113575.5	PPP2CA	-0.675115	0.00864812
ENSG00000180398.7	MCFD2	-0.67497	0.00730731
ENSG00000108443.9	RPS6KB1	-0.674033	0.022589
ENSG00000179933.4	C14orf119	-0.673105	0.0230624
ENSG00000129355.6	CDKN2D	-0.672143	0.0321325
ENSG00000162623.11	TYW3	-0.671958	0.00141204
ENSG00000162923.10	WDR26	-0.671838	0.047447
ENSG00000129197.10	RPAIN	-0.670052	0.00955286
ENSG00000139496.11	NUPL1	-0.669484	0.0370367
ENSG00000160633.8	SAFB	-0.667596	0.0348963
ENSG00000023516.7	AKAP11	-0.667468	0.0328563
ENSG00000224032.2	EPB41L4A-AS1	-0.667339	0.00245405
ENSG00000091317.7	CMTM6	-0.666981	0.00899254
ENSG00000156471.8	PTDSS1	-0.666964	0.00772059
ENSG00000151725.7	MLF1IP	-0.665588	0.0266165
ENSG00000170632.9	ARMC10	-0.665474	0.0391643
ENSG00000185115.4	NDNL2	-0.665326	0.0470395
ENSG00000170638.5	TRABD	-0.662156	0.0132601
ENSG00000164054.11	SHISA5	-0.660625	0.000615042
ENSG00000005483.15	KMT2E	-0.660004	0.0313299
ENSG00000100528.7	CNIH1	-0.658717	0.00851863
ENSG00000125505.12	MBOAT7	-0.658082	0.00764062
ENSG00000161526.10	SAP30BP	-0.657831	0.00991152
ENSG00000135924.11	DNAJB2	-0.657129	0.00870216
ENSG00000151233.6	GXYLT1	-0.656511	0.0187473
ENSG00000139233.2	LLPH	-0.656358	0.00696021
ENSG00000120253.9	NUP43	-0.656201	0.0336648
ENSG00000161533.7	ACOX1	-0.655817	0.046335
ENSG00000179010.10	MRFAP1	-0.655552	0.00274871
ENSG00000060339.9	CCAR1	-0.655193	0.00976907
ENSG00000211460.7	TSN	-0.655128	0.00883441
ENSG00000120334.11	CENPL	-0.654084	0.0445009
ENSG00000139697.7	SBNO1	-0.652917	0.0258792
ENSG00000160014.12	CALM3	-0.652898	0.00642855
ENSG00000103591.8	AAGAB	-0.652088	0.00528809
ENSG00000206418.3	RAB12	-0.651624	0.00216798
ENSG00000130024.10	PHF10	-0.65132	0.0199798
ENSG00000175826.7	CTDNEP1	-0.650044	0.00450399
ENSG00000137992.10	DBT	-0.649328	0.0497197
ENSG00000182287.9	AP1S2	-0.649155	0.023309
ENSG00000120137.6	PANK3	-0.64825	0.03291
ENSG00000172888.7	ZNF621	-0.648123	0.0415216
ENSG00000017797.7	RALBP1	-0.648096	0.029787
ENSG00000122484.8	RPAP2	-0.647572	0.0288386
ENSG00000112855.10	HARS2	-0.647301	0.0329024
ENSG00000005700.10	IBTK	-0.64641	0.0436367
ENSG00000123836.10	PFKFB2	-0.645531	0.0303016
ENSG00000152219.4	ARL14EP	-0.644741	0.0101442
ENSG00000122203.10	KIAA1191	-0.643738	0.00848038
ENSG00000022840.11	RNF10	-0.642409	0.0161321
ENSG00000099203.2	TMED1	-0.642169	0.00457501
ENSG00000087299.7	L2HGDH	-0.642103	0.046972
ENSG00000084093.11	REST	-0.639605	0.0111207
ENSG00000154146.8	NRGN	-0.639582	0.0161558
ENSG00000113356.6	POLR3G	-0.638822	0.0051423
ENSG00000126581.8	BECN1	-0.636732	0.00262766
ENSG00000165802.15	NSMF	-0.636657	0.0167523
ENSG00000141480.13	ARRB2	-0.636648	0.0167523
ENSG00000165997.4	ARL5B	-0.635842	0.0493938
ENSG00000088356.4	PDRG1	-0.634566	0.011458
ENSG00000143398.15	PIP5K1A	-0.634508	0.0251222
ENSG00000172534.9	HCFC1	-0.634288	0.026076
ENSG00000160062.10	ZBTB8A	-0.633215	0.0431568
ENSG00000149657.15	LSM14B	-0.633031	0.0192259
ENSG00000196227.6	FAM217B	-0.63252	0.015331
ENSG00000111845.4	PAK1IP1	-0.630894	0.0214733
ENSG00000168256.13	NKIRAS2	-0.630665	0.00695532
ENSG00000135164.14	DMTF1	-0.630319	0.0498013
ENSG00000197757.7	HOXC6	-0.629185	0.00363126
ENSG00000176014.8	TUBB6	-0.628545	0.0120487
ENSG00000109046.10	WSB1	-0.628422	0.0483448
ENSG00000129932.3	DOHH	-0.627975	0.0304066
ENSG00000084652.11	TXLNA	-0.626985	0.0288159
ENSG00000171490.8	RSL1D1	-0.626054	0.00220544
ENSG00000135720.8	DYNC1LI2	-0.625467	0.0113183
ENSG00000089048.10	ESF1	-0.625104	0.0175763
ENSG00000168724.10	DNAJC21	-0.624491	0.0289403
ENSG00000099814.11	CEP170B	-0.62428	0.0176274
ENSG00000109084.9	TMEM97	-0.624068	0.0151721
ENSG00000101421.3	CHMP4B	-0.623585	0.0290488
ENSG00000185361.4	TNFAIP8L1	-0.622589	0.0449652
ENSG00000197324.4	LRP10	-0.622445	0.041732
ENSG00000116754.9	SRSF11	-0.621704	0.00608806
ENSG00000176953.6	NFATC2IP	-0.620487	0.0150981
ENSG00000167721.6	TSR1	-0.619862	0.00260881
ENSG00000135974.5	C2orf49	-0.61973	0.0332334
ENSG00000153006.10	SREK1IP1	-0.619719	0.00714888
ENSG00000146109.3	ABT1	-0.619212	0.0220474
ENSG00000160679.8	CHTOP	-0.618861	0.0327858
ENSG00000117625.9	RCOR3	-0.6182	0.0391861
ENSG00000100811.6	YY1	-0.617797	0.0332189
ENSG00000146007.6	ZMAT2	-0.617608	0.00998608
ENSG00000088247.11	KHSRP	-0.617443	0.0126491
ENSG00000132467.2	UTP3	-0.615622	0.0357476
ENSG00000099194.5	SCD	-0.615449	0.00737219
ENSG00000113732.4	ATP6V0E1	-0.614535	0.0309873
ENSG00000131747.10	TOP2A	-0.61451	0.0348963
ENSG00000103365.11	GGA2	-0.614288	0.0397576
ENSG00000103502.9	CDIPT	-0.614251	0.0375161
ENSG00000063322.9	MED29	-0.613629	0.0265322
ENSG00000163348.3	PYGO2	-0.613626	0.0128786
ENSG00000119446.9	RBM18	-0.613053	0.0411829
ENSG00000129245.7	FXR2	-0.612377	0.00828043
ENSG00000076248.6	UNG	-0.609573	0.0176357
ENSG00000131748.11	STARD3	-0.607296	0.0330878
ENSG00000099204.14	ABLIM1	-0.606908	0.0443868
ENSG00000071564.10	TCF3	-0.606813	0.0291218
ENSG00000114383.5	TUSC2	-0.605329	0.0132413
ENSG00000164609.5	SLU7	-0.603671	0.00654346
ENSG00000064607.12	SUGP2	-0.603511	0.0188337
ENSG00000112773.11	FAM46A	-0.602037	0.0120487
ENSG00000077147.10	TM9SF3	-0.60082	0.0232335
ENSG00000139405.11	C12orf52	-0.600132	0.0346888
ENSG00000005302.13	MSL3	-0.598886	0.0301881
ENSG00000234545.3	FAM133B	-0.597895	0.0466907
ENSG00000166848.5	TERF2IP	-0.595823	0.00558913
ENSG00000153130.13	SCOC	-0.593717	0.010375
ENSG00000086589.7	RBM22	-0.593525	0.0407167
ENSG00000205937.7	RNPS1	-0.591655	0.0215672
ENSG00000143751.9	SDE2	-0.591174	0.0467234
ENSG00000164032.7	H2AFZ	-0.588607	0.0207391
ENSG00000168566.11	SNRNP48	-0.583694	0.0104207
ENSG00000143811.12	PYCR2	-0.583392	0.049061
ENSG00000150776.13	C11orf57	-0.583292	0.0232674
ENSG00000196943.8	NOP9	-0.582597	0.0398638
ENSG00000129071.5	MBD4	-0.581404	0.0403609
ENSG00000100612.9	DHRS7	-0.580202	0.0466907
ENSG00000116688.12	MFN2	-0.578756	0.028847
ENSG00000122033.10	MTIF3	-0.578115	0.0472904
ENSG00000136026.9	CKAP4	-0.576051	0.00975938
ENSG00000085231.9	TAF9	-0.575354	0.0247328
ENSG00000132716.14	DCAF8	-0.575007	0.0129446
ENSG00000184900.11	SUMO3	-0.573297	0.00638817
ENSG00000189067.8	LITAF	-0.573104	0.0229962
ENSG00000130254.7	SAFB2	-0.572378	0.0279981
ENSG00000100522.4	GNPNAT1	-0.572114	0.0242927
ENSG00000169139.7	UBE2V2	-0.57202	0.0049989
ENSG00000130713.11	EXOSC2	-0.571776	0.0483503
ENSG00000129250.7	KIF1C	-0.570486	0.0359081
ENSG00000148399.7	DPH7	-0.569006	0.0388049
ENSG00000184281.10	TSSC4	-0.566793	0.00831081
ENSG00000106080.6	FKBP14	-0.566683	0.0303533
ENSG00000052802.8	MSMO1	-0.566439	0.00918982
ENSG00000136003.11	ISCU	-0.56595	0.027948
ENSG00000168872.11	DDX19A	-0.56549	0.0364286
ENSG00000165689.12	SDCCAG3	-0.565032	0.0183207
ENSG00000182749.5	PAQR7	-0.564326	0.0341018
ENSG00000127774.6	EMC6	-0.56401	0.0239537
ENSG00000113272.9	THG1L	-0.562916	0.0101737
ENSG00000186193.7	SAPCD2	-0.561683	0.0279989
ENSG00000241258.2	CRCP	-0.559542	0.0418622
ENSG00000143622.6	RIT1	-0.558476	0.0472904
ENSG00000144021.2	CIAO1	-0.555932	0.0326683
ENSG00000148229.8	POLE3	-0.554817	0.0178241
ENSG00000104131.8	EIF3J	-0.553688	0.00812676
ENSG00000198783.4	ZNF830	-0.551846	0.0266165
ENSG00000151835.9	SACS	-0.549433	0.0379883
ENSG00000006712.10	PAF1	-0.547653	0.0400343
ENSG00000105176.13	URI1	-0.545024	0.0376329
ENSG00000002834.13	LASP1	-0.544018	0.0476537
ENSG00000132635.12	PCED1A	-0.543788	0.0315029
ENSG00000140367.7	UBE2Q2	-0.541746	0.0451847
ENSG00000170689.8	HOXB9	-0.541732	0.0398831
ENSG00000185049.8	NELFA	-0.54173	0.0476421
ENSG00000125037.8	EMC3	-0.540512	0.0452917
ENSG00000130309.6	COLGALT1	-0.539897	0.0265513
ENSG00000144485.6	HES6	-0.539537	0.0499605
ENSG00000122378.9	FAM213A	-0.539178	0.0283017
ENSG00000185163.5	DDX51	-0.537453	0.0397576
ENSG00000117362.8	APH1A	-0.53707	0.0437558
ENSG00000160131.9	VMA21	-0.536008	0.0109594
ENSG00000141580.11	WDR45B	-0.535205	0.0457924
ENSG00000105993.10	DNAJB6	-0.532847	0.0344363
ENSG00000058262.5	SEC61A1	-0.528648	0.0227093
ENSG00000143612.14	C1orf43	-0.5285	0.0149031
ENSG00000162664.12	ZNF326	-0.52843	0.0328274
ENSG00000108828.11	VAT1	-0.526211	0.0280643
ENSG00000145337.4	PYURF	-0.525582	0.0337295
ENSG00000053372.4	MRTO4	-0.523512	0.0281744
ENSG00000112739.12	PRPF4B	-0.520469	0.040758
ENSG00000132535.14	DLG4	-0.516084	0.0273699
ENSG00000179195.11	ZNF664	-0.5143	0.049061
ENSG00000165501.12	LRR1	-0.512832	0.0400885
ENSG00000157778.4	PSMG3	-0.511429	0.0317776
ENSG00000169895.5	SYAP1	-0.510772	0.044203
ENSG00000126524.5	SBDS	-0.510537	0.0210589
ENSG00000185222.7	WBP5	-0.509989	0.0171946
ENSG00000111641.6	NOP2	-0.508151	0.0205061
ENSG00000186184.11	POLR1D	-0.507595	0.0263836
ENSG00000073111.9	MCM2	-0.504268	0.0350222
ENSG00000102241.7	HTATSF1	-0.504253	0.0154102
ENSG00000120053.9	GOT1	-0.501647	0.0494564
ENSG00000038219.8	BOD1L1	-0.500506	0.0458648
ENSG00000182512.4	GLRX5	-0.499584	0.0177417
ENSG00000088205.8	DDX18	-0.497506	0.0370971
ENSG00000143321.14	HDGF	-0.497215	0.0177417
ENSG00000164924.13	YWHAZ	-0.492318	0.0188978
ENSG00000125170.6	DOK4	-0.491974	0.0285386
ENSG00000166797.6	FAM96A	-0.490376	0.0471444
ENSG00000189403.10	HMGB1	-0.489597	0.0448385
ENSG00000158864.8	NDUFS2	-0.488912	0.0446816
ENSG00000110321.11	EIF4G2	-0.488687	0.021375
ENSG00000152291.9	TGOLN2	-0.487873	0.0414441
ENSG00000140474.8	ULK3	-0.487144	0.0221729
ENSG00000070770.4	CSNK2A2	-0.485833	0.0347402
ENSG00000109332.15	UBE2D3	-0.484143	0.0284874
ENSG00000134748.12	PRPF38A	-0.483641	0.0467234
ENSG00000160714.5	UBE2Q1	-0.482809	0.0227883
ENSG00000178913.5	TAF7	-0.476778	0.0466907
ENSG00000107372.8	ZFAND5	-0.471101	0.0463641
ENSG00000158850.10	B4GALT3	-0.469636	0.0321325
ENSG00000086598.6	TMED2	-0.467317	0.0489154
ENSG00000129680.11	MAP7D3	-0.466564	0.0496493
ENSG00000105968.14	H2AFV	-0.458964	0.0274748
ENSG00000198498.5	TMA16	-0.455529	0.0375136
ENSG00000164104.7	HMGB2	-0.4426	0.0430801
ENSG00000100813.10	ACIN1	-0.439797	0.0462012
ENSG00000160691.14	SHC1	-0.405266	0.0499605
ENSG00000101161.6	PRPF6	0.468631	0.0458648
ENSG00000145833.11	DDX46	0.47252	0.0466907
ENSG00000135316.13	SYNCRIP	0.472859	0.0192259
ENSG00000116478.7	HDAC1	0.4744	0.0277262
ENSG00000187051.4	RPS19BP1	0.483266	0.0247428
ENSG00000023572.4	GLRX2	0.483594	0.0425384
ENSG00000111786.4	SRSF9	0.489122	0.0419061
ENSG00000108528.9	SLC25A11	0.490389	0.0219719
ENSG00000143164.11	DCAF6	0.498725	0.0452024
ENSG00000132383.7	RPA1	0.499791	0.0404592
ENSG00000196419.8	XRCC6	0.500577	0.0465467
ENSG00000124207.12	CSE1L	0.502352	0.0431486
ENSG00000105671.7	DDX49	0.507327	0.0378284
ENSG00000142546.9	NOSIP	0.511405	0.0286248
ENSG00000079246.11	XRCC5	0.512489	0.0486212
ENSG00000249915.3	PDCD6	0.518478	0.0395956
ENSG00000133302.8	ANKRD32	0.519161	0.0492022
ENSG00000113758.9	DBN1	0.522316	0.0232161
ENSG00000106605.6	BLVRA	0.522533	0.0374021
ENSG00000099956.13	SMARCB1	0.525027	0.0411829
ENSG00000104872.6	PIH1D1	0.525253	0.0328563
ENSG00000131473.12	ACLY	0.527795	0.0291086
ENSG00000022277.8	RTFDC1	0.527919	0.016096
ENSG00000119403.9	PHF19	0.529823	0.0469022
ENSG00000242802.2	AP5Z1	0.532746	0.0492622
ENSG00000135486.13	HNRNPA1	0.533857	0.0454781
ENSG00000103769.5	RAB11A	0.537645	0.020813
ENSG00000105486.9	LIG1	0.538707	0.0192157
ENSG00000112304.6	ACOT13	0.541905	0.0463878
ENSG00000129083.8	COPB1	0.542691	0.0463732
ENSG00000064961.14	HMG20B	0.545076	0.0210426
ENSG00000006451.3	RALA	0.54574	0.0358941
ENSG00000096080.7	MRPS18A	0.547665	0.0116924
ENSG00000197448.9	GSTK1	0.550415	0.047683
ENSG00000138363.10	ATIC	0.561247	0.0445171
ENSG00000138107.7	ACTR1A	0.562026	0.0360237
ENSG00000010256.6	UQCRC1	0.564557	0.0415216
ENSG00000070010.14	UFD1L	0.56469	0.0152646
ENSG00000198721.8	ECI2	0.571074	0.0430801
ENSG00000136261.10	BZW2	0.571887	0.0264421
ENSG00000007520.3	TSR3	0.573469	0.045081
ENSG00000085662.9	AKR1B1	0.57401	0.0317776
ENSG00000076685.14	NT5C2	0.574819	0.0486513
ENSG00000082014.12	SMARCD3	0.578408	0.0308593
ENSG00000125970.7	RALY	0.578863	0.0424262
ENSG00000092199.13	HNRNPC	0.579017	0.0263181
ENSG00000138095.14	LRPPRC	0.579828	0.0121758
ENSG00000064490.9	RFXANK	0.582866	0.0283575
ENSG00000092020.6	PPP2R3C	0.58507	0.0390376
ENSG00000079459.8	FDFT1	0.586818	0.0107112
ENSG00000122729.14	ACO1	0.589931	0.036878
ENSG00000139637.9	C12orf10	0.591192	0.0466907
ENSG00000152234.11	ATP5A1	0.592752	0.0480571
ENSG00000197989.9	SNHG12	0.592963	0.0452985
ENSG00000100462.11	PRMT5	0.595321	0.024063
ENSG00000102901.8	CENPT	0.595502	0.0176586
ENSG00000169592.10	INO80E	0.597818	0.0144325
ENSG00000087074.7	PPP1R15A	0.600605	0.00798818
ENSG00000152795.13	HNRNPDL	0.600797	0.00777667
ENSG00000172660.7	TAF15	0.602656	0.00570411
ENSG00000073712.9	FERMT2	0.603029	0.0495329
ENSG00000078304.15	PPP2R5C	0.604144	0.0468439
ENSG00000183978.7	COA3	0.604208	0.0191924
ENSG00000162585.12	C1orf86	0.606953	0.0235867
ENSG00000148341.13	SH3GLB2	0.607909	0.0294564
ENSG00000119185.8	ITGB1BP1	0.608159	0.0321402
ENSG00000122873.7	CISD1	0.608688	0.0379883
ENSG00000140525.13	FANCI	0.608777	0.0127082
ENSG00000138674.12	SEC31A	0.608939	0.0107267
ENSG00000066044.9	ELAVL1	0.610893	0.0434233
ENSG00000196476.7	C20orf96	0.61265	0.0346566
ENSG00000172201.6	ID4	0.613291	0.0414212
ENSG00000213397.6	HAUS7	0.61432	0.0130049
ENSG00000134371.9	CDC73	0.614804	0.0139713
ENSG00000173473.6	SMARCC1	0.615088	0.0455425
ENSG00000109919.5	MTCH2	0.615784	0.0229962
ENSG00000110880.6	CORO1C	0.615931	0.0281158
ENSG00000087302.4	C14orf166	0.616995	0.027948
ENSG00000108651.5	UTP6	0.61868	0.0278681
ENSG00000185608.4	MRPL40	0.619077	0.0164504
ENSG00000213465.3	ARL2	0.619737	0.0356345
ENSG00000119471.10	HSDL2	0.619989	0.0329681
ENSG00000182809.6	CRIP2	0.62072	0.024063
ENSG00000082212.7	ME2	0.621829	0.0499605
ENSG00000249784.1	SCARNA22	0.622715	0.0274748
ENSG00000183386.5	FHL3	0.624681	0.0355943
ENSG00000004534.10	RBM6	0.626802	0.0366125
ENSG00000084754.6	HADHA	0.6288	0.0229962
ENSG00000138175.8	ARL3	0.63112	0.0418976
ENSG00000148335.10	NTMT1	0.632104	0.0198506
ENSG00000144034.10	TPRKB	0.633422	0.0445009
ENSG00000132305.16	IMMT	0.634335	0.00746471
ENSG00000118640.6	VAMP8	0.634484	0.0128078
ENSG00000153827.9	TRIP12	0.634494	0.0241473
ENSG00000169727.8	GPS1	0.634863	0.0476421
ENSG00000145741.11	BTF3	0.635341	0.0429753
ENSG00000101400.5	SNTA1	0.637298	0.0299874
ENSG00000179218.9	CALR	0.638517	0.0139071
ENSG00000143799.8	PARP1	0.638546	0.00219625
ENSG00000144283.17	PKP4	0.639788	0.0318429
ENSG00000125991.14	ERGIC3	0.642631	0.0469533
ENSG00000087884.10	AAMDC	0.64398	0.03291
ENSG00000065057.3	NTHL1	0.64524	0.00946654
ENSG00000198836.4	OPA1	0.6462	0.015944
ENSG00000173992.4	CCS	0.646334	0.036232
ENSG00000103496.10	STX4	0.647443	0.0172898
ENSG00000182154.7	MRPL41	0.649667	0.0240468
ENSG00000138768.10	USO1	0.651647	0.0308593
ENSG00000143314.8	MRPL24	0.651987	0.0463641
ENSG00000184924.5	PTRHD1	0.653221	0.0234752
ENSG00000041357.11	PSMA4	0.654661	0.00885327
ENSG00000196365.7	LONP1	0.655972	0.0261528
ENSG00000126883.12	NUP214	0.657442	0.0160494
ENSG00000177156.6	TALDO1	0.657922	0.029151
ENSG00000151500.10	THYN1	0.661117	0.00967049
ENSG00000104889.4	RNASEH2A	0.661332	0.0022957
ENSG00000048991.12	R3HDM1	0.66214	0.0277106
ENSG00000125354.18	Sep-06	0.662528	0.0207391
ENSG00000071054.11	MAP4K4	0.662686	0.0272094
ENSG00000135829.12	DHX9	0.663018	0.0087511
ENSG00000175029.12	CTBP2	0.669234	0.0289117
ENSG00000100749.3	VRK1	0.669479	0.00613561
ENSG00000102977.9	ACD	0.66981	0.0191822
ENSG00000115233.7	PSMD14	0.670441	0.00524492
ENSG00000168734.9	PKIG	0.671319	0.022421
ENSG00000168883.15	USP39	0.673332	0.00639447
ENSG00000134452.15	FBXO18	0.673665	0.0134168
ENSG00000127884.4	ECHS1	0.675659	0.0319054
ENSG00000162521.14	RBBP4	0.675747	0.0232175
ENSG00000126067.7	PSMB2	0.676078	0.0151345
ENSG00000183199.6	HSP90AB3P	0.677669	0.00930262
ENSG00000116120.8	FARSB	0.677852	0.0328324
ENSG00000178950.12	GAK	0.678079	0.0108936
ENSG00000130203.5	APOE	0.678477	0.0424262
ENSG00000148834.8	GSTO1	0.679171	0.0265073
ENSG00000005075.11	POLR2J	0.67942	0.0217518
ENSG00000163468.10	CCT3	0.682403	0.00679511
ENSG00000132688.10	NES	0.683359	0.0305718
ENSG00000101182.10	PSMA7	0.683877	0.0305524
ENSG00000138794.5	CASP6	0.684229	0.043574
ENSG00000134283.13	PPHLN1	0.6844	0.00289114
ENSG00000111481.5	COPZ1	0.684927	0.0268613
ENSG00000100526.15	CDKN3	0.687816	0.0190885
ENSG00000115350.7	POLE4	0.688376	0.0227626
ENSG00000015153.10	YAF2	0.689027	0.00694725
ENSG00000118705.12	RPN2	0.690351	0.0134442
[truncated: 1,306 more rows]

## Sheet: TRANILAST
EnsemblID	GeneSymbol	logFC	FDR
ENSG00000212163.2	SNORD91A	-5.75276	0.00306219
ENSG00000118514.9	ALDH8A1	-5.69307	0.000480345
ENSG00000146094.9	DOK3	-5.64347	0.000325431
ENSG00000189001.6	SBSN	-5.33274	0.000207047
ENSG00000250988.3	RP11-752G15.6	-5.30958	0.00130603
ENSG00000068976.9	PYGM	-5.25051	0.00155624
ENSG00000170835.10	CEL	-5.06772	0.000598907
ENSG00000254144.2	7SK	-4.93972	0.00414733
ENSG00000253553.1	RP11-586K2.1	-4.76554	0.00170736
ENSG00000216866.4	RPS2P55	-4.74747	0.000982583
ENSG00000102524.7	TNFSF13B	-4.74693	2.61399e-05
ENSG00000230366.5	DSCR9	-4.62093	0.0145202
ENSG00000261610.1	AP000265.1	-4.60956	0.00837456
ENSG00000231416.1	RP11-422P24.9	-4.47086	0.00203127
ENSG00000245293.2	RP11-286E11.1	-4.45976	0.0233288
ENSG00000136114.11	THSD1	-4.31651	0.0136335
ENSG00000197903.6	HIST1H2BK	-4.11751	0.0122933
ENSG00000261556.4	RP11-296I10.6	-4.09982	1.75615e-05
ENSG00000243663.1	RPS4XP14	-4.0919	0.0181813
ENSG00000246889.2	AP000487.5	-4.04154	0.000134481
ENSG00000272948.1	AP001412.1	-3.99333	0.000621068
ENSG00000260924.2	AC004463.6	-3.98288	6.32158e-06
ENSG00000240563.1	L1TD1	-3.97794	0.00888195
ENSG00000261654.1	RP11-96K19.4	-3.96122	0.00246773
ENSG00000263934.2	SNORD3A	-3.91915	7.3963e-06
ENSG00000126759.8	CFP	-3.91796	0.00168266
ENSG00000176165.7	FOXG1	-3.91081	0.00205807
ENSG00000247679.2	RP11-1277A3.1	-3.88895	0.000328956
ENSG00000270066.2	SCARNA2	-3.87493	1.43632e-05
ENSG00000272366.1	RP11-573G6.10	-3.86354	0.0464354
ENSG00000250416.2	SEC63P2	-3.85721	0.0477505
ENSG00000069667.11	RORA	-3.79792	0.00726117
ENSG00000072609.13	CHFR	-3.79591	0.0381332
ENSG00000254213.2	RP11-434I12.5	-3.79329	0.0486348
ENSG00000258938.1	RP11-317N8.5	-3.79079	0.00174256
ENSG00000187682.1	ERAS	-3.75934	0.00134362
ENSG00000237280.1	RP11-96C23.9	-3.73386	0.0035298
ENSG00000163817.11	SLC6A20	-3.70206	0.0468921
ENSG00000260060.1	RP11-388M20.1	-3.69833	0.0213133
ENSG00000273210.1	AP001437.1	-3.64679	0.00192471
ENSG00000143520.6	FLG2	-3.63225	0.00798113
ENSG00000228409.1	CCT6P1	-3.59669	0.0117169
ENSG00000272115.1	GS1-393G12.14	-3.56489	0.00933106
ENSG00000124593.10	PRICKLE4	-3.5592	0.00137431
ENSG00000271335.1	RP11-324I22.4	-3.48249	0.03177
ENSG00000246922.4	UBAP1L	-3.48159	0.0131353
ENSG00000131471.2	AOC3	-3.41134	0.000154006
ENSG00000273233.1	RP11-713D19.1	-3.4062	0.0267488
ENSG00000198618.4	PPIAP22	-3.38753	0.0155887
ENSG00000143110.7	C1orf162	-3.36804	0.0357192
ENSG00000227953.2	RP11-439E19.3	-3.34972	0.00437689
ENSG00000165188.9	RNF183	-3.33744	0.00654489
ENSG00000260101.1	RP11-568N6.1	-3.33443	0.0132807
ENSG00000223478.1	RP11-545E17.3	-3.3326	0.0034182
ENSG00000133710.11	SPINK5	-3.32385	0.0445367
ENSG00000147174.7	ACRC	-3.29428	2.88802e-05
ENSG00000242338.2	BMS1P4	-3.28989	0.0226326
ENSG00000267757.1	AC006132.1	-3.27077	0.0252123
ENSG00000259682.1	RP11-702L15.4	-3.26643	0.0310724
ENSG00000212695.4	RP11-134K1.2	-3.25205	0.0283383
ENSG00000272434.1	RP13-131K19.6	-3.23201	0.00125164
ENSG00000163141.14	BNIPL	-3.21469	0.0153631
ENSG00000260708.1	CTA-29F11.1	-3.20803	1.56747e-06
ENSG00000253948.1	RP11-410L14.2	-3.19536	0.00601179
ENSG00000224420.3	ADM5	-3.18147	0.00191665
ENSG00000234118.1	RPL13AP6	-3.18074	0.0116794
ENSG00000273335.1	RP11-61L19.2	-3.16895	0.0175591
ENSG00000261886.1	RP11-63A1.1	-3.15802	0.00584265
ENSG00000230424.1	RP1-43E13.2	-3.0618	1.10676e-06
ENSG00000188038.3	NRN1L	-3.05396	0.0384578
ENSG00000258355.1	RP11-651L5.2	-3.03912	0.00620113
ENSG00000273009.1	RP11-352G9.1	-3.03656	0.000634533
ENSG00000265936.1	RP11-563H6.1	-3.0333	0.00967098
ENSG00000184678.8	HIST2H2BE	-3.01312	2.99261e-13
ENSG00000214559.3	RP11-323J4.1	-3.01025	0.00295196
ENSG00000066185.8	ZMYND12	-3.00745	0.0221402
ENSG00000154277.8	UCHL1	-3.00536	0.00592664
ENSG00000272761.1	RP11-572C15.6	-2.94935	0.044787
ENSG00000272432.1	RP3-465N24.6	-2.9239	0.0195851
ENSG00000272256.1	RP11-489E7.4	-2.90697	0.000128243
ENSG00000269246.1	CTC-246B18.10	-2.90546	3.89746e-10
ENSG00000235459.4	RPS26P31	-2.8912	0.0292315
ENSG00000214954.4	LRRC69	-2.85915	0.0123231
ENSG00000273493.1	RP11-80H18.4	-2.84393	3.16374e-05
ENSG00000230832.3	RP11-325P15.2	-2.84257	0.00147657
ENSG00000198959.7	TGM2	-2.81068	0.0436629
ENSG00000261064.1	RP11-1000B6.3	-2.8016	0.0480974
ENSG00000164604.8	GPR85	-2.79809	0.00305637
ENSG00000218748.1	DBIP1	-2.78889	0.0362685
ENSG00000237748.1	UQCRBP1	-2.78776	0.0364166
ENSG00000124140.8	SLC12A5	-2.78545	0.00208194
ENSG00000267940.1	RP11-290F24.6	-2.77807	0.00927364
ENSG00000230777.1	RP11-318C24.1	-2.76844	0.00371928
ENSG00000136881.7	BAAT	-2.75496	0.0024679
ENSG00000229656.2	RP11-462L8.1	-2.75034	0.0324554
ENSG00000147437.5	GNRH1	-2.74903	0.000583688
ENSG00000203546.3	RP11-176H8.1	-2.74444	0.0122141
ENSG00000272512.1	RP11-54O7.17	-2.71087	4.11511e-12
ENSG00000085465.11	OVGP1	-2.70149	0.0341853
ENSG00000246145.1	RP11-346I3.4	-2.69705	0.023882
ENSG00000259826.1	RP11-467D6.1	-2.69667	0.0427834
ENSG00000273131.1	RP6-42F4.1	-2.68663	0.00411091
ENSG00000261136.1	RP11-37C7.3	-2.68114	0.0108718
ENSG00000146453.8	PNLDC1	-2.67959	0.0329695
ENSG00000240509.1	RPL34P18	-2.67879	0.000950264
ENSG00000248774.1	RP11-798M19.3	-2.67091	0.0294756
ENSG00000242622.1	RP11-18H7.1	-2.66273	1.07175e-05
ENSG00000264548.1	RP13-516M14.2	-2.65843	0.006953
ENSG00000261360.1	CTD-2165H16.4	-2.65378	0.00277153
ENSG00000161939.14	RNASEK-C17orf49	-2.65047	0.042339
ENSG00000141854.3	hsa-mir-1199	-2.64701	0.00943825
ENSG00000249592.1	RP11-440L14.1	-2.63478	0.000355813
ENSG00000171786.5	NHLH1	-2.63241	0.0114994
ENSG00000269439.1	CTD-3131K8.2	-2.61966	0.0155457
ENSG00000272455.1	RP4-758J18.13	-2.60692	0.000321596
ENSG00000221923.4	ZNF880	-2.60324	0.0350948
ENSG00000259045.1	RP11-320M16.1	-2.60079	0.0445243
ENSG00000220875.1	HIST1H3PS1	-2.60078	0.0391364
ENSG00000184068.2	RP5-821D11.7	-2.59787	0.0244312
ENSG00000070388.7	FGF22	-2.57257	0.00981881
ENSG00000268744.1	CTD-3105H18.14	-2.5698	0.00802184
ENSG00000181524.6	RPL24P4	-2.56721	0.00301324
ENSG00000272145.1	RP4-739H11.4	-2.55735	0.000651086
ENSG00000226080.1	RP11-345J13.1	-2.55406	0.00963867
ENSG00000272953.1	RP11-1275H24.2	-2.51271	0.00158502
ENSG00000141338.9	ABCA8	-2.50535	0.00570418
ENSG00000125462.12	C1orf61	-2.49237	0.00254642
ENSG00000152894.10	PTPRK	-2.47927	2.65661e-06
ENSG00000267778.1	AC004221.2	-2.47304	0.000623326
ENSG00000178977.3	LINC00324	-2.4714	0.000122208
ENSG00000125775.10	SDCBP2	-2.45324	0.0288395
ENSG00000109771.11	LRP2BP	-2.45048	0.00666829
ENSG00000225616.2	RP4-604A21.1	-2.43953	0.026482
ENSG00000261716.1	RP11-196G18.22	-2.43797	3.049e-05
ENSG00000225972.1	MTND1P23	-2.42373	7.81233e-06
ENSG00000247092.2	SNHG10	-2.42223	8.44608e-06
ENSG00000199477.1	SNORA31	-2.41855	0.00445056
ENSG00000225573.3	RPL35P5	-2.41771	0.035276
ENSG00000223891.1	OSER1-AS1	-2.41418	0.000598907
ENSG00000256045.1	MTRNR2L10	-2.39011	0.0131801
ENSG00000230987.2	RP11-113I24.1	-2.38586	0.0187719
ENSG00000181378.9	CCDC108	-2.37878	2.09442e-06
ENSG00000181649.5	PHLDA2	-2.37742	7.92019e-06
ENSG00000070495.10	JMJD6	-2.3684	4.00672e-07
ENSG00000222011.4	FAM185A	-2.35658	0.02178
ENSG00000117616.13	C1orf63	-2.3522	3.47533e-09
ENSG00000264895.1	RP11-421E14.2	-2.35086	0.032053
ENSG00000239809.1	RP11-51L5.2	-2.34779	0.000231892
ENSG00000237436.1	RP11-312B8.1	-2.34398	0.000474984
ENSG00000232611.1	RP11-1114A5.4	-2.34078	0.000211985
ENSG00000116990.9	MYCL	-2.33452	0.0359537
ENSG00000210049.1	MT-TF	-2.31764	0.000444055
ENSG00000235354.1	CTA-276O3.4	-2.31581	0.000628471
ENSG00000125740.9	FOSB	-2.30955	3.89746e-10
ENSG00000263884.1	RP11-705O1.8	-2.3024	0.0433245
ENSG00000241081.1	RP11-488C13.1	-2.29534	0.02635
ENSG00000271869.1	RP11-51J9.5	-2.28289	2.95344e-10
ENSG00000218227.3	RP11-889L3.1	-2.28065	0.0147518
ENSG00000271751.1	RP11-110I1.14	-2.27558	0.0418064
ENSG00000272277.1	RP1-40E16.12	-2.27475	1.77503e-06
ENSG00000261187.1	RP11-1007O24.2	-2.27418	0.0147573
ENSG00000213139.3	CRYGS	-2.26106	0.00469483
ENSG00000261526.1	CTB-31O20.2	-2.25693	3.16025e-06
ENSG00000257913.1	RP11-386G11.5	-2.25374	0.00407509
ENSG00000124097.7	HMGB1P1	-2.25281	0.0451712
ENSG00000227603.1	RP11-165J3.6	-2.232	0.000537893
ENSG00000183287.9	CCBE1	-2.21162	0.00719478
ENSG00000181773.6	GPR3	-2.2108	1.66721e-05
ENSG00000175806.10	MSRA	-2.20765	0.0426192
ENSG00000186230.6	ZNF749	-2.20488	0.000113415
ENSG00000239719.1	RP4-800G7.1	-2.20147	0.000881123
ENSG00000100290.2	BIK	-2.19743	0.0225256
ENSG00000106328.8	FSCN3	-2.19606	0.0121764
ENSG00000263823.1	RP11-326K13.4	-2.19527	0.000237346
ENSG00000159164.5	SV2A	-2.18218	0.00172977
ENSG00000228393.3	LINC01004	-2.18192	0.0324554
ENSG00000126368.5	NR1D1	-2.18054	0.000560957
ENSG00000128218.7	VPREB3	-2.16962	0.00266826
ENSG00000236255.1	AC009404.2	-2.16833	0.00294847
ENSG00000231663.1	RP5-827C21.4	-2.15314	0.000183032
ENSG00000229833.5	PET100	-2.15281	7.9396e-05
ENSG00000227896.2	RP11-77P6.2	-2.14943	6.74671e-09
ENSG00000259630.2	CTD-2262B20.1	-2.14369	0.0329071
ENSG00000257815.1	RP11-611E13.2	-2.14255	2.85575e-07
ENSG00000233230.1	AC079807.2	-2.13399	0.046372
ENSG00000269900.2	RMRP	-2.12781	0.0184052
ENSG00000241352.2	RP11-392P7.1	-2.11837	0.0477122
ENSG00000183049.8	CAMK1D	-2.11565	0.0244295
ENSG00000228399.1	RP4-575N6.2	-2.10686	0.0129862
ENSG00000225630.1	MTND2P28	-2.1061	1.45187e-09
ENSG00000105146.8	AURKC	-2.10588	0.0110953
ENSG00000234072.1	AC074117.10	-2.10381	0.000295792
ENSG00000220201.3	ZGLP1	-2.10133	0.000234984
ENSG00000261242.1	CTD-2302E22.4	-2.08713	0.0127699
ENSG00000272843.1	RP11-313P13.5	-2.08703	0.00125096
ENSG00000232612.1	RPL31P35	-2.08044	0.0451832
ENSG00000212694.4	AC084018.1	-2.08034	4.74973e-06
ENSG00000260114.1	CTD-2574D22.4	-2.07789	0.000207047
ENSG00000163701.14	IL17RE	-2.07441	0.0358414
ENSG00000261094.2	RP11-355O1.11	-2.07433	0.000342755
ENSG00000253683.1	CTB-79E8.3	-2.07016	0.000785452
ENSG00000272986.1	RP11-46J23.1	-2.05831	0.0118844
ENSG00000130783.9	CCDC62	-2.05507	0.0193885
ENSG00000236200.1	KDM4A-AS1	-2.05487	0.000120016
ENSG00000263874.1	LINC00672	-2.05219	0.00636447
ENSG00000167807.11	CTD-2369P2.10	-2.04568	1.15488e-05
ENSG00000249119.1	MTND6P4	-2.03987	3.06612e-06
ENSG00000268375.1	CTD-2568A17.8	-2.02858	0.00487346
ENSG00000247627.2	MTND4P12	-2.02287	0.000147346
ENSG00000219023.1	RP3-340B19.2	-2.02204	0.0236315
ENSG00000198888.2	MT-ND1	-2.02041	1.03194e-05
ENSG00000068078.13	FGFR3	-2.01127	9.41228e-05
ENSG00000240759.1	RP11-25I15.1	-1.98398	0.0288395
ENSG00000272452.1	RP11-391M1.4	-1.97373	0.000220876
ENSG00000243660.5	ZNF487	-1.97194	0.0269011
ENSG00000272476.1	RP1-191J18.66	-1.96829	0.0132178
ENSG00000226950.2	DANCR	-1.96778	3.13843e-05
ENSG00000272086.1	CTD-2186M15.3	-1.96768	5.11771e-07
ENSG00000229816.1	DDX50P1	-1.96485	0.0344441
ENSG00000183850.9	ZNF730	-1.96209	0.0179163
ENSG00000235013.1	COX20P2	-1.9567	0.00186731
ENSG00000211459.2	MT-RNR1	-1.94627	0.00108508
ENSG00000237973.1	hsa-mir-6723	-1.94265	0.00841183
ENSG00000273162.1	RP11-108L7.15	-1.93763	0.0196435
ENSG00000266680.1	RP5-1148A21.3	-1.93261	0.00716874
ENSG00000270006.1	RP11-178L8.7	-1.92367	7.71516e-05
ENSG00000216490.3	IFI30	-1.92261	0.0144049
ENSG00000135185.7	TMEM243	-1.92221	0.0466647
ENSG00000170345.5	FOS	-1.91979	0.00623237
ENSG00000198804.2	MT-CO1	-1.91892	5.75671e-06
ENSG00000260260.1	RP11-304L19.5	-1.91884	3.67001e-11
ENSG00000272702.1	RP11-44N22.3	-1.91536	1.86158e-05
ENSG00000242028.1	HYPK	-1.90523	0.00433413
ENSG00000230175.1	RP11-466F5.3	-1.90173	0.00192471
ENSG00000271043.1	MTRNR2L2	-1.89926	0.000939846
ENSG00000269423.1	CTC-273B12.6	-1.89924	0.0147118
ENSG00000267216.1	AC010642.1	-1.89719	0.0387701
ENSG00000176274.6	SLC25A53	-1.89545	0.0466064
ENSG00000113070.6	HBEGF	-1.89422	2.14695e-06
ENSG00000210100.1	MT-TI	-1.89078	0.000239626
ENSG00000236287.3	ZBED5	-1.89007	0.0468075
ENSG00000166507.12	NDST2	-1.87833	0.000249698
ENSG00000137434.7	C6orf52	-1.87739	0.0412086
ENSG00000233937.2	CTC-338M12.4	-1.87477	0.0058434
ENSG00000261840.1	RP11-146F11.1	-1.8716	0.023616
ENSG00000236499.2	LINC00896	-1.87066	0.0139722
ENSG00000269293.2	ZSCAN16-AS1	-1.86361	1.33702e-05
ENSG00000173530.5	TNFRSF10D	-1.86357	2.27304e-05
ENSG00000117010.11	ZNF684	-1.8629	0.00096525
ENSG00000270704.2	SNORD64	-1.86154	0.0113938
ENSG00000272870.1	RP11-798M19.6	-1.85671	0.0211508
ENSG00000258486.2	RN7SL1	-1.85643	5.81704e-05
ENSG00000142178.7	SIK1	-1.85224	0.000127496
ENSG00000160949.12	TONSL	-1.84789	0.00941503
ENSG00000182383.8	RPL27AP5	-1.84639	0.0119479
ENSG00000261033.1	RP11-209D14.2	-1.84458	0.012047
ENSG00000213864.3	EEF1B2P2	-1.84096	0.00962435
ENSG00000261431.1	RP4-616B8.4	-1.8359	4.88622e-06
ENSG00000105427.5	CNFN	-1.83511	2.42536e-05
ENSG00000224837.1	GCSHP5	-1.83308	0.0487205
ENSG00000219928.2	RP11-40C6.2	-1.83055	0.000147346
ENSG00000260589.1	RP11-390B4.5	-1.81828	0.0020209
ENSG00000269821.1	KCNQ1OT1	-1.81725	0.000364703
ENSG00000234106.3	RP11-288E14.2	-1.80184	0.0184248
ENSG00000198695.2	MT-ND6	-1.79992	1.25299e-05
ENSG00000182685.3	BRICD5	-1.79756	0.000355813
ENSG00000263603.1	CTD-2349P21.5	-1.79584	0.0122591
ENSG00000005513.9	SOX8	-1.79014	0.00287313
ENSG00000186594.8	MIR22HG	-1.78837	0.00394384
ENSG00000270012.1	LL0XNC01-7P3.1	-1.78471	0.0120798
ENSG00000144802.7	NFKBIZ	-1.78358	0.00468737
ENSG00000260942.1	CAPN10-AS1	-1.78297	0.0124581
ENSG00000229043.2	AC091729.9	-1.78293	1.26259e-05
ENSG00000196275.9	GTF2IRD2	-1.782	0.0403912
ENSG00000131480.4	AOC2	-1.77634	0.0396728
ENSG00000188483.6	IER5L	-1.77451	2.14146e-05
ENSG00000213866.3	YBX1P10	-1.77432	0.0034182
ENSG00000198744.5	RP5-857K21.11	-1.76538	5.68505e-07
ENSG00000272677.1	RP11-127B20.3	-1.76021	0.000124267
ENSG00000232346.1	SC22CB-1E7.1	-1.76009	0.000163316
ENSG00000267939.1	CTD-2325M2.1	-1.75917	0.0160583
ENSG00000221944.3	TIGD1	-1.75476	0.000633099
ENSG00000224058.2	AC006509.7	-1.75044	0.00529829
ENSG00000118420.12	UBE3D	-1.74918	0.00841183
ENSG00000247516.3	MIR4458HG	-1.73466	1.12554e-06
ENSG00000143333.6	RGS16	-1.73197	1.35282e-06
ENSG00000179476.3	C14orf28	-1.73093	0.0237929
ENSG00000268583.1	CTC-453G23.8	-1.72893	0.0280665
ENSG00000148303.12	RPL7A	-1.72591	1.52252e-06
ENSG00000180209.7	MYLPF	-1.72335	0.0236763
ENSG00000205542.6	TMSB4X	-1.72255	0.0128308
ENSG00000189334.4	S100A14	-1.72192	0.00876831
ENSG00000260081.1	RP11-66N11.8	-1.72142	0.00326705
ENSG00000234851.3	RP11-3P17.3	-1.7206	7.81659e-05
ENSG00000174529.6	TMEM81	-1.7159	0.000666972
ENSG00000249617.1	RP11-366M4.17	-1.70961	0.0210248
ENSG00000237991.2	RPL35P1	-1.70899	0.00846216
ENSG00000226243.1	RPL37AP1	-1.70529	0.00039144
ENSG00000260806.1	RP11-872J21.3	-1.70196	0.00878499
ENSG00000168386.14	FILIP1L	-1.69679	0.0443245
ENSG00000227525.3	RP11-282K24.1	-1.69594	0.000883834
ENSG00000153234.9	NR4A2	-1.69515	2.50431e-06
ENSG00000240695.1	RP11-102M11.1	-1.69165	0.0045415
ENSG00000132406.7	TMEM128	-1.69105	0.0022158
ENSG00000115268.5	RPS15	-1.6907	6.15549e-06
ENSG00000122432.12	SPATA1	-1.68293	0.0115133
ENSG00000079150.13	FKBP7	-1.68289	0.0182638
ENSG00000170540.10	ARL6IP1	-1.67395	1.4097e-09
ENSG00000271895.1	RP4-635E18.8	-1.67057	0.0412355
ENSG00000183718.4	TRIM52	-1.66955	2.34609e-06
ENSG00000272688.1	RP13-270P17.3	-1.66769	0.0184052
ENSG00000255198.3	SNHG9	-1.66449	0.000422009
ENSG00000210140.1	MT-TC	-1.66242	0.0066601
ENSG00000182993.3	C12orf60	-1.65849	0.0324481
ENSG00000092841.14	MYL6	-1.65821	6.30645e-07
ENSG00000132432.9	SEC61G	-1.65245	0.000839346
ENSG00000168899.4	VAMP5	-1.6424	0.011861
ENSG00000159917.10	ZNF235	-1.64088	0.0087407
ENSG00000178878.8	APOLD1	-1.63874	0.0285744
ENSG00000112699.6	GMDS	-1.63367	0.0238868
ENSG00000232112.3	TMA7	-1.63364	8.24522e-05
ENSG00000114737.11	CISH	-1.63324	0.000383404
ENSG00000242951.1	RP11-507E23.1	-1.63053	0.00529829
ENSG00000233461.1	RP11-295G20.2	-1.6284	0.00118766
ENSG00000210082.2	MT-RNR2	-1.61892	0.00380012
ENSG00000243926.1	TIPARP-AS1	-1.61559	0.0137868
ENSG00000264112.1	RP11-159D12.2	-1.61494	0.000238124
ENSG00000139597.12	N4BP2L1	-1.6136	0.0179163
ENSG00000235919.3	ASH1L-AS1	-1.6098	0.000260762
ENSG00000170860.3	LSM3	-1.6097	1.62515e-05
ENSG00000177700.5	POLR2L	-1.60769	7.42277e-05
ENSG00000177556.7	ATOX1	-1.60699	0.000240214
ENSG00000188613.5	NANOS1	-1.60529	0.0102818
ENSG00000248099.3	INSL3	-1.60143	0.0173494
ENSG00000174111.8	SOCS7	-1.60134	0.0228058
ENSG00000169248.8	CXCL11	-1.60122	0.000525709
ENSG00000213865.3	C8orf44	-1.60103	0.00144205
ENSG00000183647.6	ZNF530	-1.59807	2.74493e-05
ENSG00000272606.1	RP11-554J4.1	-1.59659	0.00104497
ENSG00000247675.2	LRP4-AS1	-1.59508	0.00428322
ENSG00000243147.3	MRPL33	-1.58844	1.52252e-06
ENSG00000209082.1	MT-TL1	-1.58104	0.0192105
ENSG00000242071.2	RPL7AP6	-1.57862	0.0181467
ENSG00000259706.1	HSP90B2P	-1.57843	0.0207769
ENSG00000125743.6	SNRPD2	-1.57457	2.27304e-05
ENSG00000170634.8	ACYP2	-1.57414	0.0158718
ENSG00000256618.1	MTRNR2L1	-1.56817	0.032042
ENSG00000160471.8	COX6B2	-1.56126	0.0118223
ENSG00000126267.4	COX6B1	-1.55165	5.44441e-05
ENSG00000126790.7	L3HYPDH	-1.53947	0.000122123
ENSG00000162783.8	IER5	-1.53445	6.05045e-13
ENSG00000224660.1	SH3BP5-AS1	-1.53348	0.0180765
ENSG00000272994.1	RP11-332H14.2	-1.52904	1.89991e-06
ENSG00000272523.1	LINC01023	-1.52827	1.1234e-06
ENSG00000167863.7	ATP5H	-1.52639	0.000460631
ENSG00000186834.2	HEXIM1	-1.52617	1.31941e-09
ENSG00000131174.4	COX7B	-1.52595	6.59103e-05
ENSG00000152977.5	ZIC1	-1.52577	0.0320445
ENSG00000261005.1	CTB-58E17.1	-1.52308	0.00117753
ENSG00000131558.10	EXOC4	-1.52049	0.00292107
ENSG00000254615.2	RP11-395G23.3	-1.5197	2.69318e-06
ENSG00000164611.8	PTTG1	-1.51838	9.39354e-07
ENSG00000214389.2	RPS3AP26	-1.51526	0.0323129
ENSG00000260318.1	COX6CP1	-1.51458	0.0436258
ENSG00000238000.1	RP11-274E7.2	-1.51326	0.0381575
ENSG00000173915.8	USMG5	-1.51303	0.00373392
ENSG00000054277.8	OPN3	-1.51128	0.00627138
ENSG00000167562.7	ZNF701	-1.511	0.00493756
ENSG00000173567.10	GPR113	-1.51046	0.0308125
ENSG00000177606.5	JUN	-1.50979	2.28641e-06
ENSG00000232713.2	AC010733.5	-1.50803	0.0277186
ENSG00000224046.1	AC005076.5	-1.50799	0.00219437
ENSG00000231609.1	AC009501.4	-1.50778	0.0364373
ENSG00000213213.9	KIAA1984	-1.50193	0.0185977
ENSG00000259001.2	RPPH1	-1.4982	0.00202252
ENSG00000130332.10	LSM7	-1.4979	0.000146811
ENSG00000099958.10	DERL3	-1.49078	0.0428479
ENSG00000163874.8	ZC3H12A	-1.49072	0.000364703
ENSG00000244184.1	RP11-314A20.2	-1.49044	0.0270804
ENSG00000235297.3	FAUP1	-1.49024	0.000830481
ENSG00000172809.8	RPL38	-1.48852	6.05892e-05
ENSG00000125691.8	RPL23	-1.48743	5.3278e-05
ENSG00000198134.2	RP11-267J23.4	-1.48708	0.00429483
ENSG00000249992.1	TMEM158	-1.48021	6.47135e-09
ENSG00000243680.1	RPL37P23	-1.47895	0.0215339
ENSG00000214770.2	RP11-544I20.2	-1.47746	0.0488528
ENSG00000105640.8	RPL18A	-1.47536	5.92642e-05
ENSG00000263412.1	RP5-890E16.2	-1.47524	2.70731e-06
ENSG00000158164.6	TMSB15A	-1.47489	0.000774622
ENSG00000188295.10	ZNF669	-1.4743	0.0045415
ENSG00000128045.5	RASL11B	-1.47328	0.0237637
ENSG00000112695.7	COX7A2	-1.47153	0.000461934
ENSG00000105732.9	ZNF574	-1.46869	0.000149987
ENSG00000108179.9	PPIF	-1.46851	1.52252e-06
ENSG00000031003.6	FAM13B	-1.46828	0.0187575
ENSG00000152433.10	ZNF547	-1.46824	0.0398725
ENSG00000213609.3	RP11-170M17.2	-1.46387	0.0020357
ENSG00000188206.5	HNRNPU-AS1	-1.46057	0.00493572
ENSG00000180096.7	Sep-01	-1.45808	0.0371339
ENSG00000127989.9	MTERF	-1.45345	0.000545086
ENSG00000232858.1	RPL34P27	-1.45148	0.00865065
ENSG00000210112.1	MT-TM	-1.45047	0.0299082
ENSG00000059769.15	DNAJC25	-1.44573	8.74306e-05
ENSG00000213939.4	RP11-314A20.1	-1.44504	0.000311772
ENSG00000226525.4	RPS7P10	-1.43853	0.0336961
ENSG00000172428.6	MYEOV2	-1.43558	5.75141e-05
ENSG00000224856.2	RP4-796I17.5	-1.4352	0.0165273
ENSG00000270170.1	NCBP2-AS2	-1.43225	5.21821e-09
ENSG00000126562.12	WNK4	-1.43112	0.00363064
ENSG00000228474.1	OST4	-1.42886	0.00177682
ENSG00000233654.1	AC093388.3	-1.42636	0.00304241
ENSG00000216775.2	RP1-152L7.5	-1.42245	0.00206446
ENSG00000234608.3	MAPKAPK5-AS1	-1.42133	1.76218e-07
ENSG00000227008.2	RP3-417G15.1	-1.42095	0.0290797
ENSG00000123358.15	NR4A1	-1.41936	0.00364301
ENSG00000088448.10	ANKRD10	-1.41647	0.0375625
ENSG00000147403.12	RPL10	-1.41542	0.000390121
ENSG00000159388.5	BTG2	-1.41505	0.000505621
ENSG00000269028.2	MTRNR2L12	-1.41334	0.00118766
ENSG00000132254.8	ARFIP2	-1.41192	9.75581e-05
ENSG00000258441.1	LINC00641	-1.40378	0.00254642
ENSG00000236801.1	RPL24P8	-1.40227	0.0121506
ENSG00000257511.1	RP11-278C7.1	-1.40113	0.02869
ENSG00000164687.6	FABP5	-1.40069	1.39341e-06
ENSG00000162231.9	NXF1	-1.39763	2.98706e-06
ENSG00000213442.4	RPL18AP3	-1.39539	0.0259223
ENSG00000197530.8	MIB2	-1.3952	0.000634533
ENSG00000228801.5	RP11-110G21.1	-1.3952	0.0113573
ENSG00000072818.7	ACAP1	-1.39511	0.023969
ENSG00000196418.8	ZNF124	-1.39222	0.0423101
ENSG00000261889.1	RP11-473M20.16	-1.38987	0.00864566
ENSG00000197728.5	RPS26	-1.38764	0.000220876
ENSG00000148339.8	SLC25A25	-1.38667	7.04881e-07
ENSG00000241612.1	RP13-585F24.1	-1.3849	0.0354467
ENSG00000184886.3	PIGW	-1.38466	1.31652e-05
ENSG00000175130.6	MARCKSL1	-1.38232	2.03575e-07
ENSG00000142686.7	C1orf216	-1.38115	0.000883834
ENSG00000266402.2	SNORA76	-1.38033	5.40126e-05
ENSG00000198763.3	MT-ND2	-1.37981	5.68012e-05
ENSG00000175573.6	C11orf68	-1.37911	3.20422e-07
ENSG00000234753.1	RP11-328M4.2	-1.37859	0.0237302
ENSG00000147883.9	CDKN2B	-1.37812	6.97781e-05
ENSG00000230989.2	HSBP1	-1.37531	8.9645e-06
ENSG00000174010.9	KLHL15	-1.37518	0.0464572
ENSG00000235175.1	RPL26P37	-1.37418	0.018937
ENSG00000262902.1	RP11-750B16.1	-1.37379	0.0370335
ENSG00000187531.9	SIRT7	-1.36882	7.42087e-08
ENSG00000118181.6	RPS25	-1.36789	0.000124931
ENSG00000270761.1	RP11-385F7.1	-1.3666	0.0208744
ENSG00000256525.2	POLG2	-1.36527	6.66565e-05
ENSG00000260507.1	RP11-356C4.3	-1.36261	0.0223823
ENSG00000273015.1	LINC00938	-1.36203	5.28058e-07
ENSG00000100058.8	CRYBB2P1	-1.36103	0.00384992
ENSG00000109475.12	RPL34	-1.36	0.000321921
ENSG00000161996.13	WDR90	-1.35944	0.000379797
ENSG00000176749.4	CDK5R1	-1.35891	0.000430994
ENSG00000123104.7	ITPR2	-1.35678	0.0159263
ENSG00000210194.1	MT-TE	-1.35477	0.010861
ENSG00000037241.3	RPL26L1	-1.35413	0.000258657
ENSG00000170684.4	ZNF296	-1.35069	0.00342706
ENSG00000182324.5	KCNJ14	-1.35019	0.000176379
ENSG00000214756.3	METTL12	-1.34811	1.80579e-07
ENSG00000257956.1	RP11-359M6.3	-1.3476	0.00437689
ENSG00000166860.2	ZBTB39	-1.34652	0.000214591
ENSG00000261455.1	LINC01003	-1.34486	0.0317365
ENSG00000179598.5	PLD6	-1.34123	0.0017747
ENSG00000212664.4	RP11-592N21.1	-1.34097	0.00392605
ENSG00000271009.2	RP11-346C20.3	-1.33995	0.00494271
ENSG00000123349.9	PFDN5	-1.33973	8.27092e-05
ENSG00000115541.6	HSPE1	-1.33922	0.000326655
ENSG00000273066.1	RP11-216L13.19	-1.3384	0.0296184
ENSG00000108590.6	MED31	-1.33796	0.000733948
ENSG00000103269.9	RHBDL1	-1.33647	0.0078033
ENSG00000258450.1	RP11-649E7.7	-1.33628	0.0276837
ENSG00000146856.10	AGBL3	-1.33583	0.00882225
ENSG00000197063.6	MAFG	-1.33356	1.51417e-06
ENSG00000161920.5	MED11	-1.33337	0.0212415
ENSG00000111639.3	MRPL51	-1.33332	7.1805e-05
ENSG00000232445.1	RP11-132A1.4	-1.33317	0.00710032
ENSG00000136682.10	CBWD2	-1.33287	0.00506015
ENSG00000272686.1	RP11-390E23.6	-1.33279	0.0302446
ENSG00000136942.10	RPL35	-1.33069	0.000342755
ENSG00000179348.7	GATA2	-1.32702	4.6391e-06
ENSG00000149806.6	FAU	-1.32678	0.000940428
ENSG00000125995.11	ROMO1	-1.32413	0.000605104
ENSG00000189043.5	NDUFA4	-1.3233	0.000311772
ENSG00000165502.6	RPL36AL	-1.32182	1.36677e-08
ENSG00000245910.4	SNHG6	-1.32142	9.27612e-05
ENSG00000169689.10	STRA13	-1.31739	0.000115432
ENSG00000125356.6	NDUFA1	-1.31604	0.00145021
ENSG00000176170.9	SPHK1	-1.31536	2.18624e-05
ENSG00000237575.4	PYY2	-1.31411	0.0382003
ENSG00000116741.6	RGS2	-1.31409	0.000764018
ENSG00000231747.1	AC079922.2	-1.31398	0.041215
ENSG00000099860.4	GADD45B	-1.31157	0.00476325
ENSG00000133983.10	COX16	-1.30919	1.79372e-05
ENSG00000145425.5	RPS3A	-1.3066	4.85623e-05
ENSG00000112514.11	CUTA	-1.30592	0.00395894
ENSG00000255135.3	RP11-111M22.3	-1.30572	0.00444382
ENSG00000214226.4	C17orf67	-1.30514	0.0404353
ENSG00000174109.3	C16orf91	-1.30321	0.00214195
ENSG00000234589.3	RP11-253E3.1	-1.30099	0.0354467
ENSG00000111678.6	C12orf57	-1.29796	1.86158e-05
ENSG00000172409.5	CLP1	-1.29715	0.00074349
ENSG00000143774.12	GUK1	-1.29692	6.83462e-06
ENSG00000160124.5	CCDC58	-1.29617	0.000533327
ENSG00000163597.10	SNHG16	-1.29519	1.40729e-07
ENSG00000178980.10	SEPW1	-1.29485	1.57736e-06
ENSG00000129566.8	TEP1	-1.29447	0.0203205
ENSG00000139190.12	VAMP1	-1.29429	0.0442073
ENSG00000131469.8	RPL27	-1.29192	0.000176379
ENSG00000196787.2	HIST1H2AG	-1.29099	0.0343838
ENSG00000241014.1	RP11-244H3.1	-1.29068	0.0122933
ENSG00000171863.8	RPS7	-1.28971	0.000751899
ENSG00000107262.12	BAG1	-1.28587	2.68101e-05
ENSG00000234683.1	RP5-837I24.5	-1.28468	0.00830467
ENSG00000124172.5	ATP5E	-1.28406	0.00127781
ENSG00000267575.2	CTC-459F4.3	-1.28365	0.000302873
ENSG00000117036.7	ETV3	-1.28305	0.00389092
ENSG00000167716.14	WDR81	-1.28291	0.00334377
ENSG00000133641.13	C12orf29	-1.28185	0.00077592
ENSG00000132581.5	SDF2	-1.28012	2.81911e-07
ENSG00000112029.5	FBXO5	-1.27837	2.28641e-06
ENSG00000106400.7	ZNHIT1	-1.27776	0.000675033
ENSG00000272779.1	LL22NC03-80A10.6	-1.27692	0.0412429
ENSG00000114767.6	RRP9	-1.27569	0.000139711
ENSG00000178761.10	FAM219B	-1.2726	6.45929e-07
ENSG00000242125.2	SNHG3	-1.27207	1.08603e-05
ENSG00000173660.7	UQCRH	-1.27037	0.000875554
ENSG00000168496.3	FEN1	-1.26541	1.76417e-05
ENSG00000123427.11	METTL21B	-1.26421	0.0148527
ENSG00000135502.12	SLC26A10	-1.25974	0.0217739
ENSG00000107815.3	C10orf2	-1.25916	2.85575e-07
ENSG00000243199.1	RP11-408P14.1	-1.25888	0.00167936
ENSG00000237753.1	AC079922.3	-1.25768	0.0290207
ENSG00000130255.8	RPL36	-1.25687	0.000278838
ENSG00000230844.2	ZNF674-AS1	-1.25639	0.032527
ENSG00000146707.10	POMZP3	-1.2558	0.042727
ENSG00000186166.4	CCDC84	-1.2537	0.000188591
ENSG00000138326.14	RPS24	-1.25212	0.000105407
ENSG00000233762.2	AC007969.5	-1.25153	0.000640156
ENSG00000160318.2	CLDND2	-1.24879	0.0485745
ENSG00000176401.5	EID2B	-1.24814	0.0012349
ENSG00000267422.1	CTD-2554C21.1	-1.24729	0.0117405
ENSG00000090674.11	MCOLN1	-1.24701	0.0159089
ENSG00000184752.8	NDUFA12	-1.24695	0.000178038
ENSG00000226084.4	RP4-706A16.3	-1.24656	0.000735818
ENSG00000130165.6	ELOF1	-1.24591	1.80579e-07
ENSG00000182173.8	TSEN54	-1.2458	5.34392e-06
ENSG00000127922.5	SHFM1	-1.2454	0.000128243
ENSG00000186130.4	ZBTB6	-1.24507	0.00520773
ENSG00000114391.8	RPL24	-1.24429	0.000621068
ENSG00000122026.6	RPL21	-1.24375	0.000232277
ENSG00000147669.6	POLR2K	-1.24208	0.000560909
ENSG00000139343.6	SNRPF	-1.23947	0.00114389
ENSG00000221821.2	C6orf226	-1.23913	0.0116929
ENSG00000169020.5	ATP5I	-1.23816	0.00191241
ENSG00000155287.6	SLC25A28	-1.23723	9.70176e-06
ENSG00000239789.1	MRPS17	-1.23569	8.80671e-08
ENSG00000134419.11	RPS15A	-1.2341	0.000227979
ENSG00000089009.11	RPL6	-1.23227	4.30801e-05
ENSG00000084207.11	GSTP1	-1.23211	0.00139641
ENSG00000221983.3	UBA52	-1.23205	0.000892267
ENSG00000167395.10	ZNF646	-1.23049	0.0293924
ENSG00000168028.9	RPSA	-1.22985	0.000369497
ENSG00000170855.3	TRIAP1	-1.22832	2.57395e-08
ENSG00000115163.10	CENPA	-1.22791	0.00351021
ENSG00000174227.11	PIGG	-1.22591	0.0197192
ENSG00000156411.5	C14orf2	-1.22565	0.000182979
ENSG00000175063.12	UBE2C	-1.22552	1.84012e-05
ENSG00000213178.3	RP11-641D5.1	-1.22351	0.0477116
ENSG00000229097.1	CALM2P2	-1.22163	0.0188677
ENSG00000103363.10	TCEB2	-1.22152	0.00068041
ENSG00000130066.12	SAT1	-1.21934	1.38706e-05
ENSG00000198712.1	MT-CO2	-1.21852	4.32504e-05
ENSG00000228981.3	RP11-364L4.1	-1.21837	0.022447
ENSG00000189120.3	SP6	-1.21825	9.41679e-05
ENSG00000073150.9	PANX2	-1.21777	0.00523972
ENSG00000212907.2	MT-ND4L	-1.21668	4.10629e-05
ENSG00000171858.13	RPS21	-1.216	0.00141101
ENSG00000132507.13	EIF5A	-1.21535	0.00521872
ENSG00000162244.6	RPL29	-1.21338	4.22227e-05
ENSG00000156467.5	UQCRB	-1.21283	0.000521622
ENSG00000177600.4	RPLP2	-1.21156	0.00201599
ENSG00000150401.10	DCUN1D2	-1.2115	0.00767394
ENSG00000204954.5	C12orf73	-1.21123	8.01294e-06
ENSG00000210077.1	MT-TV	-1.21054	0.00626147
ENSG00000105193.4	RPS16	-1.21004	0.000446795
ENSG00000176597.7	B3GNT5	-1.20883	0.00175185
ENSG00000140264.15	SERF2	-1.2075	0.00377841
ENSG00000108064.6	TFAM	-1.20735	1.99793e-08
ENSG00000167515.6	TRAPPC2L	-1.20589	0.00180873
ENSG00000166441.8	RPL27A	-1.20549	0.000920248
ENSG00000216895.4	AC009403.2	-1.20481	0.000629385
ENSG00000230979.3	AC079250.1	-1.20451	0.0159489
ENSG00000164919.6	COX6C	-1.20432	0.0036763
ENSG00000127774.6	EMC6	-1.20369	1.36812e-07
ENSG00000233927.4	RPS28	-1.20214	0.0013493
ENSG00000273391.1	RP11-634H22.1	-1.20066	0.023616
ENSG00000124279.7	FASTKD3	-1.19902	0.0156312
ENSG00000131495.4	NDUFA2	-1.19789	0.000772311
ENSG00000102096.9	PIM2	-1.19785	1.25188e-05
ENSG00000242358.1	RPS21P4	-1.19674	0.00289362
ENSG00000162413.12	KLHL21	-1.19576	1.56747e-06
ENSG00000185798.6	WDR53	-1.19332	0.00250743
ENSG00000258738.1	RP11-73E17.2	-1.19235	0.00146313
ENSG00000250451.1	HOXC-AS1	-1.19044	0.00165109
ENSG00000218426.5	RP11-475C16.1	-1.1903	0.000155815
ENSG00000234327.3	AC012146.7	-1.18785	0.00466045
ENSG00000243711.1	RPL21P116	-1.18724	0.0222943
ENSG00000106133.13	NSUN5P2	-1.1872	0.00342979
ENSG00000132823.6	OSER1	-1.18657	0.00011577
ENSG00000106591.3	MRPL32	-1.18604	7.21595e-05
ENSG00000177954.7	RPS27	-1.18335	0.000942193
ENSG00000169567.7	HINT1	-1.18135	0.000634615
ENSG00000060491.12	OGFR	-1.18058	3.38348e-05
ENSG00000183077.11	AFMID	-1.17851	0.000537893
ENSG00000041988.11	THAP3	-1.17743	4.15198e-05
ENSG00000164898.8	C7orf55	-1.17694	0.00611031
ENSG00000249222.1	ATP5L2	-1.17629	0.000276388
ENSG00000183751.10	TBL3	-1.17627	0.00191241
ENSG00000141570.6	CBX8	-1.17626	0.00620301
ENSG00000198242.9	RPL23A	-1.17602	0.000923065
ENSG00000140319.6	SRP14	-1.176	0.00186731
ENSG00000250280.2	RP11-305O6.3	-1.17509	0.0103079
ENSG00000198467.9	TPM2	-1.17146	0.00028589
ENSG00000108294.4	PSMB3	-1.17052	0.00446193
ENSG00000004961.10	HCCS	-1.17035	0.000537893
ENSG00000171928.9	TVP23B	-1.16942	0.029714
ENSG00000235706.3	DICER1-AS1	-1.16809	0.0192872
ENSG00000265681.2	RPL17	-1.16727	0.00537956
ENSG00000176731.7	C8orf59	-1.16614	0.00109548
ENSG00000168653.6	NDUFS5	-1.16129	0.00104106
ENSG00000156983.11	BRPF1	-1.16113	1.31652e-05
ENSG00000225648.1	SBDSP1	-1.16089	0.00202637
ENSG00000264229.1	RNU4ATAC	-1.16084	0.00772367
ENSG00000130479.6	MAP1S	-1.16076	0.000718844
ENSG00000167085.7	PHB	-1.16038	4.31962e-07
ENSG00000197483.8	ZNF628	-1.15988	0.0491235
ENSG00000198556.9	ZNF789	-1.1597	0.00388858
ENSG00000214530.3	STARD10	-1.15878	0.00384777
ENSG00000269399.1	CTD-3222D19.7	-1.15779	0.0425134
ENSG00000090581.5	GNPTG	-1.15724	0.00306419
ENSG00000188846.9	RPL14	-1.15681	0.00021647
ENSG00000108786.6	HSD17B1	-1.15678	0.0088662
ENSG00000180806.4	HOXC9	-1.15581	1.81156e-06
ENSG00000184277.8	TM2D3	-1.15515	0.000730407
ENSG00000140451.8	PIF1	-1.15464	0.00334326
ENSG00000234912.5	LINC00338	-1.15358	0.0479018
ENSG00000213741.4	RPS29	-1.15309	0.00509143
ENSG00000262251.1	RP11-199F11.2	-1.1528	0.0369411
ENSG00000235582.2	RP11-448G4.2	-1.15215	0.00127303
ENSG00000137267.5	TUBB2A	-1.15213	0.00779588
ENSG00000241468.3	ATP5J2	-1.15194	0.00200289
ENSG00000111802.9	TDP2	-1.14968	0.000370783
ENSG00000112306.7	RPS12	-1.14952	0.00294847
ENSG00000231500.2	RPS18	-1.14944	0.00147348
ENSG00000184840.7	TMED9	-1.14897	9.76174e-06
ENSG00000142676.8	RPL11	-1.14862	0.00145969
ENSG00000236844.1	AC091633.2	-1.14808	0.00326097
ENSG00000132522.11	GPS2	-1.14669	0.0270799
ENSG00000158373.7	HIST1H2BD	-1.14653	0.00342486
ENSG00000220370.1	RP3-399J4.2	-1.14597	0.00777916
ENSG00000138231.8	DBR1	-1.14523	7.16455e-06
ENSG00000197808.7	ZNF461	-1.14508	0.000866219
ENSG00000180573.8	HIST1H2AC	-1.145	0.0132549
ENSG00000133316.11	WDR74	-1.14418	0.00578092
ENSG00000197744.5	PTMAP2	-1.14276	0.00635878
ENSG00000243742.1	RPLP0P2	-1.142	0.00296158
ENSG00000173113.2	TRMT112	-1.1415	0.003118
ENSG00000253304.1	TMEM200B	-1.14134	0.0492951
ENSG00000155368.12	DBI	-1.1413	0.00449694
ENSG00000225528.1	RP3-370M22.8	-1.1402	0.00261343
ENSG00000169188.4	APEX2	-1.13938	0.000303559
ENSG00000269609.1	RP11-18I14.10	-1.13746	3.9809e-05
ENSG00000147533.12	GOLGA7	-1.13675	2.20787e-05
ENSG00000240376.1	RP11-36C20.1	-1.13533	0.0440505
ENSG00000130349.5	C6orf203	-1.13414	5.52687e-06
ENSG00000087086.9	FTL	-1.13368	4.62701e-06
ENSG00000129562.6	DAD1	-1.13363	0.0094018
ENSG00000198755.6	RPL10A	-1.13258	0.00173347
ENSG00000175376.4	EIF1AD	-1.13171	0.000777066
ENSG00000145592.9	RPL37	-1.12968	0.00115055
ENSG00000083845.4	RPS5	-1.12803	0.00122165
ENSG00000167283.3	ATP5L	-1.12774	0.00152665
ENSG00000109971.9	HSPA8	-1.12754	0.00795923
ENSG00000185641.5	CTD-2287O16.1	-1.12669	0.000666972
ENSG00000138495.2	COX17	-1.12596	0.0246147
ENSG00000052802.8	MSMO1	-1.1255	6.47135e-09
ENSG00000251062.1	CTD-2218G20.1	-1.12448	0.00475226
ENSG00000231167.3	YBX1P2	-1.12408	0.00489553
ENSG00000187961.9	KLHL17	-1.12127	3.30153e-06
ENSG00000161970.8	RPL26	-1.1191	0.000371225
ENSG00000234742.1	AC144530.1	-1.11828	0.000258122
ENSG00000113811.6	SELK	-1.11798	1.27677e-05
ENSG00000109519.8	GRPEL1	-1.11675	2.6039e-06
ENSG00000179085.7	DPM3	-1.11613	0.0005586
ENSG00000172590.14	MRPL52	-1.11574	0.00312551
ENSG00000106852.11	LHX6	-1.11552	2.08115e-06
ENSG00000110917.3	MLEC	-1.10954	4.72912e-08
ENSG00000130489.8	SCO2	-1.10872	3.44342e-06
ENSG00000005486.12	RHBDD2	-1.10656	4.13559e-06
ENSG00000163794.6	UCN	-1.10588	0.0152633
ENSG00000106803.5	SEC61B	-1.10555	0.00951107
ENSG00000241343.5	RPL36A	-1.10502	0.000328956
ENSG00000156482.6	RPL30	-1.10487	0.00676089
ENSG00000198894.3	KIAA1737	-1.10483	0.0188555
ENSG00000196843.11	ARID5A	-1.10405	0.0027573
ENSG00000197756.5	RPL37A	-1.10277	0.00301324
ENSG00000186468.8	RPS23	-1.10227	0.000525709
ENSG00000164096.10	C4orf3	-1.10141	0.000439319
ENSG00000119705.5	SLIRP	-1.10128	0.00241921
ENSG00000228109.1	MFI2-AS1	-1.10013	0.0170423
ENSG00000185246.13	PRPF39	-1.09887	0.000136182
ENSG00000164405.6	UQCRQ	-1.09872	0.00692459
ENSG00000063177.8	RPL18	-1.09841	0.00142394
ENSG00000161960.10	EIF4A1	-1.098	0.000537893
ENSG00000143256.4	PFDN2	-1.09793	0.000620316
ENSG00000090266.8	NDUFB2	-1.09662	0.00237916
ENSG00000158050.4	DUSP2	-1.09627	0.00680087
ENSG00000136810.8	TXN	-1.09614	0.00319334
ENSG00000101361.10	NOP56	-1.09535	0.000245759
ENSG00000189171.9	S100A13	-1.09497	3.38873e-05
ENSG00000125534.5	PPDPF	-1.09453	0.00197791
ENSG00000266944.1	AC005262.4	-1.09176	0.00222418
ENSG00000124614.9	RPS10	-1.09153	0.000869566
ENSG00000105372.2	RPS19	-1.09041	0.0020157
ENSG00000240950.1	RP11-372E1.1	-1.09001	0.0102623
ENSG00000143977.9	SNRPG	-1.08919	0.000588156
ENSG00000143319.12	ISG20L2	-1.08848	0.00210636
ENSG00000131188.7	PRR7	-1.08847	1.88926e-06
ENSG00000198830.6	HMGN2	-1.08788	0.00970163
ENSG00000115307.12	AUP1	-1.08728	7.31845e-05
ENSG00000171421.8	MRPL36	-1.08598	0.00370474
ENSG00000134375.6	TIMM17A	-1.08506	1.63537e-06
ENSG00000261324.2	RP11-174G6.5	-1.08358	0.0285517
ENSG00000162144.5	CYB561A3	-1.08353	0.00458577
ENSG00000232888.3	RPS11P5	-1.08347	0.0251622
ENSG00000198832.6	SELM	-1.08278	0.00359425
ENSG00000130717.8	UCK1	-1.08149	1.18641e-05
ENSG00000182310.8	LINC00085	-1.08088	0.0130809
ENSG00000130821.11	SLC6A8	-1.08076	0.00251413
ENSG00000267280.1	RP11-332H18.4	-1.0804	6.24137e-05
ENSG00000180385.4	AC034193.5	-1.07721	2.83701e-05
ENSG00000034510.4	TMSB10	-1.0771	0.00571668
ENSG00000168612.4	ZSWIM1	-1.07401	0.00229321
ENSG00000171443.6	ZNF524	-1.07359	0.00396151
ENSG00000109445.6	ZNF330	-1.07351	5.76762e-06
ENSG00000155760.1	FZD7	-1.0727	0.035003
ENSG00000210196.2	MT-TP	-1.07165	0.00540956
ENSG00000124659.5	TBCC	-1.07006	6.04184e-07
ENSG00000271918.1	CTD-2287O16.5	-1.06991	0.0364248
ENSG00000253967.1	RP11-333A23.4	-1.068	0.0179707
ENSG00000255262.2	TCEB2P2	-1.06779	0.0187575
ENSG00000099977.9	DDT	-1.06691	0.00444382
ENSG00000170222.11	ADPRM	-1.06647	0.00758677
ENSG00000240972.1	MIF	-1.06522	0.00956022
ENSG00000237729.2	AC002075.4	-1.06482	0.00125412
ENSG00000136710.5	CCDC115	-1.06044	1.83956e-05
ENSG00000244752.2	CRYBB2	-1.06027	0.00889524
ENSG00000136875.8	PRPF4	-1.05969	0.00322034
ENSG00000148296.5	SURF6	-1.05803	6.15549e-06
ENSG00000088727.8	KIF9	-1.05719	0.0285744
ENSG00000162616.8	DNAJB4	-1.05706	0.00292107
ENSG00000225405.3	RP11-84A1.1	-1.05562	0.0103476
ENSG00000104946.6	TBC1D17	-1.05498	0.00193005
ENSG00000210144.1	MT-TY	-1.05494	4.57693e-05
ENSG00000154813.5	DPH3	-1.05479	0.00465872
ENSG00000153107.7	ANAPC1	-1.05434	0.00311919
ENSG00000189343.6	RPS2P46	-1.05421	0.00221282
ENSG00000168268.6	NT5DC2	-1.05421	0.000321921
ENSG00000161981.6	SNRNP25	-1.05349	0.000539479
ENSG00000143793.8	C1orf35	-1.05341	0.00105489
ENSG00000175305.12	CCNE2	-1.05312	0.036063
ENSG00000142541.12	RPL13A	-1.05209	0.000254904
ENSG00000240652.1	RP11-832N8.1	-1.0505	0.0018908
ENSG00000110700.2	RPS13	-1.0505	0.00168456
ENSG00000250321.1	RP11-478C6.4	-1.05046	0.00505956
ENSG00000071082.6	RPL31	-1.05029	0.00251791
ENSG00000196976.5	LAGE3	-1.04972	0.000220432
ENSG00000184083.7	FAM120C	-1.04886	0.0410574
ENSG00000254999.2	BRK1	-1.04624	0.00019075
ENSG00000196683.6	TOMM7	-1.0461	0.00209283
ENSG00000234160.1	RP11-613M10.6	-1.04489	0.0291133
ENSG00000170906.11	NDUFA3	-1.04326	0.0116709
ENSG00000136819.10	C9orf78	-1.04261	1.17727e-06
ENSG00000175768.8	TOMM5	-1.04122	0.0109176
ENSG00000239559.2	RPL37P2	-1.03956	0.0215339
ENSG00000100216.4	TOMM22	-1.03852	0.000145679
ENSG00000169635.5	HIC2	-1.0377	0.0109184
ENSG00000105173.9	CCNE1	-1.03663	0.00152733
ENSG00000184702.13	Sep-05	-1.03608	0.00145223
ENSG00000146425.6	DYNLT1	-1.03565	0.000664814
ENSG00000175213.2	ZNF408	-1.03527	0.000291699
ENSG00000233101.6	HOXB-AS3	-1.03527	0.00128427
ENSG00000167523.9	SPATA33	-1.03411	0.00508951
ENSG00000196968.6	FUT11	-1.03309	4.09158e-06
ENSG00000147535.12	PPAPDC1B	-1.03249	0.000181668
ENSG00000137818.7	RPLP1	-1.03071	0.00511415
ENSG00000244245.1	RP11-120B7.1	-1.02981	0.0184569
ENSG00000163660.7	CCNL1	-1.02916	0.000518949
ENSG00000142444.6	C19orf52	-1.02735	0.00103112
ENSG00000104904.8	OAZ1	-1.02676	0.00223987
ENSG00000108107.8	RPL28	-1.02591	0.000321429
ENSG00000129007.10	CALML4	-1.02529	0.0462053
ENSG00000182108.5	DEXI	-1.02477	0.000439453
ENSG00000154518.5	ATP5G3	-1.02431	0.00227634
ENSG00000107807.8	TLX1	-1.02347	0.0207454
ENSG00000139233.2	LLPH	-1.02319	5.02284e-06
ENSG00000188243.8	COMMD6	-1.0222	0.0386966
ENSG00000198258.6	UBL5	-1.02104	0.00972895
ENSG00000175611.7	LINC00476	-1.02103	0.0445616
ENSG00000128626.7	MRPS12	-1.02089	1.47796e-06
ENSG00000145912.4	NHP2	-1.02081	0.00445126
ENSG00000107443.11	CCNJ	-1.01986	0.00492348
ENSG00000132963.7	POMP	-1.0187	0.00219575
ENSG00000077721.11	UBE2A	-1.01832	0.000397894
ENSG00000166710.13	B2M	-1.01811	0.000372102
ENSG00000259781.1	RP11-673C5.1	-1.01808	0.00293388
ENSG00000185163.5	DDX51	-1.0176	1.02271e-05
ENSG00000214367.3	HAUS3	-1.01751	0.00032757
ENSG00000197958.8	RPL12	-1.01734	0.00423765
ENSG00000267321.1	RP11-1094M14.11	-1.01726	0.00711028
ENSG00000147604.9	RPL7	-1.01677	0.000498721
ENSG00000141232.4	TOB1	-1.01609	0.000199921
ENSG00000144713.8	RPL32	-1.01496	0.00326097
ENSG00000175906.4	ARL4D	-1.01449	0.0140673
ENSG00000119523.8	ALG2	-1.01432	7.09851e-05
ENSG00000260023.1	RP11-49C24.1	-1.01384	0.0128167
ENSG00000127824.9	TUBA4A	-1.01293	0.0142043
ENSG00000182165.13	TP53TG1	-1.01241	0.0213403
ENSG00000172059.6	KLF11	-1.01211	0.0106935
ENSG00000197149.4	RP11-452G18.2	-1.01185	0.0468075
ENSG00000134248.9	LAMTOR5	-1.01074	0.000215425
ENSG00000128335.9	APOL2	-1.0103	0.00835481
ENSG00000226944.1	RP1-120G22.11	-1.00962	0.0302446
ENSG00000108379.5	WNT3	-1.00906	0.00241921
ENSG00000154079.5	C6orf57	-1.00809	0.0245753
ENSG00000168936.6	TMEM129	-1.00624	3.05712e-05
ENSG00000116685.11	KIAA2013	-1.00613	0.000308627
ENSG00000065518.7	NDUFB4	-1.00279	0.00493412
ENSG00000152082.9	MZT2B	-1.00216	0.00397637
ENSG00000230629.2	RPS23P8	-1.00193	0.000523781
ENSG00000120533.8	ENY2	-1.00087	1.05185e-05
ENSG00000112658.6	SRF	-0.998755	0.00010159
ENSG00000008988.5	RPS20	-0.997543	0.00541767
ENSG00000140987.15	ZSCAN32	-0.997298	0.0166306
ENSG00000104142.6	VPS18	-0.996544	0.000558651
ENSG00000160961.7	ZNF333	-0.99594	0.0293924
ENSG00000065978.13	YBX1	-0.994574	0.00238042
ENSG00000182534.9	MXRA7	-0.993833	0.000936167
ENSG00000258427.3	RBM8B	-0.993644	0.0116159
ENSG00000141499.12	WRAP53	-0.993399	0.00797188
ENSG00000142347.12	MYO1F	-0.993115	0.0424324
ENSG00000237765.2	FAM200B	-0.992562	0.00724153
ENSG00000180879.9	SSR4	-0.991346	0.0008775
ENSG00000206573.4	SETD5-AS1	-0.990648	0.0282861
ENSG00000239374.1	RP11-407P2.1	-0.989229	0.0187719
ENSG00000170385.9	SLC30A1	-0.989154	0.0251622
ENSG00000159086.10	PAXBP1	-0.988856	0.000238002
ENSG00000130675.10	MNX1	-0.988495	0.00100941
ENSG00000184545.6	DUSP8	-0.987555	0.00958745
ENSG00000164587.7	RPS14	-0.986835	0.00363435
ENSG00000140988.11	RPS2	-0.986534	0.00506367
ENSG00000135740.12	SLC9A5	-0.985591	0.00368019
ENSG00000142168.10	SOD1	-0.984313	0.00364283
ENSG00000271303.1	SRXN1	-0.983284	9.4769e-06
ENSG00000159199.9	ATP5G1	-0.983095	0.016779
ENSG00000105583.5	WDR83OS	-0.981238	0.000212714
ENSG00000213190.2	MLLT11	-0.980816	1.43831e-06
ENSG00000182899.10	RPL35A	-0.979879	0.00331369
ENSG00000100142.10	POLR2F	-0.978204	0.00147229
ENSG00000172354.5	GNB2	-0.977764	0.0285744
ENSG00000112110.5	MRPL18	-0.977432	3.1149e-05
ENSG00000100285.9	NEFH	-0.976793	9.12817e-06
ENSG00000198113.2	TOR4A	-0.97647	0.00534317
ENSG00000187145.10	MRPS21	-0.974549	0.00764089
ENSG00000146670.5	CDCA5	-0.974141	0.00100707
ENSG00000136271.6	DDX56	-0.973733	3.30274e-05
ENSG00000223803.1	RPS20P14	-0.97259	0.00813549
ENSG00000048162.15	NOP16	-0.97243	4.13913e-05
ENSG00000184076.10	UQCR10	-0.972261	0.00361402
ENSG00000158717.6	RNF166	-0.971054	0.00125412
ENSG00000147123.10	NDUFB11	-0.971053	0.00129281
ENSG00000188895.7	MSL1	-0.969329	3.82547e-05
ENSG00000236698.1	EIF1AXP1	-0.967588	0.0433245
ENSG00000137309.15	HMGA1	-0.967503	0.00165185
ENSG00000186501.10	TMEM222	-0.967193	0.00631437
ENSG00000204611.2	ZNF616	-0.967073	0.01585
ENSG00000185222.7	WBP5	-0.966962	4.00672e-07
ENSG00000163882.5	POLR2H	-0.96689	1.95622e-06
ENSG00000220842.5	RP11-572P18.1	-0.966525	0.00451233
ENSG00000126456.11	IRF3	-0.965884	0.00150623
ENSG00000182628.8	SKA2	-0.965443	0.00103323
ENSG00000267855.1	NDUFA7	-0.965334	0.044761
ENSG00000117877.6	CD3EAP	-0.965134	0.000376574
ENSG00000143933.12	CALM2	-0.964941	9.91497e-07
ENSG00000171222.6	SCAND1	-0.96487	0.000474964
ENSG00000137409.14	MTCH1	-0.964756	2.45823e-05
ENSG00000188486.3	H2AFX	-0.964305	0.000115075
ENSG00000111196.5	MAGOHB	-0.963061	0.0193982
ENSG00000160408.10	ST6GALNAC6	-0.960746	0.00944996
ENSG00000104960.11	PTOV1	-0.958387	0.0258432
ENSG00000213280.2	RP11-212P7.1	-0.958106	0.00612597
ENSG00000228638.1	FCF1P2	-0.95542	0.0104521
ENSG00000197780.5	TAF13	-0.955253	1.55848e-05
ENSG00000182004.8	SNRPE	-0.953417	0.00187604
ENSG00000268129.1	RP11-91G21.1	-0.953173	0.0110643
ENSG00000105447.8	GRWD1	-0.952844	0.001339
ENSG00000240489.1	SETP14	-0.95264	0.0499004
ENSG00000115507.5	OTX1	-0.952078	0.0456971
ENSG00000144485.6	HES6	-0.952041	8.88339e-05
ENSG00000132467.2	UTP3	-0.950746	0.00015012
ENSG00000272047.1	GTF2H5	-0.950724	0.00663262
ENSG00000135900.3	MRPL44	-0.950508	3.93449e-05
ENSG00000047634.10	SCML1	-0.950369	0.0073209
ENSG00000109089.7	CDR2L	-0.949078	0.0120846
ENSG00000088986.6	DYNLL1	-0.948314	0.00229826
ENSG00000143947.8	RPS27A	-0.947632	0.0170598
ENSG00000160014.12	CALM3	-0.947095	2.42145e-05
ENSG00000105364.9	MRPL4	-0.94685	0.000230281
ENSG00000142751.10	GPN2	-0.946788	4.12534e-05
ENSG00000258732.1	RP11-603B24.1	-0.946341	0.016317
ENSG00000164032.7	H2AFZ	-0.946039	6.7862e-05
ENSG00000228288.2	PCAT6	-0.944827	0.0499989
ENSG00000116096.5	SPR	-0.944649	0.00731057
ENSG00000179988.9	PSTK	-0.944636	0.035088
ENSG00000102309.8	PIN4	-0.944188	0.0227034
ENSG00000100028.7	SNRPD3	-0.943672	0.00441739
ENSG00000184983.5	NDUFA6	-0.943594	0.000183432
ENSG00000198918.7	RPL39	-0.942165	0.01374
ENSG00000165752.12	STK32C	-0.940515	0.000545086
ENSG00000235508.2	RPS2P7	-0.940261	0.0208523
ENSG00000169976.5	SF3B5	-0.939305	4.21011e-05
ENSG00000136718.5	IMP4	-0.937132	0.000363477
ENSG00000213315.4	CTD-3035D6.1	-0.936484	0.00818904
ENSG00000145494.7	NDUFS6	-0.936211	0.00867973
ENSG00000142396.6	ERVK3-1	-0.936055	0.000644419
ENSG00000142534.2	RPS11	-0.93586	0.00707251
ENSG00000260669.2	AL136419.6	-0.934568	0.0261679
ENSG00000006194.6	ZNF263	-0.932672	0.00205107
ENSG00000132002.3	DNAJB1	-0.932521	0.00374936
ENSG00000106268.11	NUDT1	-0.932332	0.00238753
ENSG00000163444.7	TMEM183A	-0.931187	2.55357e-05
ENSG00000198886.2	MT-ND4	-0.931143	0.0105387
ENSG00000165684.3	SNAPC4	-0.928138	0.000353974
ENSG00000163682.11	RPL9	-0.928081	0.000826172
ENSG00000172757.8	CFL1	-0.925823	0.0226427
ENSG00000102100.10	SLC35A2	-0.925078	0.0151952
ENSG00000244398.1	RP11-466H18.1	-0.925017	0.00423736
ENSG00000133858.11	ZFC3H1	-0.924091	0.000514132
ENSG00000260083.1	MIR4519	-0.922704	0.00272029
ENSG00000141682.11	PMAIP1	-0.921385	7.19033e-05
ENSG00000179933.4	C14orf119	-0.920885	0.000420772
ENSG00000241431.1	RP11-17A4.1	-0.92078	0.0122933
ENSG00000163319.6	MRPS18C	-0.920035	0.000885804
ENSG00000172301.6	COPRS	-0.918568	6.73166e-05
ENSG00000080822.12	CLDND1	-0.918194	0.0472314
ENSG00000171056.6	SOX7	-0.91797	0.0309831
ENSG00000178988.10	MRFAP1L1	-0.917683	8.6305e-05
ENSG00000233016.2	SNHG7	-0.917642	0.00578244
ENSG00000089157.11	RPLP0	-0.916651	0.00305801
ENSG00000117691.5	NENF	-0.916623	0.000231192
ENSG00000184162.10	NR2C2AP	-0.916227	0.0107367
ENSG00000215251.3	FASTKD5	-0.916174	0.00465872
ENSG00000173011.11	TADA2B	-0.91588	0.00051914
ENSG00000169992.5	NLGN2	-0.915456	0.004481
ENSG00000125484.7	GTF3C4	-0.914738	0.000499193
ENSG00000142089.11	IFITM3	-0.914623	0.0145917
ENSG00000079332.10	SAR1A	-0.913768	1.77798e-05
ENSG00000205581.6	HMGN1	-0.913674	2.3374e-05
ENSG00000255112.2	CHMP1B	-0.913385	0.00311491
ENSG00000174444.10	RPL4	-0.912821	0.00168477
ENSG00000227081.4	RP11-543P15.1	-0.912692	0.0160192
ENSG00000107833.6	NPM3	-0.912303	0.00118063
ENSG00000196531.6	NACA	-0.911313	0.00233545
ENSG00000162385.6	MAGOH	-0.909564	0.000402926
ENSG00000135930.9	EIF4E2	-0.909038	5.75141e-05
ENSG00000241839.5	PLEKHO2	-0.908449	0.0166987
ENSG00000177971.7	IMP3	-0.907881	0.00191665
ENSG00000089685.10	BIRC5	-0.907798	0.000137455
ENSG00000096092.5	TMEM14A	-0.906041	0.00249894
ENSG00000121671.7	CRY2	-0.905992	0.0116774
ENSG00000116922.10	C1orf109	-0.905254	0.000221221
ENSG00000203875.6	SNHG5	-0.904827	0.044787
ENSG00000166133.13	RPUSD2	-0.903898	0.00605053
ENSG00000183011.9	LSMD1	-0.903813	0.00932832
ENSG00000076248.6	UNG	-0.903567	0.000133992
ENSG00000145050.11	MANF	-0.903468	0.000891863
ENSG00000112031.11	MTRF1L	-0.902869	0.00709509
ENSG00000107372.8	ZFAND5	-0.902481	1.15315e-05
ENSG00000089220.4	PEBP1	-0.902272	0.00104786
ENSG00000146556.10	WASH2P	-0.901718	0.0249135
ENSG00000114857.13	NKTR	-0.90104	0.000504608
ENSG00000221978.7	CCNL2	-0.900871	0.00118782
ENSG00000102030.11	NAA10	-0.900299	0.00127938
ENSG00000213246.2	SUPT4H1	-0.900234	0.000209548
ENSG00000131795.8	RBM8A	-0.899913	0.00493859
ENSG00000127184.6	COX7C	-0.899887	0.0120846
ENSG00000213462.4	ERV3-1	-0.899831	0.0444221
ENSG00000108298.5	RPL19	-0.899383	0.00680804
ENSG00000204922.4	C11orf83	-0.897764	0.00292107
ENSG00000102393.5	GLA	-0.897669	0.0124032
ENSG00000064547.9	LPAR2	-0.8972	0.0410437
ENSG00000106330.7	MOSPD3	-0.89711	0.0385745
ENSG00000203760.4	CENPW	-0.895597	0.0120931
ENSG00000189046.6	ALKBH2	-0.895095	3.9794e-05
ENSG00000100908.9	EMC9	-0.894769	0.0307124
ENSG00000183864.4	TOB2	-0.89407	0.00682015
ENSG00000175602.2	CCDC85B	-0.893419	0.0057298
ENSG00000178700.3	DHFRL1	-0.892887	0.0404552
ENSG00000160570.9	DEDD2	-0.892643	0.00101249
ENSG00000169738.3	DCXR	-0.892541	0.00218533
ENSG00000169230.5	PRELID1	-0.891055	0.000275184
ENSG00000137154.8	RPS6	-0.890745	0.004419
ENSG00000132475.4	H3F3B	-0.890446	5.41303e-05
ENSG00000086065.9	CHMP5	-0.890429	0.00168477
ENSG00000151366.8	NDUFC2	-0.889969	0.00136684
ENSG00000170846.11	AC093323.3	-0.889949	0.00634171
ENSG00000100241.16	SBF1	-0.888736	8.6305e-05
ENSG00000166770.6	ZNF667-AS1	-0.888712	0.0116709
ENSG00000154328.11	NEIL2	-0.888146	0.000257265
ENSG00000188612.7	SUMO2	-0.887706	0.00970353
ENSG00000258500.2	CTD-2062F14.2	-0.886947	0.0131087
ENSG00000140406.2	MESDC1	-0.886664	0.00510152
ENSG00000023041.7	ZDHHC6	-0.886239	0.0425134
ENSG00000173786.12	CNP	-0.8858	7.48363e-05
ENSG00000228462.1	RP11-445N18.3	-0.885611	0.00897926
ENSG00000129559.8	NEDD8	-0.885562	0.0155457
ENSG00000127837.5	AAMP	-0.88501	0.000212424
ENSG00000178464.6	CTD-2192J16.15	-0.884917	0.00632795
ENSG00000162704.11	ARPC5	-0.88477	2.72858e-05
ENSG00000139620.8	KANSL2	-0.884566	0.00882225
ENSG00000143320.4	CRABP2	-0.884131	0.0119141
ENSG00000198786.2	MT-ND5	-0.883828	0.00637921
ENSG00000122406.8	RPL5	-0.88307	0.0041105
ENSG00000158526.7	TSR2	-0.882426	9.19433e-05
ENSG00000214765.4	SEPT7P2	-0.880816	0.0491235
ENSG00000170889.9	RPS9	-0.880535	0.0153661
ENSG00000177225.12	PDDC1	-0.879531	0.000266179
ENSG00000075234.12	TTC38	-0.876598	0.0227465
ENSG00000141741.7	MIEN1	-0.87572	0.00697349
ENSG00000198805.7	PNP	-0.875665	0.000850588
ENSG00000198176.8	TFDP1	-0.874632	0.00209567
ENSG00000244313.2	RP11-425L10.1	-0.874231	0.00845764
ENSG00000146386.7	ABRACL	-0.873985	0.000317321
ENSG00000160993.3	ALKBH4	-0.873188	0.0360586
ENSG00000142634.8	EFHD2	-0.873023	0.000272146
ENSG00000166794.4	PPIB	-0.872143	0.00192505
ENSG00000242060.1	RPS3AP49	-0.871487	0.0336961
ENSG00000151498.7	ACAD8	-0.871345	0.00748795
ENSG00000071462.7	WBSCR22	-0.87095	0.00104786
ENSG00000164002.7	EXO5	-0.869929	0.0101671
ENSG00000104825.12	NFKBIB	-0.869864	9.43027e-05
ENSG00000139239.6	RPL14P1	-0.86948	0.0139728
ENSG00000188763.3	FZD9	-0.869275	0.0336927
ENSG00000188002.6	RP11-43F13.1	-0.869193	0.0496007
ENSG00000218175.2	AC016739.2	-0.869096	0.0106703
ENSG00000119655.4	NPC2	-0.868656	0.00378363
ENSG00000166595.7	FAM96B	-0.868186	0.0078033
ENSG00000114942.9	EEF1B2	-0.867861	0.00409814
ENSG00000113356.6	POLR3G	-0.866949	1.26259e-05
ENSG00000224470.3	ATXN1L	-0.866796	0.0172846
ENSG00000104529.13	EEF1D	-0.866666	0.00866467
ENSG00000134809.4	TIMM10	-0.864605	0.0461358
ENSG00000107816.13	LZTS2	-0.864445	0.00953899
ENSG00000106628.6	POLD2	-0.864351	0.00427827
ENSG00000143222.7	UFC1	-0.863212	0.000295739
ENSG00000204237.4	OXLD1	-0.8631	0.00440662
ENSG00000115128.6	SF3B14	-0.863016	0.00363597
ENSG00000104140.6	RHOV	-0.861451	0.0160961
ENSG00000136943.6	CTSV	-0.861055	0.0224652
ENSG00000143570.13	SLC39A1	-0.859796	0.000308627
ENSG00000135974.5	C2orf49	-0.859589	0.000735346
ENSG00000187514.10	PTMA	-0.858971	0.00150596
ENSG00000108439.5	PNPO	-0.858955	0.00403137
ENSG00000188807.8	TMEM201	-0.858478	0.00834105
ENSG00000116251.5	RPL22	-0.858407	0.0145202
ENSG00000122257.14	RBBP6	-0.857909	0.000150482
ENSG00000180389.6	ATP5EP2	-0.857715	0.0277175
ENSG00000185022.7	MAFF	-0.857482	0.0181361
ENSG00000077458.8	FAM76B	-0.856845	0.00380181
ENSG00000171861.6	RNMTL1	-0.856838	0.00969176
ENSG00000136003.11	ISCU	-0.855735	0.000162672
ENSG00000160213.5	CSTB	-0.854942	0.02635
ENSG00000213015.4	ZNF580	-0.852918	0.00247649
ENSG00000162775.10	RBM15	-0.851698	0.00211289
ENSG00000239305.2	RNF103	-0.851488	0.0183536
ENSG00000167720.8	SRR	-0.850814	0.0245221
ENSG00000167112.7	TRUB2	-0.850379	0.000407717
ENSG00000172382.5	PRSS27	-0.849487	0.0293975
ENSG00000013275.3	PSMC4	-0.849247	0.000968225
ENSG00000232388.2	LINC00493	-0.848793	0.0028291
ENSG00000243014.1	PTMAP8	-0.848037	0.0338535
ENSG00000129355.6	CDKN2D	-0.847846	0.00111965
ENSG00000113732.4	ATP6V0E1	-0.847699	0.000691602
ENSG00000272767.1	JMJD1C-AS1	-0.847077	0.0263691
ENSG00000100911.9	PSME2	-0.846726	0.0122328
ENSG00000084092.6	NOA1	-0.845845	0.00617713
ENSG00000116521.6	SCAMP3	-0.845081	0.000285541
ENSG00000203489.3	HMGB1P39	-0.8449	0.00147657
ENSG00000196262.9	PPIA	-0.844762	0.00987874
ENSG00000153443.8	UBALD1	-0.844548	0.0252254
ENSG00000161013.12	MGAT4B	-0.844117	0.000278956
ENSG00000237190.3	CDKN2AIPNL	-0.843216	0.00272675
ENSG00000128989.6	ARPP19	-0.842621	0.000204889
ENSG00000117410.9	ATP6V0B	-0.842243	0.000629385
ENSG00000203667.5	COX20	-0.842043	0.00612597
ENSG00000174365.15	SNHG11	-0.841348	0.027079
ENSG00000129235.6	TXNDC17	-0.840818	0.0358414
ENSG00000163170.7	BOLA3	-0.84035	0.00225542
ENSG00000002330.9	BAD	-0.839869	0.0249291
ENSG00000163479.9	SSR2	-0.839837	0.000129343
ENSG00000120709.6	FAM53C	-0.839459	0.00768253
ENSG00000112312.5	GMNN	-0.839255	0.00261937
ENSG00000140259.6	MFAP1	-0.837854	0.0213005
ENSG00000104522.11	TSTA3	-0.835837	0.0189262
ENSG00000182544.8	MFSD5	-0.835777	0.0128308
ENSG00000130803.10	ZNF317	-0.8339	0.0269498
ENSG00000185825.11	BCAP31	-0.83356	0.000868452
ENSG00000198937.8	CCDC167	-0.833368	0.030286
ENSG00000184164.10	CRELD2	-0.831742	0.035088
ENSG00000228929.1	RP11-159C21.4	-0.831529	0.0147494
ENSG00000146677.6	AC004453.8	-0.831386	0.0134237
ENSG00000004779.5	NDUFAB1	-0.831325	0.0113938
ENSG00000150459.8	SAP18	-0.830779	0.000223688
ENSG00000142937.7	RPS8	-0.830705	0.0103174
ENSG00000253716.1	RP13-582O9.5	-0.83046	0.034826
ENSG00000198034.6	RPS4X	-0.830174	0.00617713
ENSG00000244879.3	GABPB1-AS1	-0.829877	0.0114863
ENSG00000103005.7	USB1	-0.829667	0.00256025
ENSG00000184205.10	TSPYL2	-0.829587	0.00240109
ENSG00000243181.2	RP11-734J24.1	-0.829409	0.0216661
ENSG00000226644.1	RP11-128M1.1	-0.829089	0.0114053
ENSG00000198356.7	ASNA1	-0.828854	0.00173675
ENSG00000181610.8	MRPS23	-0.828607	0.0115133
ENSG00000136888.6	ATP6V1G1	-0.828464	0.0010283
ENSG00000165948.6	IFI27L1	-0.827486	0.0390793
ENSG00000227615.1	RP11-864N7.2	-0.827157	0.0151577
ENSG00000169217.4	CD2BP2	-0.827131	0.000107089
ENSG00000159335.11	PTMS	-0.826327	0.0154973
ENSG00000136950.9	ARPC5L	-0.826327	0.00129996
ENSG00000146007.6	ZMAT2	-0.823845	0.000238124
ENSG00000139722.2	VPS37B	-0.822266	0.0142043
ENSG00000172336.4	POP7	-0.821975	0.000302873
ENSG00000213237.4	AC008155.1	-0.820714	0.000640156
ENSG00000117450.9	PRDX1	-0.820279	0.0206344
ENSG00000132603.9	NIP7	-0.819692	0.000326969
ENSG00000173894.6	CBX2	-0.818995	0.00149414
ENSG00000229117.4	RPL41	-0.818779	0.0378317
ENSG00000182372.6	CLN8	-0.816616	0.0184569
ENSG00000111775.2	COX6A1	-0.81653	0.0260437
ENSG00000129932.3	DOHH	-0.816312	0.00191665
ENSG00000145337.4	PYURF	-0.815431	0.000126395
ENSG00000246705.3	H2AFJ	-0.815289	0.0217164
ENSG00000174939.6	ASPHD1	-0.815288	0.00147348
ENSG00000095380.10	NANS	-0.814525	0.000337192
ENSG00000176340.3	COX8A	-0.814507	0.0473112
ENSG00000173486.8	FKBP2	-0.814279	0.022896
ENSG00000068745.10	IP6K2	-0.813427	0.00255246
ENSG00000105185.7	PDCD5	-0.813179	0.00671672
ENSG00000168701.14	TMEM208	-0.813157	0.00178382
ENSG00000160404.13	TOR2A	-0.813047	0.0350241
ENSG00000103152.7	MPG	-0.812401	0.0137815
ENSG00000196465.6	MYL6B	-0.811261	0.0162823
ENSG00000247077.2	PGAM5	-0.81118	0.00074734
ENSG00000151929.5	BAG3	-0.810965	0.00732646
ENSG00000185947.10	ZNF267	-0.810745	0.0169725
ENSG00000029993.10	HMGB3	-0.810712	0.000108189
ENSG00000105137.8	SYDE1	-0.80908	0.0241626
ENSG00000186106.7	ANKRD46	-0.809057	0.0353429
ENSG00000232442.1	CTD-3184A7.4	-0.807997	0.0377879
ENSG00000213433.5	RP11-54C4.1	-0.807942	0.0237539
ENSG00000126088.8	UROD	-0.807776	0.00469136
ENSG00000105849.5	TWISTNB	-0.807398	0.00384768
ENSG00000188229.5	TUBB4B	-0.807011	0.00361584
ENSG00000136897.6	MRPL50	-0.806202	0.000256284
ENSG00000183405.5	RPS7P1	-0.806167	0.0334448
ENSG00000084623.7	EIF3I	-0.806103	0.00353646
ENSG00000161036.6	LRWD1	-0.805783	0.0289129
ENSG00000088832.10	FKBP1A	-0.805782	0.00448369
ENSG00000100865.10	CINP	-0.805338	0.00841366
ENSG00000131871.10	VIMP	-0.805092	0.000108509
ENSG00000086061.11	DNAJA1	-0.803558	0.000282103
ENSG00000132768.9	DPH2	-0.801926	0.00862055
ENSG00000185298.8	CCDC137	-0.8016	0.00802282
ENSG00000173511.5	VEGFB	-0.801462	0.0337053
ENSG00000173153.9	ESRRA	-0.801226	0.0193451
ENSG00000088356.4	PDRG1	-0.800059	0.00055996
ENSG00000168779.15	SHOX2	-0.799841	0.00297784
ENSG00000062582.9	MRPS24	-0.79809	0.000291095
ENSG00000116863.10	ADPRHL2	-0.797152	0.00987125
ENSG00000129911.4	KLF16	-0.796989	0.0188579
ENSG00000037757.9	MRI1	-0.795954	0.0104521
ENSG00000112365.4	ZBTB24	-0.794261	0.0141782
ENSG00000106153.12	CHCHD2	-0.793628	0.0362685
ENSG00000140990.10	NDUFB10	-0.793238	0.00229442
ENSG00000167721.6	TSR1	-0.793173	3.78233e-05
ENSG00000131043.7	AAR2	-0.792875	0.0318325
ENSG00000100591.3	AHSA1	-0.791734	0.000446026
ENSG00000250222.1	CTC-338M12.5	-0.791071	0.048727
ENSG00000135940.2	COX5B	-0.789331	0.0184248
ENSG00000147684.3	NDUFB9	-0.788889	0.00190773
ENSG00000170191.4	NANP	-0.788711	0.0336408
ENSG00000155115.6	GTF3C6	-0.788331	0.00154151
ENSG00000167302.5	ENTHD2	-0.78776	0.0163913
ENSG00000011007.8	TCEB3	-0.787364	0.00556221
ENSG00000174744.9	BRMS1	-0.787316	0.0194433
ENSG00000187608.5	ISG15	-0.787152	0.000538186
ENSG00000124688.9	MAD2L1BP	-0.786669	0.0217861
ENSG00000091947.5	TMEM101	-0.784812	0.000145611
ENSG00000167553.10	TUBA1C	-0.78356	0.00283587
ENSG00000112473.12	SLC39A7	-0.78002	0.021842
ENSG00000143368.9	SF3B4	-0.779681	0.00362566
ENSG00000185883.6	ATP6V0C	-0.779378	0.00349086
ENSG00000144120.8	TMEM177	-0.778874	0.0117813
ENSG00000132275.6	RRP8	-0.777944	0.00123032
ENSG00000117395.6	EBNA1BP2	-0.777942	0.0137744
ENSG00000160957.8	RECQL4	-0.776905	0.00442333
ENSG00000145782.8	ATG12	-0.776633	0.000418468
ENSG00000124145.5	SDC4	-0.775676	0.00103323
ENSG00000105663.10	KMT2B	-0.775595	0.000950264
ENSG00000175550.3	DRAP1	-0.775462	0.0317835
ENSG00000054598.5	FOXC1	-0.774938	0.000632608
ENSG00000091986.11	CCDC80	-0.774935	0.0390793
ENSG00000164615.3	CAMLG	-0.774326	0.000254904
ENSG00000211450.5	C11orf31	-0.773866	0.0461918
ENSG00000130312.2	MRPL34	-0.772719	0.0382003
ENSG00000240463.1	RPS19P3	-0.772181	0.0148133
ENSG00000166260.6	COX11	-0.771137	0.00421926
ENSG00000174013.7	FBXO45	-0.770625	0.00358672
ENSG00000131446.11	MGAT1	-0.770511	0.00208256
ENSG00000104979.4	C19orf53	-0.770137	0.00291702
ENSG00000260257.1	RP5-1085F17.3	-0.769775	0.0144049
ENSG00000069998.8	CECR5	-0.769525	0.036842
ENSG00000164647.4	STEAP1	-0.769265	0.0480974
ENSG00000141378.13	PTRH2	-0.76669	0.00279147
ENSG00000103187.6	COTL1	-0.76622	0.049104
ENSG00000154832.10	CXXC1	-0.7661	0.0131528
ENSG00000154640.10	BTG3	-0.766006	0.000343578
ENSG00000112308.8	C6orf62	-0.765953	0.000388729
ENSG00000102898.7	NUTF2	-0.765556	0.0030776
ENSG00000185115.4	NDNL2	-0.765489	0.00434113
ENSG00000142556.14	ZNF614	-0.765434	0.0278828
ENSG00000169919.12	GUSB	-0.763986	0.018937
ENSG00000170296.5	GABARAP	-0.76382	0.00224041
ENSG00000100410.3	PHF5A	-0.763307	0.00018734
ENSG00000145354.5	CISD2	-0.763228	0.000191066
ENSG00000128245.10	YWHAH	-0.763111	0.000317321
ENSG00000143106.8	PSMA5	-0.76305	0.00542854
ENSG00000173272.9	MZT2A	-0.761993	0.0103103
ENSG00000178913.5	TAF7	-0.761793	0.000288843
ENSG00000136149.6	RPL13AP25	-0.761525	0.00502915
ENSG00000174748.14	RPL15	-0.761493	0.00795413
ENSG00000160345.8	C9orf116	-0.761248	0.0399372
ENSG00000159884.7	CCDC107	-0.760881	0.0171631
ENSG00000100567.8	PSMA3	-0.759307	0.0486333
ENSG00000177854.7	TMEM187	-0.759183	0.0246752
ENSG00000011009.6	LYPLA2	-0.75905	0.00163201
ENSG00000122687.13	FTSJ2	-0.758451	0.00224402
ENSG00000123154.7	WDR83	-0.758432	0.0324774
ENSG00000167775.6	CD320	-0.757704	0.0120856
ENSG00000166582.5	CENPV	-0.757667	0.000913762
ENSG00000161016.11	RPL8	-0.757564	0.0329695
ENSG00000049245.8	VAMP3	-0.756963	0.000907032
ENSG00000126457.16	PRMT1	-0.756835	0.0288169
ENSG00000156858.7	PRR14	-0.756393	0.0170423
ENSG00000103253.13	HAGHL	-0.756393	0.0453121
ENSG00000112773.11	FAM46A	-0.75632	0.000281137
ENSG00000269947.1	RP11-849F2.9	-0.755013	0.018732
ENSG00000198517.5	MAFK	-0.754526	0.000770989
ENSG00000114850.2	SSR3	-0.75452	0.000721301
ENSG00000225475.1	RP11-377K22.2	-0.754464	0.0266846
ENSG00000114902.9	SPCS1	-0.753934	0.00666829
ENSG00000133065.6	SLC41A1	-0.753766	0.0049435
ENSG00000105058.7	FAM32A	-0.753744	0.000288246
ENSG00000138867.12	GUCD1	-0.753203	0.0124784
ENSG00000104331.4	IMPAD1	-0.753095	0.00142
ENSG00000198668.6	CALM1	-0.752907	0.00162079
ENSG00000128602.5	SMO	-0.752887	0.0141782
ENSG00000110060.4	PUS3	-0.752631	0.0150768
ENSG00000242299.1	RP11-234A1.1	-0.752339	0.0390793
ENSG00000178896.6	EXOSC4	-0.751996	0.00302789
ENSG00000165724.5	ZMYND19	-0.751932	0.0379339
ENSG00000143258.11	USP21	-0.751216	0.0293658
ENSG00000148229.8	POLE3	-0.750959	0.000611064
ENSG00000224165.1	DNAJC27-AS1	-0.750653	0.0433245
ENSG00000112096.12	SOD2	-0.749097	0.00352003
ENSG00000136856.13	SLC2A8	-0.748551	0.000950053
ENSG00000159377.6	PSMB4	-0.748267	0.0244545
ENSG00000182117.4	NOP10	-0.74821	0.0209645
ENSG00000113552.11	GNPDA1	-0.74745	0.000311772
ENSG00000118579.7	MED28	-0.745737	0.000109348
ENSG00000183513.4	COA5	-0.745507	0.00452954
ENSG00000186184.11	POLR1D	-0.745411	0.000162555
ENSG00000213904.4	LIPE-AS1	-0.744556	0.0468841
ENSG00000168894.5	RNF181	-0.744365	0.0248468
ENSG00000074842.3	C19orf10	-0.743932	0.00790245
ENSG00000059145.14	UNKL	-0.742086	0.0407818
ENSG00000101193.6	GID8	-0.741877	0.00100746
ENSG00000179271.1	GADD45GIP1	-0.741691	0.0108718
ENSG00000131845.10	ZNF304	-0.741557	0.0483341
ENSG00000171960.6	PPIH	-0.741022	0.00856223
ENSG00000197982.12	C1orf122	-0.740873	0.00449694
ENSG00000100221.6	JOSD1	-0.740571	0.00253184
ENSG00000167733.9	HSD11B1L	-0.740231	0.00591439
ENSG00000106080.6	FKBP14	-0.740006	0.00152397
ENSG00000120093.7	HOXB3	-0.73995	0.0305957
ENSG00000101856.8	PGRMC1	-0.739908	0.013178
ENSG00000178188.10	SH2B1	-0.73985	0.000556876
ENSG00000160336.10	ZNF761	-0.739033	0.00500938
ENSG00000159069.9	FBXW5	-0.738916	0.00415158
ENSG00000186222.3	BLOC1S4	-0.738483	0.0185813
ENSG00000185085.2	INTS5	-0.737764	0.0334527
ENSG00000031691.6	CENPQ	-0.737641	0.00758677
ENSG00000167447.8	SMG8	-0.737211	0.027547
ENSG00000130706.8	ADRM1	-0.736981	0.00511415
ENSG00000163449.6	TMEM169	-0.736751	0.0389905
ENSG00000100387.8	RBX1	-0.736577	0.0404015
ENSG00000007255.6	TRAPPC6A	-0.736446	0.0119992
ENSG00000174547.9	MRPL11	-0.735811	0.00323906
ENSG00000124380.6	SNRNP27	-0.735374	0.000598907
ENSG00000113387.7	SUB1	-0.735104	0.019065
ENSG00000169490.12	TM2D2	-0.734891	0.022447
ENSG00000172115.4	CYCS	-0.734698	0.0190708
ENSG00000198355.4	PIM3	-0.733428	0.00281514
ENSG00000160888.6	IER2	-0.733357	0.00337734
ENSG00000142669.9	SH3BGRL3	-0.732641	0.0484843
ENSG00000160932.6	LY6E	-0.732232	0.01493
ENSG00000141552.13	ANAPC11	-0.730823	0.00571668
ENSG00000105011.4	ASF1B	-0.730803	0.0128336
ENSG00000116161.13	CACYBP	-0.729995	0.0027573
ENSG00000152518.5	ZFP36L2	-0.729151	0.0218093
ENSG00000179010.10	MRFAP1	-0.729023	0.000425925
ENSG00000052723.7	SIKE1	-0.728635	0.00594402
ENSG00000157020.13	SEC13	-0.728334	0.0203462
ENSG00000177192.9	PUS1	-0.728304	0.00835269
ENSG00000123933.10	MXD4	-0.728134	0.00666829
ENSG00000167770.7	OTUB1	-0.728132	0.0122933
ENSG00000128228.4	SDF2L1	-0.727803	0.000165623
ENSG00000099901.12	RANBP1	-0.726173	0.0022142
ENSG00000254726.2	MEX3A	-0.725844	0.00397041
ENSG00000143878.8	RHOB	-0.72566	0.0293658
ENSG00000168234.8	TTC39C	-0.725473	0.042903
ENSG00000170892.6	TSEN34	-0.72424	0.000323628
ENSG00000102119.6	EMD	-0.723562	0.00311491
ENSG00000198728.6	LDB1	-0.72342	0.0299188
ENSG00000164897.8	TMUB1	-0.723378	0.00129923
ENSG00000142684.7	ZNF593	-0.722358	0.00548825
ENSG00000177042.10	TMEM80	-0.721769	0.0293924
ENSG00000149930.13	TAOK2	-0.721694	0.0249544
ENSG00000117899.6	MESDC2	-0.72149	0.00181855
ENSG00000168273.3	SMIM4	-0.72028	0.0178653
ENSG00000198856.8	OSTC	-0.719537	0.00150621
ENSG00000147471.7	PROSC	-0.719052	0.00205949
ENSG00000167508.6	MVD	-0.717856	0.0151619
ENSG00000146066.2	HIGD2A	-0.717741	0.0200062
ENSG00000183258.7	DDX41	-0.716708	0.00628699
ENSG00000175324.5	LSM1	-0.716304	0.0424982
ENSG00000147889.12	CDKN2A	-0.715732	0.0297143
ENSG00000110104.7	CCDC86	-0.71527	0.00710032
ENSG00000184281.10	TSSC4	-0.713794	0.000311772
ENSG00000120314.14	WDR55	-0.713385	0.0017152
ENSG00000132819.12	RBM38	-0.712276	0.0277499
ENSG00000175061.13	C17orf76-AS1	-0.711986	0.0241842
ENSG00000175334.3	BANF1	-0.710297	0.0412355
ENSG00000179294.5	C17orf96	-0.710044	0.000915414
ENSG00000090273.9	NUDC	-0.709234	0.00951186
ENSG00000135441.3	BLOC1S1	-0.708984	0.0460881
ENSG00000118518.11	RNF146	-0.708868	0.027713
ENSG00000126254.7	RBM42	-0.707989	0.00921547
ENSG00000105202.3	FBL	-0.706784	0.0139999
ENSG00000172586.7	CHCHD1	-0.706732	0.00611454
ENSG00000087087.14	SRRT	-0.706594	0.000446026
ENSG00000179743.2	RP11-169K16.9	-0.706288	0.0158054
ENSG00000068028.13	RASSF1	-0.705858	0.00114598
ENSG00000227195.4	MIR663A	-0.705809	0.0465761
ENSG00000130208.5	APOC1	-0.705405	0.0468246
ENSG00000140995.12	DEF8	-0.705303	0.0161035
ENSG00000167468.12	GPX4	-0.704992	0.0286846
ENSG00000164366.3	CCDC127	-0.704827	0.0111589
ENSG00000124383.4	MPHOSPH10	-0.70445	0.00679385
ENSG00000180901.6	KCTD2	-0.704141	0.0121846
ENSG00000115946.3	PNO1	-0.703774	0.00972528
ENSG00000114503.6	NCBP2	-0.703418	0.000435613
ENSG00000147679.7	UTP23	-0.702497	0.00490465
ENSG00000204256.8	BRD2	-0.701502	0.00954445
ENSG00000105298.9	CACTIN	-0.701333	0.0302529
ENSG00000131791.6	PRKAB2	-0.700904	0.0297152
ENSG00000185818.7	NAT8L	-0.70081	0.0244504
ENSG00000157778.4	PSMG3	-0.700789	0.00151164
ENSG00000111641.6	NOP2	-0.700256	0.000323628
ENSG00000197345.8	MRPL21	-0.699755	0.00493412
ENSG00000167526.9	RPL13	-0.69812	0.00466183
ENSG00000072274.8	TFRC	-0.697701	0.0337855
ENSG00000138381.5	ASNSD1	-0.697516	0.00228625
ENSG00000174173.6	TRMT10C	-0.696609	0.00810523
ENSG00000126775.8	ATG14	-0.696068	0.025838
ENSG00000123545.5	NDUFAF4	-0.694839	0.00771645
ENSG00000143621.12	ILF2	-0.694415	0.00967098
ENSG00000145194.13	ECE2	-0.694025	0.0300207
ENSG00000167996.11	FTH1	-0.693944	0.0144049
ENSG00000165572.6	KBTBD6	-0.693872	0.0263964
ENSG00000105472.8	CLEC11A	-0.693724	0.033264
ENSG00000128463.8	EMC4	-0.69367	0.00791401
ENSG00000072954.2	TMEM38A	-0.693107	0.00303076
ENSG00000089289.11	IGBP1	-0.693094	0.00121873
ENSG00000100138.9	NHP2L1	-0.692114	0.00437689
ENSG00000091651.4	ORC6	-0.691759	0.00283716
ENSG00000140612.9	SEC11A	-0.690932	0.0139999
ENSG00000041357.11	PSMA4	-0.690727	0.00441514
ENSG00000112130.12	RNF8	-0.690454	0.0169272
ENSG00000128609.10	NDUFA5	-0.690419	0.00417616
ENSG00000008324.6	SS18L2	-0.690202	0.00555122
ENSG00000117592.8	PRDX6	-0.689388	0.0219406
ENSG00000184990.8	SIVA1	-0.689318	0.0039881
ENSG00000144867.7	SRPRB	-0.689099	0.000559062
ENSG00000103035.6	PSMD7	-0.688152	0.00241781
ENSG00000141543.5	EIF4A3	-0.688029	0.0217101
ENSG00000099203.2	TMED1	-0.687813	0.000632608
ENSG00000215030.4	RPL13P12	-0.687221	0.0321616
ENSG00000150316.7	CWC15	-0.685826	0.00109768
ENSG00000105438.4	KDELR1	-0.685333	0.001251
ENSG00000111669.10	TPI1	-0.684942	0.0410437
ENSG00000141522.7	ARHGDIA	-0.683623	0.00502915
ENSG00000111711.5	GOLT1B	-0.683605	0.0104066
ENSG00000106588.6	PSMA2	-0.682693	0.0226427
ENSG00000100335.8	MIEF1	-0.682624	0.0399174
[truncated: 2,451 more rows]

## Sheet: TELMISARTAN
EnsemblID	GeneSymbol	logFC	FDR
[truncated: 462 more rows]
